# Supplementary material for: Comparative Transcriptomic and Proteomic Analyses Identify Byssogenesis-Associated Genes in the Mediterranean Mussel Mytilus galloprovincialis Lamarck, 1819
Source: Int J Mol Sci. 2025 Oct 29;26(21):10511. doi: 10.3390/ijms262110511 (PMC12607631; doi:10.3390/ijms262110511)
Supplement: Supplementary file 1 [file ijms-26-10511-s001.zip › Table S1.xlsx]

## Sheet: Sheet1
Sample	RawReads(M)	CleanReads(M)	CleanBases(G)	Q30(%)	GC(%)
Z001	72.17	67.19	9.77	94.96	42.87
Z002	72.51	67.72	9.86	95.25	43.49
Z003	75.9	70.92	10.32	95.05	41.31
Z901	76.01	71.35	10.4	95.27	44.51
Z902	73.36	68.3	9.92	94.87	43.99
Z903	88.64	84.37	12.36	95.64	42.06
Z2401	73.01	67.89	9.86	95	43.87
Z2402	68.34	63.88	9.3	94.94	44.65
Z2403	70.25	65.74	9.57	94.78	44.38
