# Supplementary material for: Comparative Transcriptomic and Proteomic Analyses Identify Byssogenesis-Associated Genes in the Mediterranean Mussel Mytilus galloprovincialis Lamarck, 1819
Source: Int J Mol Sci. 2025 Oct 29;26(21):10511. doi: 10.3390/ijms262110511 (PMC12607631; doi:10.3390/ijms262110511)
Supplement: Supplementary file 1 [file ijms-26-10511-s001.zip › Table S2.xlsx]

## Sheet: Sheet1
Protein ID	UniProt accession	Protein Name	Log2 Fold Change	p-value	Number of unique peptides
MG115170.1	Q09788.1	Alkali-sensitive linkage protein 1	4.29	0.0236	2
MG124940.1	Q8TEQ8.3	GPI ethanolamine phosphate transferase 3	1.34	0.0309	4
MG162340.1	H2A0M7.1	Peroxidase-like protein	1.06	0.0172	8
MG163580.1	Q00719.1	O-methyltransferase MdmC	2.78	0.0045	12
MG168580.1	Q17GZ9.1	Actin-related protein 5	1.09	0.0048	8
MG179100.1	Q7Z2Q7.1	Leucine-rich repeat-containing protein 70	2.96	0.0007	5
MG188270.1	Q9Y600.2	Cysteine sulfinic acid decarboxylase	1.5	0.0181	10
MG202110.1	Q9Y6K5.3	2'-5'-oligoadenylate synthase 3	1.03	0.0249	11
MG202740.1		DUF19 domain-containing protein	2.99	0.0442	5
MG206760.1		Peptidase metallopeptidase domain-containing protein	1.51	0	3
MG206850.1		Peptidase metallopeptidase domain-containing protein	1.74	0.0054	12
MG221990.1	Q5RIW8.2	Mediator of RNA polymerase II transcription subunit 23	1.02	0.0474	4
MG243730.1		Uncharacterized protein	2.19	0.0092	1
MG247660.1		Uncharacterized protein	1.63	0.01	27
MG248970.1	H2A0L1.1	Tyrosinase-like protein 2	1.05	0.0457	18
MG249030.1	Q19673.5	Putative tyrosinase-like protein tyr-3	1.01	0.0104	26
MG280150.1		Uncharacterized protein	1.68	0.0397	5
MG304910.1	Q6YHK3.2	CD109 antigen	1.44	0.0314	31
MG306770.1	Q04791.1	Fatty acyl-CoA hydrolase precursor, medium chain	1.27	0.017	2
MG335830.1		DUF4773 domain-containing protein	1.65	0.0198	7
MG336060.1	Q3UUQ7.3	GPI inositol-deacylase	1.04	0.0269	4
MG337760.1		Uncharacterized protein	6.15	0.0443	3
MG384630.1	A2RSJ4.2	UHRF1-binding protein 1-like	1.1	0.0457	3
MG386340.1	P86952.1	Tyrosinase-like protein	1.59	0.0468	5
MG391070.1		TBC1 domain family member 4 (Fragment)	1.31	0.003	2
MG398580.1	P63138.1	Gamma-aminobutyric acid receptor subunit beta-2	1.33	0.0002	1
MG419110.1	Q6YHK3.2	CD109 antigen	2.85	0.0116	9
MG419120.1	Q6YHK3.2	CD109 antigen	6.08	0.0001	3
MG423910.1		Uncharacterized protein	3.44	0.0453	3
MG443500.1	Q8IVF4.4	Dynein axonemal heavy chain 10	1.14	0.0053	6
MG455500.1		Secreted protein	2.27	0.0002	2
MG492340.1	Q5I2E5.1	Ficolin-2	1.45	0.004	5
MG506310.1	Q6YHK3.2	CD109 antigen	1.2	0.005	16
MG508750.1		Uncharacterized protein	5.1	0.0217	2
MG512390.1		Uncharacterized protein	1.35	0.0166	14
MG527890.1		Uncharacterized protein	7.07	0.0265	3
MG532870.1	Q04164.2	Putative epidermal cell surface receptor	3.14	0.0067	58
MG536210.1		Glycoside hydrolase family 38 N-terminal domain-containing protein	1.4	0.0126	3
MG540760.1	Q5ZJL9.2	Deoxynucleoside triphosphate triphosphohydrolase SAMHD1	3.91	0	5
MG549540.1	Q0VEE6.1	Zinc finger protein 800	1.1	0.0413	1
MG549940.1	P06734.1	Low affinity immunoglobulin epsilon Fc receptor	1.23	0.0003	1
MG559040.1		Uncharacterized protein	4.31	0.0006	6
MG559060.1		Uncharacterized protein	4.65	0.0242	8
MG565090.1	Q9CZJ2.1	Heat shock 70 kDa protein 12B	2.04	0.0252	2
