# Supplementary material for: Comparative Transcriptomic and Proteomic Analyses Identify Byssogenesis-Associated Genes in the Mediterranean Mussel Mytilus galloprovincialis Lamarck, 1819
Source: Int J Mol Sci. 2025 Oct 29;26(21):10511. doi: 10.3390/ijms262110511 (PMC12607631; doi:10.3390/ijms262110511)
Supplement: Supplementary file 1 [file ijms-26-10511-s001.zip › Table S3.xlsx]

## Sheet: Transcriptome 9h
gene_id	FoldChange	log2FoldChange	p-value	q-value	FPKM_Z901	FPKM_Z902	FPKM_Z903	FPKM_Z001	FPKM_Z002	FPKM_Z003
MG572350.1	0.141	-2.823	4.14E-30	1.11E-25	9.097	6.751	13.453	64.877	66.031	61.864
MG171830.1	0.225	-2.149	4.45E-28	5.99E-24	14.955	18.868	30.343	95.258	81.178	84.195
MG247420.1	0.1	-3.323	1.53E-21	1.38E-17	8.336	10.314	12.355	142.706	80.019	68.682
MG351310.1	129.492	7.017	4.21E-17	2.83E-13	5.699	35.913	28.01	0.175	0	0.333
MG133110.1	4.011	2.004	3.92E-16	2.11E-12	12.428	19.916	31.198	4.149	5.235	4.957
MG255670.1	0.287	-1.802	5.62E-16	2.52E-12	202.17	158.339	277.751	697.548	589.673	822.275
MG365380.1	0.003	-8.475	4.63E-14	1.78E-10	0	0.007	0	0.421	0.9	0.807
MG101580.1	3.369	1.752	7.88E-14	2.65E-10	51.341	46.713	59.136	13.525	15.361	16.203
MG220120.1	7.629	2.932	2.03E-13	6.07E-10	70.193	35.065	83.39	10.116	7.744	5.259
MG029340.1	0.44	-1.183	6.99E-13	1.88E-09	75.316	83.12	140.08	215.888	195.091	213.419
MG152000.1	3.645	1.866	2.96E-12	7.24E-09	6.618	10.47	17.563	2.757	2.896	2.896
MG431710.1	2.44542e+07	24.544	4.39E-11	9.84E-08	55.693	0.186	0.041	0	0	0
MG460790.1	0.067	-3.905	1.00E-10	2.08E-07	0.164	0.071	0.094	1.897	1.291	1.645
MG382250.1	0	-25.097	1.33E-10	2.56E-07	0	0	0	0	0	30.729
MG344340.1	0.328	-1.608	2.30E-10	4.12E-07	54.803	46.974	84.138	212.721	162.67	149.998
MG455160.1	1.84001e+07	24.133	6.53E-10	1.07E-06	0	59.673	0	0	0	0
MG253560.1	0.043	-4.54	6.77E-10	1.07E-06	0.066	0.024	0.189	1.232	1.586	3.068
MG216550.1	0.001	-9.418	8.24E-10	1.23E-06	0	0	0	0.155	2.064	0.675
MG510700.1	2.973	1.572	1.76E-09	2.40E-06	11.691	19.227	26.662	5.233	6.261	6.283
MG431700.1	1.17099e+07	23.481	1.86E-09	2.40E-06	31.528	0	0	0	0	0
MG515520.1	0.125	-2.999	1.87E-09	2.40E-06	0.841	0.651	0.705	5.883	7.612	3.457
MG391130.1	0.371	-1.431	2.05E-09	2.51E-06	14.266	23.697	24.601	51.187	50.333	58.493
MG434260.1	3.286	1.717	2.69E-09	3.04E-06	5.104	5.657	10.686	1.759	2.484	1.636
MG492480.1	0	-23.243	2.71E-09	3.04E-06	0	0	0	0	0	19.046
MG490840.1	8.398	3.07	3.03E-09	3.22E-06	5.595	5.613	4.19	0.612	0.294	0.977
MG455250.1	9.3218e+06	23.152	3.11E-09	3.22E-06	0	35.905	0	0	0	0
MG310170.1	0	-23.05	3.67E-09	3.66E-06	0	0	0	0	29.501	0
MG104990.1	0	-22.987	4.05E-09	3.89E-06	0	0	0	2.872	0	0
MG511110.1	2.306	1.206	4.92E-09	4.57E-06	8.131	10.648	15.494	4.929	4.47	4.317
MG178970.1	0	-22.839	5.09E-09	4.57E-06	0	0	0	8.033	0	0
MG536250.1	0.276	-1.859	5.65E-09	4.90E-06	72.717	73.875	193.051	324.067	264.073	512.272
MG146700.1	6.99959e+06	22.739	5.90E-09	4.92E-06	0	0	53.805	0	0	0
MG475230.1	0	-22.729	6.03E-09	4.92E-06	0	0	0	12.146	0	0
MG120150.1	0.287	-1.799	6.64E-09	5.25E-06	5.734	4.804	13.059	27.171	18.915	27.468
MG566070.1	4.411	2.141	6.82E-09	5.25E-06	11.287	8.528	9.957	2.425	2.086	2.133
MG330240.1	0	-22.597	7.39E-09	5.51E-06	0	0	0	0	0	4.667
MG293230.1	0	-22.58	7.57E-09	5.51E-06	0	0	0	0	7.117	0
MG138010.1	0	-22.518	8.34E-09	5.91E-06	0	0	0	0	0	10.427
MG192700.1	0.097	-3.362	8.74E-09	6.03E-06	0.109	0.023	0.183	0.894	0.694	1.374
MG546540.1	2.451	1.293	1.34E-08	9.00E-06	7.091	10.094	12.73	4.076	3.721	3.59
MG502550.1	33.403	5.062	1.41E-08	9.29E-06	1.25	1.866	1.313	0.054	0.026	0.051
MG164920.1	2.526	1.337	1.62E-08	1.04E-05	53.758	74.478	102.37	23.897	33.457	27.03
MG365510.1	0.004	-8.025	1.73E-08	1.06E-05	0	0	0	0.141	0.284	0.378
MG582630.1	0	-22.033	1.74E-08	1.06E-05	0	0	0	0	0	7.706
MG184530.1	0.401	-1.318	1.89E-08	1.13E-05	33.571	27.091	49.167	96.449	73.709	86.165
MG115090.1	114.948	6.845	2.68E-08	1.57E-05	1.342	2.018	1.05	0	0.038	0
MG227490.1	0	-21.66	3.02E-08	1.73E-05	0	0	0	0	3.259	0
MG480670.1	3.26362e+06	21.638	3.08E-08	1.73E-05	0	10.3	0	0	0	0
MG503680.1	0	-21.614	3.24E-08	1.78E-05	0	0	0	0	5.233	0
MG100790.1	2.95871e+06	21.497	3.79E-08	2.04E-05	0	7.195	0	0	0	0
MG543710.1	0.097	-3.359	3.94E-08	2.07E-05	5.062	5.84	2.128	31.087	76.34	29.644
MG027290.1	5.549	2.472	3.99E-08	2.07E-05	1.947	1.495	2.009	0.507	0.229	0.21
MG517400.1	2.7734e+06	21.403	4.35E-08	2.21E-05	0	18.173	0	0	0	0
MG527990.1	2.73844e+06	21.385	4.46E-08	2.23E-05	6.682	0	0	0	0	0
MG543990.1	2.60064e+06	21.31	4.97E-08	2.40E-05	0	6.602	0	0	0	0
MG238980.1	0.373	-1.424	4.98E-08	2.40E-05	3.251	4.911	8.152	12.607	14.371	12.48
MG453260.1	2.48549e+06	21.245	5.47E-08	2.58E-05	0	0	7.087	0	0	0
MG025560.1	2.3027e+06	21.135	6.36E-08	2.93E-05	0	6.276	0	0	0	0
MG172760.1	0.003	-8.426	6.43E-08	2.93E-05	0	0	0	2.781	0.286	2.423
MG461690.1	419.708	8.713	7.42E-08	3.30E-05	5.707	0.1	6.538	0.026	0	0
MG164930.1	2.292	1.197	7.48E-08	3.30E-05	128.726	157.403	184.222	56.697	70.578	68.074
MG319440.1	0.29	-1.787	8.25E-08	3.58E-05	9.325	10.771	13.757	32.237	24.617	55.777
MG313130.1	0.437	-1.195	8.73E-08	3.73E-05	18.51	16.97	33.506	42.101	43.666	60.271
MG263230.1	2.833	1.502	9.20E-08	3.78E-05	14.504	10.418	15.883	4.476	4.703	4.689
MG365440.1	0.004	-7.912	9.25E-08	3.78E-05	0	0	0	0.174	0.556	0.606
MG082940.1	1.91182e+06	20.867	9.41E-08	3.78E-05	0	5.392	0	0	0	0
MG341520.1	0.518	-0.95	9.48E-08	3.78E-05	176.754	200.747	307.088	450.941	350.37	430.005
MG240090.1	1.89884e+06	20.857	9.54E-08	3.78E-05	0	0	1.296	0	0	0
MG160240.1	4.105	2.037	1.05E-07	4.09E-05	2.571	3.387	5.621	1.106	0.917	0.512
MG011120.1	3.472	1.796	1.09E-07	4.18E-05	9.59	14.83	19.844	3.796	3.003	5.094
MG106860.1	211.721	7.726	1.15E-07	4.37E-05	0.435	0.67	2.026	0	0	0
MG352080.1	1.68576e+06	20.685	1.22E-07	4.55E-05	1.79	0	0	0	0	0
MG538980.1	1.62322e+06	20.63	1.31E-07	4.85E-05	1.728	0	0	0	0	0
MG172670.1	0.115	-3.121	1.53E-07	5.56E-05	0.225	0.182	0.288	2.323	0.852	2.63
MG251830.1	2.537	1.343	1.68E-07	6.05E-05	17.045	17.113	32.285	8.029	9.208	6.54
MG125620.1	0.311	-1.683	1.79E-07	6.33E-05	3.643	5.734	9.009	16.891	14.415	22.915
MG371800.1	0.241	-2.052	1.83E-07	6.40E-05	0.958	2.154	2.315	7.684	6.212	6.948
MG319110.1	0.375	-1.416	1.98E-07	6.85E-05	17.589	14.326	18.301	38.221	38.622	54.427
MG566860.1	0.428	-1.224	2.11E-07	7.18E-05	15.343	18.216	33.848	54.631	39.684	48.518
MG510510.1	0.238	-2.072	2.15E-07	7.25E-05	8.686	8.837	35.577	61.492	53.991	72.329
MG532410.1	0.01	-6.712	2.44E-07	8.12E-05	3.497	0.961	0.592	29.403	87.926	501.095
MG441030.1	0.057	-4.133	2.57E-07	8.44E-05	0.062	0.1	0.044	0.468	1.767	1.303
MG113550.1	4.896	2.292	3.47E-07	1.12E-04	1.399	1.232	4.034	0.328	0.441	0.412
MG311740.1	0.417	-1.263	3.51E-07	1.12E-04	7.951	6.929	12.002	21.242	15.124	24.444
MG080250.1	0.121	-3.046	3.54E-07	1.12E-04	2.026	3.728	3.549	14.466	8.534	53.133
MG329210.1	0.513	-0.964	4.21E-07	1.32E-04	49.494	49.226	69.383	104.021	88.57	119.631
MG333810.1	37.159	5.216	4.84E-07	1.50E-04	2.987	2.168	16.506	0	0.033	0.456
MG557720.1	0.038	-4.727	6.14E-07	1.87E-04	0.518	0.439	0.177	3.207	1.8	28.464
MG570040.1	0.478	-1.064	6.18E-07	1.87E-04	11.751	15.057	19.723	32.663	26.405	32.256
MG085620.1	0.399	-1.327	6.95E-07	2.07E-04	2.06	2.28	4.123	5.309	7.171	6.96
MG319100.1	0.374	-1.42	6.98E-07	2.07E-04	1.601	1.698	2.411	4.547	4.423	5.437
MG505120.1	2.538	1.344	7.39E-07	2.16E-04	2.078	2.041	2.907	0.982	0.768	0.87
MG404570.1	4.261	2.091	7.86E-07	2.28E-04	1.454	1.449	3.351	0.358	0.581	0.366
MG020480.1	2.213	1.146	9.98E-07	2.84E-04	32.238	42.839	48.933	17.46	19.638	15.808
MG260420.1	0.067	-3.893	1.00E-06	2.84E-04	2.002	1.422	2.093	62.615	4.82	10.463
MG512850.1	2.571	1.362	1.03E-06	2.90E-04	3.665	5.959	9.024	1.996	2.237	2.372
MG496450.1	2.156	1.109	1.07E-06	2.98E-04	18.974	24.142	41.221	11.795	12.786	10.881
MG371620.1	22.979	4.522	1.11E-06	3.05E-04	1.041	2.255	0.599	0	0.108	0.068
MG028810.1	0.417	-1.262	1.23E-06	3.33E-04	22.761	25.478	55.235	78.073	78.9	63.198
MG540890.1	2.438	1.286	1.24E-06	3.34E-04	6.385	6.053	11.742	2.74	2.767	3.641
MG420640.1	2.252	1.171	1.35E-06	3.59E-04	15.31	19.84	25.677	8.651	9.33	7.197
MG253540.1	0.01	-6.692	1.36E-06	3.60E-04	0	0	0.032	1.293	1.132	1.193
MG197870.1	33.264	5.056	1.51E-06	3.94E-04	0.234	0.109	0.37	0	0.005	0.015
MG354250.1	0.257	-1.96	1.56E-06	4.03E-04	2.383	1.172	3.638	5.938	8.707	11.313
MG320860.1	4.348	2.12	1.61E-06	4.13E-04	4.522	5.253	6.385	0.631	1.251	1.688
MG063650.1	0.002	-9.366	1.98E-06	5.04E-04	1.147	5.109	0.953	1.032	710.656	4524.14
MG503600.1	2.919	1.545	2.05E-06	5.15E-04	36.222	45.293	35.287	11.343	14.752	13.477
MG428730.1	0.051	-4.287	2.07E-06	5.17E-04	0.102	0.023	0.067	1.812	0.116	1.895
MG011790.1	0.238	-2.069	2.20E-06	5.40E-04	0.478	1.178	1.408	4.075	3.582	4.129
MG191300.1	1.94	0.956	2.20E-06	5.40E-04	10.175	11.853	15.426	5.388	6.419	6.437
MG083720.1	0.004	-7.942	2.44E-06	5.91E-04	0	0	0	0.392	3.863	7.552
MG337760.1	70.855	6.147	2.62E-06	6.31E-04	7.253	200.406	68.4	2.65	0.356	0.756
MG498690.1	0.409	-1.29	2.71E-06	6.45E-04	3.965	3.011	5.474	8.728	10.217	9.63
MG242200.1	0.105	-3.258	2.78E-06	6.58E-04	0.095	0.376	1.52	6.854	4.047	4.411
MG445030.1	0.367	-1.448	2.97E-06	6.95E-04	15.053	29.136	26.487	55.717	48.919	80.766
MG122490.1	0.466	-1.101	3.34E-06	7.74E-04	13.322	16.22	26.067	40.748	33.722	35.127
MG531460.1	0.55	-0.862	3.40E-06	7.82E-04	10.185	10.98	18.394	22.685	20.775	23.029
MG196070.1	0.363	-1.463	3.43E-06	7.82E-04	1.937	2.146	2.647	4.461	5.274	8.135
MG289240.1	0.349	-1.521	3.78E-06	8.56E-04	8.44	5.345	9.958	18.334	19.208	27.846
MG198060.1	0.251	-1.994	3.89E-06	8.72E-04	0.492	1.008	1.745	2.908	4.496	4.106
MG139820.1	2.87	1.521	3.93E-06	8.75E-04	11.676	14.63	19.478	3.84	5.902	5.191
MG104380.1	0.007	-7.107	4.15E-06	9.16E-04	0	0.023	0	2.162	0.346	0.525
MG463870.1	0.412	-1.278	4.73E-06	1.03E-03	12.462	15.72	30.069	48.852	30.385	48.612
MG383790.1	0.348	-1.524	4.76E-06	1.03E-03	4.977	6.117	8.271	17.065	10.485	25.575
MG355930.1	159.709	7.319	4.79E-06	1.03E-03	0.944	0.189	1.136	0	0	0
MG513410.1	0.433	-1.207	5.58E-06	1.19E-03	2.105	2.339	4.485	5.066	6.232	7.552
MG520290.1	3.08	1.623	5.81E-06	1.23E-03	4.986	8.461	13.63	2.598	2.745	2.568
MG499610.1	0.013	-6.23	6.12E-06	1.28E-03	0	0	0.141	0.249	5.42	2.997
MG391590.1	131.148	7.035	6.15E-06	1.28E-03	0.42	1.195	1.795	0	0	0
MG501470.1	13.797	3.786	6.23E-06	1.29E-03	0.492	0.492	0.766	0.069	0.047	0
MG295470.1	2.004	1.003	6.30E-06	1.30E-03	1.295	1.584	2.616	0.699	0.854	0.971
MG433150.1	0.469	-1.092	6.66E-06	1.35E-03	89.109	88.66	185.685	178.692	239.549	287.321
MG069080.1	9.536	3.253	6.67E-06	1.35E-03	0.653	2.14	2.111	0.153	0.147	0.175
MG010530.1	1.588	0.668	7.77E-06	1.56E-03	61.311	65.121	105.208	43.542	44.782	47.085
MG368010.1	0.387	-1.369	8.00E-06	1.59E-03	1.489	1.754	3.668	4.59	5.425	6.079
MG511010.1	0.176	-2.503	8.15E-06	1.61E-03	0.225	0.242	0.754	2.023	2.308	1.713
MG231320.1	38.221	5.256	8.35E-06	1.64E-03	0.087	1.266	0.886	0.022	0.031	0
MG247460.1	1.963	0.973	8.49E-06	1.66E-03	28.179	35.687	42.924	18.434	17.343	15.525
MG471890.1	0.535	-0.902	8.75E-06	1.70E-03	106.516	112.932	145.216	187.755	215.319	247.97
MG584670.1	212.86	7.734	1.08E-05	2.07E-03	0.081	2.502	3.552	0	0	0
MG165250.1	0.391	-1.356	1.12E-05	2.13E-03	856.419	689.745	1273.59	2594.11	1349.21	2874.6
MG389650.1	3.028	1.598	1.14E-05	2.14E-03	4.561	5.136	8.041	2.168	1.069	2.25
MG305220.1	5.518	2.464	1.14E-05	2.14E-03	1.61	2.773	5.211	0.824	0.226	0.492
MG452380.1	0.37	-1.436	1.16E-05	2.17E-03	1.532	1.504	2.414	4.673	3.974	5.17
MG307110.1	0.287	-1.803	1.19E-05	2.20E-03	1.265	0.652	1.872	4.334	3.539	4.385
MG305930.1	0.475	-1.074	1.32E-05	2.43E-03	9.614	9.943	13.466	19.997	17.319	29.402
MG279810.1	2.226	1.155	1.43E-05	2.62E-03	4.832	5.736	6.981	2.154	3.009	2.287
MG322460.1	0.154	-2.696	1.52E-05	2.77E-03	0.143	0.088	0.255	1.038	0.798	1.074
MG280020.1	1.822	0.866	1.54E-05	2.79E-03	6.709	8.635	12.358	4.688	4.457	4.988
MG356690.1	1.611	0.688	1.59E-05	2.85E-03	8.959	11.211	16.911	6.758	6.972	7.575
MG330180.1	0.127	-2.971	1.65E-05	2.92E-03	0.314	0.145	1.16	1.64	5.381	3.549
MG117380.1	83.513	6.384	1.65E-05	2.92E-03	0.282	1.005	1.039	0.024	0	0
MG209340.1	0.474	-1.076	1.68E-05	2.96E-03	11.732	10.905	20.672	33.984	22.198	27.918
MG475160.1	1.807	0.854	1.75E-05	3.05E-03	7.394	7.143	9.67	4.055	4.09	4.657
MG257610.1	2.087	1.062	1.77E-05	3.07E-03	28.163	23.166	51.992	14.322	12.915	18.184
MG357150.1	0.287	-1.801	1.78E-05	3.07E-03	2.31	3.597	3.855	15.647	7.308	9.061
MG330170.1	0.158	-2.661	1.81E-05	3.11E-03	0.196	0.192	1.029	1.718	4.044	1.404
MG219690.1	0.254	-1.978	1.83E-05	3.11E-03	3.797	3.088	3.831	20.316	8.714	11.829
MG258900.1	0.316	-1.66	1.86E-05	3.14E-03	6.742	4.212	13.59	24.679	15.805	29.727
MG140130.1	0.485	-1.043	1.88E-05	3.15E-03	59.483	58.27	85.489	100.676	127.647	170.665
MG558930.1	0.262	-1.933	1.89E-05	3.15E-03	0.902	0.569	2.53	4.629	4.375	4.188
MG472400.1	1.902	0.927	1.92E-05	3.19E-03	10.138	13.577	19.822	6.949	7.764	6.32
MG220650.1	0.516	-0.954	1.97E-05	3.24E-03	25.173	21.093	37.266	54.925	48.464	47.556
MG575350.1	11.924	3.576	1.97E-05	3.24E-03	1.436	1.94	3.093	0.246	0	0.263
MG286820.1	0.157	-2.675	2.19E-05	3.58E-03	0.573	0.365	0.774	5.424	1.183	3.706
MG428690.1	2.333	1.222	2.22E-05	3.60E-03	10.097	16.472	19.328	5.407	7.409	5.46
MG176760.1	4.049	2.018	2.24E-05	3.60E-03	121.429	288.362	184.323	64.823	21.005	58.671
MG177600.1	2.697	1.431	2.34E-05	3.75E-03	3.179	5.594	5.819	1.638	1.863	1.577
MG464680.1	0.266	-1.908	2.37E-05	3.78E-03	3.614	3.039	2.425	10.658	12.427	10.982
MG503000.1	2.245	1.167	2.55E-05	4.03E-03	10.906	11.899	16.945	4.684	4.415	7.75
MG187990.1	0.2	-2.325	2.56E-05	4.03E-03	16.687	19.048	5.646	86.395	56.993	76.976
MG256310.1	1.81	0.856	2.82E-05	4.41E-03	48.352	55.005	110.404	36.584	31.736	38.203
MG297200.1	0.485	-1.045	2.83E-05	4.41E-03	24.91	33.329	36.559	52.107	54.249	82.061
MG525600.1	2.897	1.534	2.88E-05	4.44E-03	4.005	5.918	8.669	1.524	2.704	1.609
MG018510.1	4.453	2.155	2.89E-05	4.44E-03	1.303	2.185	3.054	0.456	0.313	0.589
MG537520.1	3.592	1.845	3.21E-05	4.91E-03	45.275	48.421	37.096	15.972	13.102	6.796
MG219380.1	0.343	-1.542	3.33E-05	5.06E-03	2.851	1.932	5.66	7.562	10.435	9.367
MG512390.1	2.543	1.346	3.44E-05	5.21E-03	58.581	85.988	61.744	22.108	25.743	32.901
MG306820.1	0.479	-1.062	3.47E-05	5.23E-03	49.55	55.755	62.552	109.211	85.048	146.842
MG225460.1	0.217	-2.202	3.60E-05	5.38E-03	0.251	0.517	0.372	1.518	1.903	1.589
MG026180.1	0.223	-2.163	3.74E-05	5.56E-03	0.784	0.72	0.557	2.321	2.513	4.506
MG112690.1	2.215	1.147	3.79E-05	5.61E-03	4.041	3.623	6.407	1.837	2.059	2.016
MG225100.1	0.512	-0.966	3.93E-05	5.78E-03	7.94	7.831	12.34	18.329	13.736	19.591
MG364160.1	0.323	-1.631	4.13E-05	6.05E-03	5.894	11.018	26.675	43.494	30.086	42.46
MG152090.1	0.278	-1.848	4.22E-05	6.14E-03	0.347	0.225	0.475	0.833	1.859	0.779
MG306530.1	0.306	-1.709	4.35E-05	6.30E-03	22.909	16.624	18.794	56.28	87.488	42.577
MG021420.1	2.767	1.468	4.41E-05	6.35E-03	1.2	0.952	2.213	0.436	0.579	0.414
MG218520.1	0.396	-1.336	4.45E-05	6.35E-03	1.957	2.079	4.263	8.163	4.403	6.405
MG007960.1	1.919	0.941	4.45E-05	6.35E-03	8.891	7.844	16.174	4.767	5.445	5.489
MG530710.1	1.728	0.789	4.52E-05	6.41E-03	13.525	13.968	20.497	8.468	9.315	8.24
MG198290.1	0.009	-6.835	4.63E-05	6.52E-03	0	0	0	0.971	0.271	0.447
MG535620.1	5.377	2.427	4.65E-05	6.52E-03	3.797	1.645	1.927	0.587	0.402	0.418
MG217880.1	1.743	0.802	4.75E-05	6.63E-03	20.264	27.277	43.786	14.749	15.434	17.825
MG033000.1	0.364	-1.458	4.92E-05	6.80E-03	1.106	1.436	2.41	5.064	3.044	4.356
MG019820.1	0.437	-1.194	4.92E-05	6.80E-03	3.781	4.462	10.384	13.227	10.386	14.295
MG470270.1	0.043	-4.54	5.20E-05	7.14E-03	0.6	0.05	0.133	0.468	7.138	12.545
MG151600.1	0.342	-1.548	5.49E-05	7.51E-03	28.894	24.951	80.131	144.111	67.809	130.779
MG202270.1	0.006	-7.382	5.57E-05	7.57E-03	0.067	0	0	0.75	0.144	11.615
MG116670.1	0.564	-0.825	5.67E-05	7.67E-03	47.213	45.229	74.366	85.331	76.439	116.752
MG021430.1	2.825	1.498	5.78E-05	7.79E-03	1.776	2.015	2.483	0.708	0.6	0.812
MG161450.1	2.285	1.192	6.18E-05	8.28E-03	1.351	1.547	1.792	0.662	0.56	0.749
MG075550.1	0.01	-6.599	6.28E-05	8.34E-03	0	0	0	0.427	0.266	0.284
MG011550.1	1.95	0.963	6.30E-05	8.34E-03	12.333	15.79	17.944	6.75	8.649	7.005
MG015460.1	0.329	-1.604	6.39E-05	8.34E-03	34.782	18.731	27.195	107.276	54.128	82.507
MG433070.1	2.96	1.566	6.42E-05	8.34E-03	2.468	4.249	7.926	1.912	1.091	1.371
MG175430.1	0.01	-6.598	6.43E-05	8.34E-03	0	0.023	0	0.341	0.164	1.805
MG395410.1	1.969	0.977	6.43E-05	8.34E-03	8.128	9.872	12.454	4.611	3.772	6.394
MG288220.1	0.408	-1.294	6.44E-05	8.34E-03	1.762	1.662	4.036	5.95	4.552	5.97
MG559060.1	25.193	4.655	6.48E-05	8.34E-03	1.435	20.652	1.011	0.047	0.274	0.677
MG347940.1	0.014	-6.111	6.62E-05	8.49E-03	0	0.095	0	2.574	0.951	2.918
MG238050.1	0.083	-3.592	6.68E-05	8.49E-03	0.728	0.143	0.127	6.327	2.932	3.467
MG175290.1	2.015	1.011	6.69E-05	8.49E-03	2.166	3.607	4.411	1.635	1.333	1.748
MG405830.1	0.59	-0.761	6.76E-05	8.54E-03	15.149	16.246	23.273	28.653	26.079	32.623
MG271570.1	3.189	1.673	6.90E-05	8.68E-03	1.086	1.308	1.653	0.359	0.397	0.444
MG008800.1	1.734	0.794	7.09E-05	8.88E-03	3.645	4.147	6.548	2.379	2.63	2.652
MG130110.1	2.254	1.172	7.35E-05	9.09E-03	51.354	110.791	132.791	36.054	34.13	51.103
MG125670.1	0.447	-1.163	7.36E-05	9.09E-03	10.88	8.507	20.318	32.352	19.519	29.162
MG413090.1	2.168	1.116	7.36E-05	9.09E-03	19.618	23.711	26.312	9.902	9.702	11.2
MG316280.1	5.001	2.322	7.61E-05	9.35E-03	3.158	2.766	6.291	0.722	0.32	1.214
MG160980.1	1.922	0.943	7.73E-05	9.46E-03	1.909	2.303	3.29	1.066	1.229	1.353
MG250260.1	0.408	-1.295	7.86E-05	9.58E-03	1.607	2.377	4.228	7.641	4.65	5.814
MG011540.1	2.513	1.329	8.15E-05	9.89E-03	3.342	5.055	6.591	1.339	1.646	2.62
MG225910.1	0.107	-3.219	8.42E-05	1.01E-02	0.146	0.031	0.531	1.771	1.04	2.868
MG181890.1	2.8	1.485	8.46E-05	1.01E-02	1.275	2.174	2.969	0.617	0.698	0.794
MG269900.1	2.853	1.512	8.46E-05	1.01E-02	1.6	2.02	3.794	0.829	0.751	0.766
MG573080.1	0.006	-7.339	8.66E-05	1.03E-02	0	0	0	0.13	2.023	0.246
MG426730.1	0.415	-1.268	8.69E-05	1.03E-02	3.108	3.278	5.247	7.91	8.841	9.326
MG136190.1	0.408	-1.293	8.90E-05	1.05E-02	2.586	3.706	7.262	12.824	7.911	8.723
MG304480.1	2.009	1.007	9.02E-05	1.06E-02	5.51	8.425	10.552	3.071	3.996	4.322
MG239410.1	0.441	-1.181	9.21E-05	1.08E-02	10.202	8.335	16.809	27.181	18.355	28.991
MG323670.1	2.05	1.036	9.23E-05	1.08E-02	4.075	5.534	9.015	2.734	2.838	2.704
MG423910.1	10.851	3.44	9.31E-05	1.08E-02	56.425	6.702	17.361	1.369	5.407	0.94
MG381320.1	0.016	-5.967	9.35E-05	1.08E-02	0	0	0.016	0.261	0.501	0.301
MG362920.1	2.195	1.134	9.48E-05	1.09E-02	10.567	10.977	15.91	4.607	6.871	4.443
MG270100.1	0.116	-3.106	9.51E-05	1.09E-02	0.052	0.847	0.904	3.184	3.002	7.959
MG086020.1	0.45	-1.153	9.66E-05	1.10E-02	3.575	2.614	4.146	7.372	6.623	8.024
MG214020.1	0.403	-1.312	9.92E-05	1.13E-02	1.883	4.028	4.659	7.658	8.375	8.157
MG187310.1	0.314	-1.673	9.95E-05	1.13E-02	0.598	0.753	1.88	2.17	2.588	4.428
MG132710.1	0.505	-0.987	1.02E-04	1.15E-02	37.755	52.802	101.34	114.151	119.92	103.737
MG508760.1	4.781	2.257	1.02E-04	1.15E-02	0.994	1.867	2.35	0.135	0.334	0.55
MG263130.1	1.669	0.739	1.03E-04	1.15E-02	12.592	16.205	22.561	8.554	8.574	11.736
MG365520.1	0.597	-0.745	1.03E-04	1.15E-02	84.521	84.726	112.957	150.821	135.037	165.851
MG069150.1	8.908	3.155	1.05E-04	1.16E-02	0.848	4.661	2.411	0.095	0.428	0.333
MG392610.1	0.159	-2.651	1.09E-04	1.20E-02	0.579	0.187	0.481	3.585	2.881	0.991
MG285500.1	0.472	-1.084	1.10E-04	1.21E-02	16.955	13.792	24.011	40.681	27.248	41.72
MG520270.1	1.683	0.751	1.12E-04	1.22E-02	3.92	5.268	6.659	2.722	3.024	3.093
MG424140.1	5.855	2.55	1.13E-04	1.23E-02	20.475	9.543	10.041	4.031	0.95	2.096
MG557700.1	0.013	-6.251	1.13E-04	1.23E-02	0.076	0	0.073	1.877	0.164	9.328
MG452470.1	1.742	0.801	1.16E-04	1.26E-02	25.77	28.948	38.651	17.946	16.857	15.633
MG482760.1	1.577	0.657	1.20E-04	1.29E-02	29.742	34.264	50.338	23.658	22.06	21.781
MG319340.1	0.174	-2.524	1.21E-04	1.30E-02	1.275	0.215	1.872	5.876	7.368	4.093
MG495530.1	35.599	5.154	1.25E-04	1.34E-02	0.446	0.103	1.537	0.048	0	0
MG365430.1	0.01	-6.682	1.26E-04	1.34E-02	0	0	0	0.174	0.803	0.728
MG243570.1	0.177	-2.496	1.27E-04	1.35E-02	0.432	0.11	0.877	2.745	1.484	2.909
MG242450.1	0.176	-2.507	1.31E-04	1.39E-02	0.22	0.237	0.68	0.992	3.017	1.623
MG188270.1	2.821	1.496	1.32E-04	1.39E-02	1.738	3.425	4.765	1.22	0.828	1.16
MG532870.1	8.823	3.141	1.36E-04	1.43E-02	0.057	0.331	0.309	0.023	0.04	0.007
MG225850.1	0.529	-0.918	1.40E-04	1.46E-02	9.445	10.504	19.025	21.26	19.39	27.179
MG343370.1	0.438	-1.191	1.42E-04	1.46E-02	3.8	3.53	6.361	7.041	11.789	10.102
MG543040.1	0.492	-1.022	1.42E-04	1.46E-02	12.327	17.972	25.165	40.76	26.864	36.626
MG122470.1	0.244	-2.034	1.42E-04	1.46E-02	0.94	0.76	2.479	5.38	5.084	4.695
MG309040.1	2.2	1.137	1.42E-04	1.46E-02	4.551	5.813	9.437	2.575	3.397	2.196
MG283360.1	0.328	-1.609	1.45E-04	1.48E-02	1.633	2.548	6.468	7.11	8.828	12.413
MG243040.1	1.603	0.681	1.45E-04	1.48E-02	11.865	12.931	17.435	8.398	8.28	8.188
MG312550.1	0.382	-1.388	1.47E-04	1.49E-02	2.285	1.934	4.137	9.372	4.758	5.812
MG061940.1	1.729	0.79	1.48E-04	1.49E-02	16.18	19.694	27.016	11.158	11.8	11.015
MG573550.1	0.379	-1.398	1.48E-04	1.49E-02	9.105	7.441	13.374	31.074	25.167	16.654
MG423890.1	79.753	6.317	1.49E-04	1.49E-02	0.083	5.15	0.08	0.047	0.023	0
MG459440.1	2.523	1.335	1.49E-04	1.49E-02	3.074	3.158	6.566	1.161	1.874	1.545
MG494750.1	1.547	0.629	1.50E-04	1.49E-02	19.027	21.184	35.488	14.514	13.601	17.161
MG532770.1	0.008	-7.004	1.50E-04	1.49E-02	0	0	0.016	0.046	0.018	1.76
MG541180.1	1.89	0.918	1.53E-04	1.52E-02	4.213	5.324	6.807	2.433	2.593	3.14
MG571840.1	0.352	-1.508	1.54E-04	1.52E-02	20.311	24.867	33.117	110.919	38.344	59.103
MG216130.1	0.568	-0.816	1.55E-04	1.53E-02	3.771	3.653	5.395	7.08	6.833	7.376
MG168710.1	1.792	0.842	1.56E-04	1.53E-02	32.212	38.47	64.269	21.059	26.509	21.106
MG138500.1	0.227	-2.141	1.58E-04	1.54E-02	0.215	0.328	0.343	1.571	0.677	1.474
MG171180.1	0.205	-2.289	1.61E-04	1.57E-02	0.185	0.259	0.993	2.686	1.8	1.346
MG273880.1	15.109	3.917	1.64E-04	1.59E-02	2.419	0.257	0.493	0.021	0.154	0.051
MG331910.1	0.044	-4.497	1.64E-04	1.59E-02	0.092	0	0.22	0.879	4.669	0.27
MG514610.1	0.179	-2.48	1.66E-04	1.59E-02	1.738	0.823	4.876	21.755	7.104	6.031
MG124630.1	0.389	-1.361	1.66E-04	1.59E-02	2.749	2.898	7.469	6.325	11.938	11.471
MG340300.1	0.444	-1.172	1.67E-04	1.59E-02	2.727	2.408	5.677	6.929	8.229	6.753
MG505800.1	1.675	0.744	1.67E-04	1.59E-02	13.476	16.484	28.868	9.97	10.568	11.495
MG476540.1	0.499	-1.004	1.69E-04	1.60E-02	1.665	2.397	3.061	3.582	4.215	5.636
MG197510.1	1.825	0.868	1.70E-04	1.60E-02	9.157	11.102	13.453	6.459	5.792	5.203
MG030020.1	0.484	-1.048	1.71E-04	1.61E-02	9.053	9.652	11.84	23.587	14.346	22.765
MG537270.1	0.486	-1.041	1.76E-04	1.65E-02	4.161	4.159	7.178	12.273	7.225	10.074
MG167240.1	1.748	0.806	1.79E-04	1.67E-02	126.051	184.694	241.89	95.663	105.352	91.703
MG101970.1	0.484	-1.047	1.82E-04	1.69E-02	3.511	3.903	4.365	7.717	7.888	7.717
MG285300.1	1.913	0.936	1.86E-04	1.72E-02	1.804	2.134	2.598	0.934	1.195	1.114
MG258700.1	0.387	-1.369	1.88E-04	1.74E-02	9.492	8.777	19.404	38.463	15.444	34.858
MG104430.1	0.011	-6.453	1.90E-04	1.75E-02	0	0.023	0	1.348	0.486	0.069
MG318180.1	1.731	0.791	1.90E-04	1.75E-02	8.916	10.116	14.008	6.057	6.395	5.406
MG210840.1	1.87	0.903	1.92E-04	1.75E-02	2.148	2.208	3.721	1.413	1.277	1.308
MG513380.1	1.825	0.868	1.92E-04	1.75E-02	4.105	5.995	7.218	2.42	3.132	3.384
MG278700.1	1.578	0.658	1.95E-04	1.78E-02	2.754	3.015	4.773	1.825	2.126	2.262
MG531400.1	1.704	0.769	1.99E-04	1.81E-02	3.151	4.026	5.438	2.136	2.352	2.436
MG465660.1	0.21	-2.255	2.01E-04	1.82E-02	0.363	0.108	0.252	0.634	1.486	1.305
MG275820.1	0.252	-1.99	2.03E-04	1.83E-02	0.666	0.562	1.36	2.999	4.352	1.797
MG204680.1	7.612	2.928	2.05E-04	1.83E-02	0.957	0.747	1.155	0.019	0.214	0.124
MG384700.1	0.32	-1.644	2.05E-04	1.83E-02	5.595	5.397	4.282	21.323	9.87	16.75
MG214120.1	0.401	-1.32	2.05E-04	1.83E-02	0.557	0.63	1.416	1.573	2.353	1.855
MG238030.1	0.105	-3.246	2.06E-04	1.83E-02	0	0.339	0.254	1.935	1.144	2.052
MG325340.1	1.604	0.681	2.06E-04	1.83E-02	2.78	3.462	5.665	2.157	2.064	2.616
MG561390.1	2.69	1.428	2.09E-04	1.85E-02	2.919	4.756	7.509	1.369	2.332	1.353
MG463750.1	0.024	-5.359	2.11E-04	1.86E-02	0.234	0	0.045	10.97	0.507	0.451
MG107350.1	2.395	1.26	2.13E-04	1.87E-02	4.56	6.681	9.836	2.27	3.382	2.377
MG365830.1	1.898	0.924	2.14E-04	1.87E-02	9.385	13.018	15.329	6.593	5.429	6.779
MG011700.1	0.111	-3.173	2.20E-04	1.91E-02	0.195	0.035	0.841	1.17	3.408	3.407
MG110280.1	76.559	6.259	2.25E-04	1.95E-02	0.185	1.598	5.21	0	0.067	0
MG394810.1	0.437	-1.193	2.26E-04	1.95E-02	12.692	15.565	23.919	41.273	20.632	49.921
MG255660.1	0.223	-2.167	2.26E-04	1.95E-02	16.081	8.617	43.967	130.767	95.167	31.762
MG138000.1	0.229	-2.124	2.28E-04	1.96E-02	0.771	0.712	0.493	3.306	1.866	3.535
MG054790.1	0.033	-4.928	2.29E-04	1.97E-02	0.009	0.01	0.009	0.192	0.048	0.585
MG293150.1	86.497	6.435	2.30E-04	1.97E-02	0.042	0.045	3.749	0.016	0.015	0
MG238260.1	0.007	-7.144	2.32E-04	1.97E-02	0	0	0.021	0	0.956	2.411
MG443500.1	2.211	1.145	2.32E-04	1.97E-02	5.131	6.688	7.003	2.382	2.696	3.101
MG294060.1	2.023	1.016	2.33E-04	1.97E-02	2.825	2.919	4.338	1.428	1.301	1.987
MG260730.1	0.247	-2.017	2.35E-04	1.98E-02	0.885	0.477	1.501	3.984	4.305	2.112
MG416510.1	0.255	-1.97	2.36E-04	1.98E-02	1.461	4.679	9.64	25.731	13.66	12.735
MG160690.1	0.552	-0.856	2.37E-04	1.99E-02	85.846	135.071	157.774	225.867	172.827	247.399
MG209370.1	0.309	-1.696	2.39E-04	2.00E-02	1.66	2.368	1.5	6.422	3.247	8.488
MG254650.1	2.302	1.203	2.45E-04	2.04E-02	6.318	9.78	11.531	4.354	2.356	4.645
MG188680.1	0.41	-1.286	2.46E-04	2.05E-02	0.76	0.72	1.404	1.941	1.964	2.598
MG288130.1	127.748	6.997	2.48E-04	2.05E-02	0.018	0.785	0.786	0	0	0
MG317300.1	0.457	-1.129	2.52E-04	2.08E-02	2.441	2.603	5.59	7.142	5.333	8.657
MG132950.1	2.035	1.025	2.53E-04	2.08E-02	0.781	1.02	1.554	0.429	0.583	0.504
MG232700.1	0.428	-1.223	2.54E-04	2.09E-02	2.376	2.066	3.159	5.133	4.806	6.97
MG361530.1	87.249	6.447	2.59E-04	2.12E-02	0.072	0.142	0.562	0	0	0
MG163560.1	145.035	7.18	2.62E-04	2.14E-02	0	1.181	0.376	0	0	0.01
MG097970.1	1.925	0.945	2.65E-04	2.15E-02	2.632	3.126	4.462	1.591	1.931	1.4
MG025600.1	0.41	-1.288	2.66E-04	2.15E-02	2.2	2.641	2.924	7.006	3.974	7.302
MG163570.1	114.264	6.836	2.70E-04	2.18E-02	0.01	1.163	0.187	0	0	0.011
MG073840.1	2.4	1.263	2.73E-04	2.20E-02	12.366	16.582	15.644	4.05	7.589	6.317
MG540650.1	1.794	0.843	2.77E-04	2.23E-02	2.034	2.665	3.454	1.159	1.597	1.504
MG548470.1	0.416	-1.267	2.83E-04	2.27E-02	8.677	12.217	14.091	33.769	14.672	31.808
MG028760.1	0.032	-4.954	2.88E-04	2.29E-02	0	0.073	0	1.265	0.316	0.601
MG220730.1	0.442	-1.179	2.88E-04	2.29E-02	8.351	8.478	9.406	14.49	20.541	22.633
MG561040.1	0.104	-3.272	2.96E-04	2.34E-02	0.201	0.162	0.288	3.047	0.542	2.36
MG349370.1	3.031	1.6	2.96E-04	2.34E-02	1.763	1.337	2.865	0.824	0.533	0.448
MG109410.1	0.42	-1.252	2.97E-04	2.34E-02	15.254	11.177	15.623	43.089	22.613	31.491
MG194870.1	0.241	-2.051	2.97E-04	2.34E-02	0.234	0.369	0.363	1.827	1.034	0.907
MG421680.1	15.114	3.918	3.06E-04	2.40E-02	0.56	2.114	1.458	0.135	0	0.128
MG042330.1	0.007	-7.113	3.07E-04	2.40E-02	0	0.044	0	1.565	4.113	0
MG162710.1	0.311	-1.684	3.12E-04	2.42E-02	0.61	0.464	1.031	2.18	2.579	1.381
MG006750.1	0.605	-0.725	3.12E-04	2.42E-02	168.249	147.044	261.774	318.219	251.639	321.649
MG502060.1	58.21	5.863	3.12E-04	2.42E-02	5.823	23.882	1.991	0	0.088	0.523
MG189070.1	0.461	-1.116	3.14E-04	2.43E-02	8.975	6.277	9.527	18.33	14.248	19.438
MG017710.1	0.017	-5.885	3.22E-04	2.48E-02	0.328	0.142	5.225	151.447	2.485	95.689
MG392030.1	0.633	-0.661	3.23E-04	2.48E-02	8.984	10.316	16.618	17.511	16.585	18.416
MG296240.1	0.567	-0.818	3.24E-04	2.48E-02	42.488	55.561	91.828	118.184	84.718	102.657
MG110570.1	0.411	-1.282	3.24E-04	2.48E-02	2.248	2.217	4.768	7.751	5.326	7.367
MG090500.1	0.313	-1.678	3.28E-04	2.49E-02	5.065	3.327	6.881	22.048	6.637	17.513
MG094570.1	17.521	4.131	3.29E-04	2.49E-02	21.548	1.074	2.517	0.204	0.489	0.969
MG161780.1	1.835	0.875	3.29E-04	2.49E-02	5.844	6.693	10.387	3.891	3.975	3.699
MG390820.1	0.053	-4.248	3.31E-04	2.50E-02	0.052	0	0.25	1.349	2.76	0.669
MG251540.1	4.64	2.214	3.31E-04	2.50E-02	629.801	759.107	133.942	101.23	139.997	113.066
MG303150.1	0.497	-1.007	3.34E-04	2.51E-02	4.257	4.09	6.663	10.61	6.388	11.433
MG314830.1	0.596	-0.748	3.46E-04	2.59E-02	59.086	48.192	96.177	109.986	93.226	113.376
MG438200.1	0.464	-1.106	3.47E-04	2.59E-02	3.176	3.831	5.243	9.446	5.532	9.922
MG243220.1	0.295	-1.762	3.50E-04	2.60E-02	0.456	0.437	1.409	1.797	2.548	2.494
MG368340.1	0.22	-2.188	3.50E-04	2.60E-02	0.27	0.233	0.518	0.952	0.818	2.6
MG026580.1	2.127	1.089	3.50E-04	2.60E-02	4.141	5.572	7.163	1.84	3.03	2.548
MG332400.1	0.408	-1.292	3.52E-04	2.61E-02	33.582	30.044	69.345	144.512	69.238	78.139
MG385700.1	0.342	-1.548	3.54E-04	2.61E-02	2.01	1.156	2.903	3.649	4.838	8.256
MG031390.1	0.578	-0.79	3.56E-04	2.62E-02	61.753	75.36	109.138	145.079	98.603	155.302
MG374380.1	0.555	-0.849	3.63E-04	2.67E-02	21.942	21.881	39.082	53.933	34.315	49.882
MG534560.1	55.167	5.786	3.66E-04	2.67E-02	1.665	0.838	6.172	0	0	0.119
MG107040.1	165.094	7.367	3.69E-04	2.69E-02	0.253	3.078	0.035	0	0	0
MG437460.1	0.125	-3	3.70E-04	2.69E-02	0.118	0.127	0.189	1.506	0.723	1.01
MG420800.1	1.844	0.883	3.78E-04	2.75E-02	1.499	1.609	2.331	0.86	0.909	1.004
MG447790.1	1.592	0.671	3.79E-04	2.75E-02	4.817	5.681	7.616	3.631	3.428	3.643
MG367450.1	0.548	-0.868	3.82E-04	2.75E-02	364.544	394.306	483.696	850.938	545.604	777.945
MG369600.1	2.653	1.408	3.84E-04	2.76E-02	7.171	8.403	9.048	2.648	4.107	2.062
MG188070.1	3.397	1.764	3.87E-04	2.78E-02	0.609	0.339	1.008	0.203	0.138	0.186
MG394970.1	0.009	-6.764	3.88E-04	2.78E-02	0	0	0	1.362	2.463	0.152
MG223220.1	1.715	0.778	3.89E-04	2.78E-02	2.51	3.526	5.145	1.911	2.14	1.937
MG301120.1	0.057	-4.123	3.92E-04	2.79E-02	0.028	0.03	0.162	0.411	0.334	2.704
MG145120.1	12.51	3.645	3.95E-04	2.81E-02	0.083	1.556	0.186	0.016	0.066	0.069
MG529750.1	1.641	0.715	4.01E-04	2.84E-02	15.729	22.045	28.391	12.418	11.54	13.799
MG214630.1	1.563	0.645	4.04E-04	2.85E-02	3.826	4.71	7.4	3.193	3.085	3.103
MG525540.1	1.547	0.629	4.05E-04	2.85E-02	14.33	16.344	24.407	10.318	11.492	11.357
MG402800.1	0.45	-1.151	4.09E-04	2.87E-02	3.474	4.062	6.839	11.939	6.24	11.32
MG570700.1	0.409	-1.29	4.12E-04	2.89E-02	0.92	1.011	2.036	2.35	3.635	2.764
MG275910.1	0.329	-1.603	4.13E-04	2.89E-02	0.991	0.971	2.98	3.904	4.432	4.868
MG393230.1	0.608	-0.719	4.20E-04	2.93E-02	23.808	22.913	37.686	36.213	47.115	46.397
MG305920.1	0.136	-2.88	4.26E-04	2.96E-02	0.604	0.145	0.322	1.774	1.161	5.311
MG404640.1	0.629	-0.67	4.27E-04	2.96E-02	3.454	3.323	5.195	5.976	5.813	6.079
MG405460.1	0.454	-1.139	4.27E-04	2.96E-02	2.23	2.221	4.419	5.475	4.318	8.272
MG367230.1	0.483	-1.05	4.30E-04	2.97E-02	1.259	1.714	2.699	3.934	2.812	4.076
MG365370.1	1.912	0.935	4.32E-04	2.98E-02	0.932	1.125	1.204	0.543	0.468	0.638
MG306580.1	1.603	0.681	4.35E-04	2.98E-02	4.964	7.049	10.41	4.122	4.359	4.368
MG437740.1	0.483	-1.05	4.44E-04	3.04E-02	3.867	4.449	8.316	12.8	8.221	10.289
MG499320.1	2.099	1.07	4.57E-04	3.12E-02	2.894	3.055	6.237	1.789	1.913	1.524
MG376000.1	0.468	-1.094	4.61E-04	3.14E-02	12.729	12.989	22.381	36.441	18.595	40.998
MG304640.1	2.284	1.191	4.71E-04	3.20E-02	14.789	17.405	24.692	7.629	8.928	6.592
MG469050.1	0.548	-0.867	4.74E-04	3.21E-02	1.388	1.941	2.681	3.068	3.056	4.1
MG323120.1	2.224	1.153	4.75E-04	3.21E-02	2.78	3.225	4.689	1.901	1.256	1.318
MG151000.1	0.23	-2.121	4.76E-04	3.21E-02	4.502	9.822	44.081	98.924	45.893	56.304
MG139390.1	3.277	1.712	4.77E-04	3.21E-02	1.496	2.394	2.666	0.894	0.48	0.5
MG405860.1	0.559	-0.838	4.84E-04	3.25E-02	16.885	15.666	20.439	29.041	26.675	35.644
MG120520.1	2.94	1.556	4.85E-04	3.25E-02	4.459	6.735	6.661	1.146	2.912	1.695
MG110800.1	0.199	-2.328	4.87E-04	3.25E-02	0.056	0.1	0.222	0.679	0.662	0.298
MG168140.1	1.941	0.957	5.06E-04	3.37E-02	0.764	1.023	1.706	0.582	0.563	0.486
MG557710.1	0.039	-4.69	5.07E-04	3.37E-02	0.311	0.084	0	1.574	0.672	9.478
MG212250.1	0.421	-1.249	5.11E-04	3.39E-02	6.709	3.206	7.996	11.175	13.057	16.245
MG552340.1	0.008	-7.018	5.19E-04	3.43E-02	0.036	0	0	0.648	0	4.584
MG316160.1	23.779	4.572	5.20E-04	3.43E-02	0.21	0.886	0.385	0	0.021	0.041
MG406750.1	0.181	-2.462	5.21E-04	3.43E-02	0.073	0.237	0.246	0.661	0.615	1.61
MG332060.1	2.627	1.394	5.31E-04	3.49E-02	0.847	1.107	0.922	0.331	0.357	0.384
MG124940.1	2.524	1.335	5.35E-04	3.50E-02	1.38	1.562	2.44	0.379	0.821	0.784
MG323590.1	0.53	-0.916	5.40E-04	3.51E-02	2.497	2.692	4.202	5.113	5.716	5.656
MG356330.1	0.333	-1.585	5.40E-04	3.51E-02	11.527	18.606	19.307	80.503	27.272	31.419
MG188910.1	0.186	-2.429	5.41E-04	3.51E-02	5.095	69.233	88.012	390.61	162.361	199.323
MG255780.1	1.781	0.833	5.42E-04	3.51E-02	2.257	2.713	3.254	1.496	1.571	1.301
MG560310.1	0.474	-1.076	5.44E-04	3.51E-02	8.84	8.891	11.058	18.14	14.221	26.527
MG042220.1	0.272	-1.878	5.44E-04	3.51E-02	6.725	15.08	4.728	39.762	29.181	30.697
MG529960.1	5.595	2.484	5.46E-04	3.52E-02	0.577	0.665	3.031	0.246	0.15	0.234
MG019600.1	0.179	-2.481	5.54E-04	3.56E-02	1.19	0.599	8.597	11.701	10.083	24.198
MG131080.1	1.689	0.757	5.58E-04	3.57E-02	20.357	23.551	30.145	15.768	11.411	14.385
MG468590.1	0.432	-1.21	5.60E-04	3.58E-02	2.779	2.397	2.842	6.221	4.674	7.235
MG284520.1	0.428	-1.225	5.61E-04	3.58E-02	4.265	3.291	8.298	9.79	8.5	15.748
MG262980.1	3.303	1.724	5.70E-04	3.63E-02	20.555	14.317	19.33	8.188	2.217	5.746
MG552240.1	0.441	-1.18	5.73E-04	3.64E-02	4.412	3.085	3.795	7.57	8.432	9.236
MG186720.1	0.416	-1.264	5.75E-04	3.64E-02	2.26	2.744	2.461	4.297	5.385	8.005
MG407490.1	0.48	-1.058	5.78E-04	3.66E-02	3.861	2.994	7.174	8.607	6.486	11.787
MG156460.1	0.018	-5.759	5.82E-04	3.67E-02	0.01	0	0.03	0.012	0.057	1.98
MG496160.1	0.138	-2.853	5.85E-04	3.68E-02	0.43	0.126	0.094	0.88	1.353	2.928
MG137620.1	0.278	-1.849	5.98E-04	3.75E-02	3.544	0.725	3.62	9.768	9.579	7.43
MG196590.1	0.468	-1.094	6.01E-04	3.76E-02	19.626	12.879	37.102	50.077	35.52	48.969
MG419540.1	0.385	-1.376	6.01E-04	3.76E-02	0.747	0.651	0.746	2.02	1.529	1.853
MG173560.1	2.171	1.119	6.03E-04	3.76E-02	12.234	11.397	16.75	5.17	7.737	4.519
MG237740.1	0.165	-2.601	6.10E-04	3.79E-02	0.196	0.136	0.242	1.436	1.486	0.285
MG468970.1	1.739	0.798	6.11E-04	3.79E-02	9.252	11.08	15.543	6.537	6.933	5.723
MG195760.1	4.071	2.025	6.13E-04	3.80E-02	1.699	1.318	5.829	0.937	0.514	0.363
MG184240.1	1.547	0.629	6.18E-04	3.81E-02	6.165	6.636	11.297	4.643	4.704	5.027
MG306920.1	0.209	-2.262	6.19E-04	3.81E-02	1.14	1.452	2.086	10.729	6.61	3.104
MG174730.1	3.123	1.643	6.20E-04	3.81E-02	5.622	3.743	12.046	1.191	2.86	2.017
MG323910.1	4.612	2.205	6.21E-04	3.81E-02	0.843	0.491	1.536	0.19	0.109	0.271
MG435660.1	0.351	-1.51	6.27E-04	3.83E-02	0.729	0.557	1.223	2.017	2.299	2.275
MG526940.1	0.215	-2.219	6.27E-04	3.83E-02	0.228	0.377	0.933	1.507	0.839	4.069
MG202090.1	0.211	-2.243	6.31E-04	3.84E-02	0.615	1.105	0.639	5.767	2.382	2.741
MG300740.1	0.517	-0.953	6.47E-04	3.93E-02	3.409	4.203	7.362	10.716	6.884	8.824
MG530650.1	45.115	5.496	6.51E-04	3.94E-02	0.664	2.653	0.024	0	0.053	0.026
MG111710.1	1.906	0.93	6.52E-04	3.94E-02	6.735	8.612	11.359	3.216	5.023	4.917
MG390160.1	0.586	-0.771	6.55E-04	3.95E-02	24.86	21.36	30.752	40.476	36.036	49.788
MG530730.1	1.815	0.86	6.62E-04	3.99E-02	7.282	9.153	12.209	4.001	5.788	4.973
MG142630.1	0.244	-2.037	6.66E-04	4.00E-02	0.21	0.395	0.703	1.002	2.181	1.597
MG009020.1	0.238	-2.072	6.69E-04	4.01E-02	0.781	3.263	3.744	14.507	9.502	4.91
MG489000.1	0.517	-0.953	6.75E-04	4.04E-02	5.68	5.895	8.492	14.455	10.587	11.428
MG118110.1	0.435	-1.202	6.81E-04	4.07E-02	1.644	2.513	3.696	4.911	4.169	7.706
MG296310.1	1.464	0.55	6.84E-04	4.07E-02	3.293	3.895	6.132	2.639	2.779	3.001
MG224390.1	0.197	-2.342	6.85E-04	4.07E-02	0.178	0.12	0.341	1.152	0.505	1.333
MG449600.1	0.285	-1.809	6.88E-04	4.08E-02	3.578	2.689	3.066	4.638	11.138	17.053
MG318130.1	1.776	0.829	6.92E-04	4.10E-02	1.683	1.858	3.116	1.072	1.136	1.256
MG461300.1	0.572	-0.805	6.96E-04	4.11E-02	4.248	4.915	5.927	8.999	7.711	8.351
MG448440.1	0.535	-0.902	7.02E-04	4.14E-02	8.069	9.59	14.931	15.52	15.517	26.038
MG160510.1	10.321	3.368	7.12E-04	4.18E-02	0.886	0.195	0.399	0.01	0.098	0.039
MG384340.1	1.989	0.992	7.20E-04	4.23E-02	1.437	1.526	2.295	0.767	0.759	0.956
MG235580.1	0.537	-0.898	7.27E-04	4.25E-02	16.733	23.027	32.563	51.911	30.507	42.522
MG224930.1	0.352	-1.507	7.29E-04	4.26E-02	207.488	220.468	316.992	836.815	839.374	266.869
MG061050.1	1.768	0.822	7.33E-04	4.27E-02	9.421	9.022	13.822	5.732	4.628	6.932
MG012800.1	4.194	2.068	7.38E-04	4.29E-02	4.663	11.871	6.847	1.228	1.823	2.441
MG092860.1	1.49	0.575	7.40E-04	4.30E-02	34.434	39.202	57.76	28.245	27.046	26.862
MG326580.1	1.714	0.777	7.46E-04	4.32E-02	1.489	1.871	3.096	1.087	1.075	1.298
MG304870.1	71.263	6.155	7.55E-04	4.36E-02	0.136	0.175	0.061	0	0	0
MG379810.1	1.55	0.633	7.55E-04	4.36E-02	6.412	6.649	9.552	4.818	4.222	4.707
MG371270.1	0.325	-1.623	7.59E-04	4.37E-02	0.752	0.396	1.258	2.402	2.667	1.61
MG490180.1	0.208	-2.267	7.75E-04	4.45E-02	0.062	0.152	0.118	0.574	0.238	0.724
MG408340.1	2.069	1.049	7.79E-04	4.46E-02	24.82	25.546	42.424	12.783	18.314	9.938
MG563330.1	65.898	6.042	7.82E-04	4.47E-02	0.294	0.571	0.31	0	0	0
MG428110.1	0.476	-1.072	7.87E-04	4.49E-02	1.105	0.928	1.916	2.743	2.266	2.642
MG028830.1	0.469	-1.093	7.88E-04	4.49E-02	4.537	3.476	4.885	11.435	6.29	8.902
MG209030.1	6.266	2.648	7.91E-04	4.49E-02	11.498	1.122	13.8	1.528	0.636	1.792
MG289630.1	0.628	-0.672	7.97E-04	4.52E-02	3.45	3.87	5.918	6.603	6.703	6.258
MG156530.1	0.078	-3.685	8.02E-04	4.54E-02	0.867	0.662	0.069	0.936	2.462	20.804
MG025020.1	0.072	-3.793	8.10E-04	4.57E-02	12.906	174.855	157.717	1034.57	343.078	3121.91
MG016320.1	1.906	0.931	8.21E-04	4.62E-02	20.935	32.344	41.433	10.69	16.406	19.399
MG207490.1	0.392	-1.351	8.23E-04	4.62E-02	49.585	51.456	154.95	249.525	189.563	116.231
MG203220.1	2.046	1.033	8.24E-04	4.62E-02	8.812	7.465	10.526	3.49	3.478	5.736
MG042360.1	0.006	-7.347	8.25E-04	4.62E-02	0	0	0	1.698	4.003	0
MG290830.1	1.873	0.905	8.32E-04	4.65E-02	19.762	20.033	22.773	11.721	10.966	9.467
MG560150.1	0.135	-2.888	8.36E-04	4.66E-02	0.199	0.644	0.229	0.718	2.887	4.434
MG247400.1	0.658	-0.604	8.37E-04	4.66E-02	1156.02	1356.97	1661.27	1917.38	1847.22	2294.46
MG362640.1	0.179	-2.479	8.50E-04	4.71E-02	0.087	0.219	0.194	0.75	0.814	1.053
MG455770.1	0.063	-3.979	8.50E-04	4.71E-02	0	0.168	0.037	1.537	0.591	0.96
MG328170.1	0.366	-1.448	8.54E-04	4.72E-02	0.717	1.093	1.233	3.062	1.685	3.123
MG448510.1	0.428	-1.225	8.57E-04	4.72E-02	0.684	0.901	1.566	2.138	2.505	2.032
MG040410.1	76.527	6.258	8.57E-04	4.72E-02	0.47	0.935	0.173	0	0	0
MG315330.1	1.971	0.979	8.62E-04	4.73E-02	9.791	13.868	16.234	6.094	7.781	5.024
MG392620.1	0.125	-3	8.62E-04	4.73E-02	0.111	0.09	0.587	3.446	0.873	0.834
MG165730.1	0.243	-2.044	8.67E-04	4.74E-02	2.928	2.455	6.549	26.483	9.027	7.888
MG288780.1	0.579	-0.789	8.71E-04	4.76E-02	16.814	15.765	23.906	32.998	25.97	33.33
MG202280.1	0.015	-6.057	8.80E-04	4.80E-02	0	0.07	0.062	0.292	0.07	8.175
MG004700.1	0.487	-1.039	8.85E-04	4.81E-02	5.097	3.893	10.517	12.605	9.168	14.5
MG426200.1	16.545	4.048	8.92E-04	4.84E-02	1.272	2.102	35.189	0	0.733	0.998
MG158110.1	0.548	-0.869	8.93E-04	4.84E-02	3.09	3.27	4.82	6.512	5.406	7.302
MG526310.1	0.045	-4.463	8.97E-04	4.84E-02	0.239	0.451	0.057	15.878	0.323	0.703
MG466140.1	1.917	0.939	8.98E-04	4.84E-02	5.48	7.945	8.017	3.159	4.302	3.171
MG448080.1	0.36	-1.475	9.00E-04	4.84E-02	1.998	0.874	3.22	5.639	4.071	5.794
MG398270.1	0.058	-4.114	9.08E-04	4.88E-02	0	0.106	0.189	2.554	1.44	0.317
MG540180.1	1.779	0.831	9.14E-04	4.90E-02	3.336	4.168	5.16	1.991	2.09	2.677
MG010520.1	1.592	0.671	9.27E-04	4.96E-02	36.753	32.359	64.666	23.2	26.717	27.326
MG106540.1	0.556	-0.846	9.44E-04	5.05E-02	5.761	4.803	7.012	10.239	10.015	9.866
MG344550.1	1.738	0.797	9.54E-04	5.09E-02	6.551	8.163	12.431	4.583	5.651	4.089
MG148730.1	2.276	1.187	9.62E-04	5.12E-02	4.202	3.929	4.007	1.617	1.622	2.018
MG090420.1	1.722	0.784	9.68E-04	5.14E-02	7.204	10.498	16.621	5.239	6.304	6.646
MG248350.1	1.758	0.814	9.70E-04	5.14E-02	4.08	4.571	6.967	3.228	2.261	2.788
MG276570.1	0.552	-0.857	9.72E-04	5.14E-02	2.805	3.548	5.304	6.844	6.965	5.6
MG369980.1	0.406	-1.299	9.82E-04	5.18E-02	5.254	4.914	9.406	9.047	11.663	24.606
MG213360.1	2.123	1.086	9.89E-04	5.21E-02	4.202	4.419	5.992	2.23	2.253	2.01
MG048040.1	59.999	5.907	9.92E-04	5.21E-02	0.431	0.358	0.445	0	0	0
MG152420.1	0.454	-1.139	9.93E-04	5.21E-02	81.346	73.383	78.283	103.948	197.265	205.954
MG306620.1	1.548	0.63	1.00E-03	5.25E-02	4.766	6.135	9.158	4.007	4.078	3.862
MG542050.1	0.343	-1.543	1.01E-03	5.28E-02	1.002	1.08	1.334	4.01	1.716	3.842
MG146880.1	0.582	-0.781	1.02E-03	5.30E-02	3.123	3.508	6.6	7.52	5.921	7.273
MG272810.1	0.254	-1.976	1.02E-03	5.34E-02	1.13	0.609	4.659	6.997	6.294	7.618
MG096330.1	2.761	1.465	1.04E-03	5.40E-02	11.062	13.063	10.501	4.533	5.438	2.221
MG422950.1	0.006	-7.348	1.04E-03	5.42E-02	0	0	0	1.172	0	0.226
MG542960.1	1.915	0.937	1.05E-03	5.43E-02	2.038	2.563	4.341	1.354	1.239	1.696
MG139750.1	0.109	-3.191	1.05E-03	5.43E-02	0.12	0.516	0.917	1.346	3.749	7.674
MG215080.1	1.854	0.891	1.05E-03	5.43E-02	17.371	19.492	25.374	10.133	12.969	8.372
MG322080.1	0.655	-0.612	1.06E-03	5.45E-02	14.533	17.06	24.806	25.898	26.538	27.943
MG542920.1	2.121	1.085	1.07E-03	5.47E-02	9.692	11.795	25.411	5.62	6.748	7.384
MG572940.1	0.41	-1.285	1.07E-03	5.47E-02	1.707	1.784	3.324	3.016	5.311	7.054
MG120870.1	0.627	-0.673	1.07E-03	5.47E-02	28.588	26.428	41.446	52.425	40.356	52.376
MG351390.1	1.869	0.903	1.07E-03	5.47E-02	0.87	1.5	1.99	0.721	0.727	0.692
MG555430.1	4.547	2.185	1.08E-03	5.47E-02	0.897	0.7	2.135	0.226	0.385	0.099
MG228750.1	0.429	-1.222	1.08E-03	5.47E-02	1.234	1.486	3.27	5.105	2.766	4.639
MG327550.1	54.406	5.766	1.08E-03	5.47E-02	0.325	11.807	0.416	0.122	0.117	0
MG212490.1	0.651	-0.62	1.08E-03	5.50E-02	72.502	75.988	137.877	121.976	123.443	160.611
MG367270.1	1.802	0.85	1.09E-03	5.50E-02	10.036	11.106	15.282	5.398	6.722	6.936
MG019790.1	0.547	-0.869	1.10E-03	5.55E-02	8.909	12.477	19.794	24.833	16.504	27.91
MG094370.1	0.508	-0.977	1.10E-03	5.55E-02	1.265	1.157	1.754	2.879	2.35	2.516
MG202720.1	123.067	6.943	1.10E-03	5.56E-02	0.283	3.595	0.054	0	0	0
MG019860.1	4.434	2.149	1.11E-03	5.58E-02	0.553	0.231	0.839	0.067	0.042	0.239
MG439110.1	4.309	2.107	1.11E-03	5.58E-02	19.983	39.657	20.227	1.499	5.761	11.861
MG503380.1	0.654	-0.613	1.12E-03	5.59E-02	174.511	177.486	269.402	285.099	248.948	364.593
MG527890.1	134.03	7.066	1.13E-03	5.64E-02	0	1.41	2.751	0	0	0
MG202800.1	31.603	4.982	1.13E-03	5.65E-02	0.579	0.16	0.349	0	0	0.035
MG149320.1	0.373	-1.421	1.14E-03	5.65E-02	3.888	1.964	4.613	6.762	6.261	14.048
MG317100.1	0.009	-6.808	1.14E-03	5.67E-02	0	0	0	0.488	0.03	0.02
MG115970.1	0.007	-7.15	1.15E-03	5.71E-02	0	0	0	0	0.424	0.806
MG170160.1	3.064	1.616	1.16E-03	5.75E-02	1.881	1.972	2.544	0.377	0.641	0.992
MG187050.1	1.948	0.962	1.16E-03	5.75E-02	6.2	8.406	16.131	3.772	4.149	6.354
MG204480.1	0.446	-1.166	1.17E-03	5.75E-02	5.336	5.15	5.237	14.928	8.077	11.635
MG323340.1	0.549	-0.866	1.17E-03	5.75E-02	4.663	3.99	8.179	9.089	7.666	11.673
MG014940.1	2.975	1.573	1.18E-03	5.78E-02	1.232	1.667	1.83	0.517	0.549	0.439
MG275930.1	0.405	-1.305	1.19E-03	5.81E-02	0.922	0.832	2.425	2.485	2.874	3.83
MG152170.1	1.578	0.658	1.19E-03	5.83E-02	10.038	10.84	17.385	6.243	8.17	8.112
MG075810.1	0.385	-1.378	1.19E-03	5.83E-02	0.938	0.728	2.122	2.133	3.692	2.931
MG523490.1	0.562	-0.832	1.19E-03	5.83E-02	12.993	15.951	20.024	27.708	29.777	24.342
MG204790.1	2.299	1.201	1.20E-03	5.85E-02	4.771	4.418	4.354	1.399	1.797	2.688
MG394840.1	0.301	-1.734	1.21E-03	5.85E-02	2.241	3.351	3.465	14.401	4.299	10.054
MG168200.1	2.157	1.109	1.21E-03	5.85E-02	26.12	56.416	46.91	17.306	22.841	16.724
MG292880.1	0.498	-1.004	1.21E-03	5.85E-02	1.499	1.548	2.36	3.534	2.44	4.271
MG367500.1	0.524	-0.933	1.21E-03	5.85E-02	1.707	2.427	3.166	3.527	4.625	4.858
MG098550.1	0.485	-1.045	1.22E-03	5.88E-02	3.33	2.082	4.491	6.072	5.425	7.791
MG541900.1	76.6	6.259	1.22E-03	5.88E-02	0.084	0.705	0.182	0	0	0
MG572980.1	2.01	1.007	1.22E-03	5.88E-02	5.297	4.97	9.882	4.082	2.355	2.703
MG349360.1	2.659	1.411	1.22E-03	5.88E-02	0.968	1.844	1.598	0.424	0.442	0.736
MG399820.1	1.858	0.894	1.23E-03	5.89E-02	3.619	3.979	5.832	1.791	2.846	2.093
MG227540.1	0.511	-0.969	1.23E-03	5.89E-02	5.293	3.61	7.076	10.171	8.876	10.4
MG124350.1	6.333	2.663	1.24E-03	5.91E-02	1.384	1.066	3.696	0.037	0.392	0.423
MG118550.1	0.287	-1.8	1.24E-03	5.91E-02	0.515	1.604	3.236	4.379	5.196	6.61
MG428140.1	2.268	1.181	1.24E-03	5.91E-02	1.549	1.965	2.897	0.991	0.591	1.056
MG357300.1	8.284	3.05	1.25E-03	5.91E-02	0.26	1.151	1.224	0.088	0.141	0.056
MG480830.1	0.318	-1.652	1.25E-03	5.93E-02	1.577	1.899	1.358	2.44	4.076	9.067
MG163470.1	0.482	-1.053	1.26E-03	5.94E-02	1.326	1.614	2.378	3.346	2.59	4.416
MG521770.1	1.925	0.945	1.28E-03	6.04E-02	1.577	1.409	3.502	0.747	1.134	1.139
MG204590.1	0.569	-0.813	1.28E-03	6.04E-02	4.026	3.792	6.721	7.761	8.456	7.377
MG281330.1	0.099	-3.331	1.28E-03	6.05E-02	0.028	0.06	0.642	3.708	0.785	1.135
MG121710.1	0.504	-0.989	1.30E-03	6.08E-02	30.219	26.651	34.746	65.895	38.047	73.082
MG285960.1	2.349	1.232	1.30E-03	6.08E-02	4.376	6.159	6.126	2.58	2.647	1.486
MG357280.1	0.035	-4.843	1.30E-03	6.09E-02	0	0.035	0.031	0.884	0.601	0.21
MG360080.1	2.007	1.005	1.31E-03	6.12E-02	2.532	2.7	6.163	1.472	2	1.569
MG098040.1	1.558	0.639	1.31E-03	6.14E-02	12.209	12.5	16.807	7.36	8.605	9.424
MG419250.1	0.532	-0.91	1.32E-03	6.14E-02	6.875	9.499	11.515	16.944	12.005	20.798
MG041890.1	0.19	-2.393	1.32E-03	6.14E-02	0.026	0.055	0.043	0.232	0.229	0.151
MG437230.1	0.52	-0.942	1.32E-03	6.14E-02	54.652	42.356	117.103	145.663	98.576	123.115
MG152500.1	0.339	-1.562	1.32E-03	6.14E-02	2.098	2.388	2.98	8.703	2.983	9.561
MG198300.1	0.015	-6.072	1.33E-03	6.14E-02	0	0	0	0.21	0.05	0.162
MG223900.1	1.735	0.795	1.33E-03	6.16E-02	3.926	4.366	6.266	2.719	2.554	2.584
MG200720.1	7.346	2.877	1.35E-03	6.23E-02	1.835	1.617	3.029	0.049	0.036	0.788
MG105460.1	1.718	0.781	1.37E-03	6.30E-02	4.049	4.313	7.882	2.289	2.915	3.5
MG188960.1	30.781	4.944	1.37E-03	6.30E-02	0.369	0.1	21.419	0.104	0.2	0.198
MG299190.1	1.631	0.706	1.38E-03	6.33E-02	5.381	7.457	9.693	4.467	4.145	4.272
MG351320.1	0.009	-6.784	1.38E-03	6.34E-02	0	0.017	0	1.613	0.117	0
MG557690.1	0.009	-6.791	1.39E-03	6.36E-02	0	0	0	0.232	0.056	2.976
MG138200.1	0.497	-1.009	1.40E-03	6.40E-02	6.296	6.054	11.843	17.544	9.641	17.732
MG363060.1	37.892	5.244	1.40E-03	6.40E-02	0.176	0.38	0.724	0.028	0	0
MG146020.1	1.979	0.985	1.41E-03	6.40E-02	1.676	1.649	2.318	0.763	1.04	0.892
MG019440.1	0.076	-3.709	1.41E-03	6.40E-02	0.454	0.301	1.306	0.039	6.835	17.3
MG465050.1	10.152	3.344	1.41E-03	6.40E-02	0.485	0.673	0.897	0.078	0.037	0.074
MG331970.1	1.701	0.766	1.42E-03	6.41E-02	3.922	5.286	5.834	2.409	3.09	2.918
MG301260.1	0.537	-0.898	1.42E-03	6.42E-02	19.751	21.829	40.905	47.083	31.126	63.53
MG187370.1	1.54	0.623	1.42E-03	6.42E-02	2.739	3.485	5.791	2.178	2.439	2.516
MG294370.1	0.654	-0.612	1.43E-03	6.43E-02	985.953	866.88	1433.25	1655.31	1482.57	1576.56
MG534880.1	1.797	0.846	1.43E-03	6.43E-02	1.732	1.874	3.023	1.077	1.297	1.031
MG195080.1	0.523	-0.935	1.43E-03	6.43E-02	15.396	16.977	31.794	32.774	28.44	52.141
MG322480.1	1.583	0.663	1.44E-03	6.46E-02	7.172	9.128	11.84	5.281	5.993	5.377
MG211790.1	0.405	-1.303	1.45E-03	6.48E-02	1.251	1.757	2.58	3.413	3.32	6.164
MG290540.1	1.909	0.933	1.46E-03	6.52E-02	3.195	3.189	5.763	1.811	1.868	2.203
MG319700.1	1.526	0.609	1.46E-03	6.52E-02	4.446	5.95	7.739	3.307	3.854	3.973
MG122120.1	0.179	-2.484	1.47E-03	6.53E-02	0.034	0.049	0.088	0.245	0.334	0.294
MG162410.1	1.769	0.823	1.48E-03	6.57E-02	3.509	4.447	8.409	2.844	2.868	2.592
MG359890.1	1.485	0.571	1.48E-03	6.57E-02	6.675	6.658	10.682	5.036	4.861	5.197
MG115390.1	0.02	-5.678	1.49E-03	6.59E-02	0	0.015	0	0.504	0.181	0.045
MG220460.1	1.561	0.643	1.50E-03	6.62E-02	5.55	7.821	10.012	4.399	4.947	4.623
MG444910.1	0.159	-2.652	1.50E-03	6.62E-02	0.585	0.28	0.078	1.243	1.353	4.119
MG218670.1	69.649	6.122	1.50E-03	6.62E-02	0.09	0.362	0.074	0	0	0
MG092660.1	0.418	-1.259	1.51E-03	6.62E-02	7.724	4.758	10.338	24.276	13.777	12.718
MG357420.1	0.533	-0.908	1.51E-03	6.63E-02	2.727	3.959	5.489	6.506	8.294	6.184
MG213810.1	0.543	-0.88	1.51E-03	6.63E-02	4.156	4.538	8.02	8.936	9.391	9.976
MG085660.1	2.232	1.158	1.52E-03	6.66E-02	3.631	3.968	3.37	1.449	1.606	1.819
MG197420.1	0.498	-1.005	1.55E-03	6.76E-02	7.888	8.579	17.039	22.135	12.85	26.629
MG170930.1	1.696	0.762	1.55E-03	6.76E-02	2.162	2.435	2.918	1.3	1.439	1.491
MG519710.1	2.452	1.294	1.55E-03	6.77E-02	1.651	2.404	3.74	0.724	1.228	0.94
MG445460.1	18.238	4.189	1.56E-03	6.77E-02	0	3.652	8.98	0.188	0.226	0.134
MG109590.1	40.528	5.341	1.56E-03	6.77E-02	0.827	0.25	0.476	0	0	0.035
MG581800.1	1.52	0.604	1.56E-03	6.77E-02	10.267	10.783	15.67	6.721	7.92	8.088
MG285570.1	0.342	-1.547	1.57E-03	6.77E-02	4.444	2.317	4.155	15.989	7.326	7.404
MG095380.1	0.607	-0.72	1.57E-03	6.77E-02	176.726	147.06	235.696	327.028	242.105	305.011
MG504170.1	0.157	-2.671	1.57E-03	6.77E-02	0.171	0.461	0.369	3.611	0.694	1.693
MG246850.1	6.676	2.739	1.57E-03	6.77E-02	2.533	3.061	1.361	0.173	0.124	0.821
MG519810.1	11.876	3.57	1.58E-03	6.77E-02	0.165	0.256	0.061	0.033	0.009	0
MG313870.1	1.632	0.707	1.58E-03	6.77E-02	2.581	2.3	4.232	1.66	1.504	2.041
MG532020.1	0.526	-0.927	1.58E-03	6.77E-02	9.348	7.429	17.571	17.682	15.397	27.005
MG557220.1	1.682	0.75	1.58E-03	6.77E-02	3.071	3.242	5.984	2.441	2.224	1.994
MG537310.1	1.608	0.685	1.58E-03	6.77E-02	11.03	11.778	19.191	7.676	8.785	7.679
MG463890.1	0.425	-1.233	1.59E-03	6.77E-02	2.297	1.867	4.125	7.795	3.318	6.84
MG155770.1	0.481	-1.056	1.60E-03	6.82E-02	4.451	6.398	5.729	10.639	8.845	14.103
MG054000.1	26.843	4.746	1.60E-03	6.82E-02	0.03	0.864	0.455	0	0.016	0.032
MG479890.1	0.012	-6.404	1.63E-03	6.92E-02	0.033	0	0.031	0.074	4.811	0
MG257460.1	2.246	1.168	1.64E-03	6.94E-02	7.027	7.129	15.515	2.19	5.341	4.343
MG465790.1	1.67	0.74	1.64E-03	6.94E-02	1.708	1.852	3.747	1.205	1.402	1.341
MG131260.1	1.678	0.747	1.64E-03	6.94E-02	10.712	14.217	19.434	9.007	8.191	7.305
MG316860.1	0.503	-0.992	1.65E-03	6.95E-02	2.969	2.26	6.343	5.662	7.792	7.091
MG392580.1	0.327	-1.613	1.66E-03	6.99E-02	1.319	0.466	2.442	4.608	3.197	3.723
MG134990.1	1.623	0.698	1.67E-03	7.01E-02	31.179	37.393	41.606	21.55	22.774	20.57
MG400490.1	1.559	0.641	1.67E-03	7.01E-02	6.068	7.568	11.127	5.377	4.748	4.556
MG398140.1	0.302	-1.729	1.68E-03	7.01E-02	0.711	0.568	1.035	3.676	1.253	2.255
MG385670.1	0.528	-0.922	1.68E-03	7.01E-02	43.811	56.699	115.643	156.271	99.094	107.972
MG534810.1	2.046	1.033	1.68E-03	7.01E-02	5.072	4.245	6.372	2.269	2.112	2.966
MG385690.1	0.533	-0.908	1.68E-03	7.01E-02	6.479	5.874	14.605	12.113	15.945	17.343
MG371380.1	136.501	7.093	1.68E-03	7.01E-02	0.268	0.689	0	0	0	0
MG034790.1	34.551	5.111	1.69E-03	7.02E-02	0.226	0.475	0.065	0	0	0.024
MG089730.1	1.759	0.815	1.69E-03	7.03E-02	2.56	2.383	4.012	1.24	1.751	1.768
MG564790.1	0.556	-0.846	1.70E-03	7.03E-02	7.002	7.711	15.767	18.41	12.595	18.661
MG327520.1	0.586	-0.772	1.70E-03	7.03E-02	29.388	47.794	47.347	67.572	67.228	67.398
MG505200.1	0.133	-2.909	1.71E-03	7.03E-02	0.03	0.162	0.029	0.423	0.552	0.691
MG333120.1	3.038	1.603	1.71E-03	7.03E-02	1.812	3.252	7.146	0.846	0.535	2.213
MG467240.1	0.043	-4.553	1.71E-03	7.03E-02	1.269	1.606	0.899	14.098	0.597	81.228
MG434920.1	38.413	5.264	1.71E-03	7.03E-02	0.435	0.134	0.397	0	0.022	0
MG202410.1	0.021	-5.604	1.72E-03	7.03E-02	0	0.059	0	0.123	1.245	1.467
MG264750.1	0.657	-0.605	1.72E-03	7.03E-02	186.558	218.603	281.89	330.262	273.35	390.799
MG235520.1	0.506	-0.982	1.72E-03	7.03E-02	38.425	31.798	69.101	108.775	53.631	90.055
MG578150.1	1.416	0.501	1.72E-03	7.03E-02	28.465	29.242	47.855	21.84	21.825	25.852
MG086260.1	0.617	-0.698	1.72E-03	7.03E-02	125.43	121.183	246.68	274.304	220.363	231.884
MG113040.1	0.5	-1	1.72E-03	7.03E-02	22.841	24.879	34.57	70.546	34.14	50.45
MG260660.1	1.584	0.664	1.73E-03	7.03E-02	5.321	5.143	9.39	3.195	3.868	4.544
MG189370.1	0.498	-1.006	1.73E-03	7.04E-02	2.642	2.793	3.493	6.628	3.809	6.799
MG390140.1	0.511	-0.968	1.74E-03	7.05E-02	6.236	7.98	14.527	20.926	14.053	15.838
MG269690.1	0.08	-3.652	1.75E-03	7.10E-02	0.182	0.131	0.58	0.818	7.987	0.518
MG136340.1	0.287	-1.801	1.76E-03	7.11E-02	1.156	1.139	1.371	7.879	1.963	2.315
MG151620.1	2.547	1.349	1.77E-03	7.13E-02	0.786	2.183	2.746	0.497	0.627	0.925
MG290680.1	0.628	-0.671	1.77E-03	7.13E-02	40.817	41.74	50.735	64.457	63.61	76.312
MG339700.1	0.3	-1.735	1.81E-03	7.28E-02	2.738	8.06	11.979	11.852	13.359	44.199
MG218630.1	0.506	-0.983	1.81E-03	7.28E-02	7.723	6.289	14.689	21.454	13.991	15.997
MG523950.1	0.302	-1.728	1.81E-03	7.29E-02	0.676	1.159	2.084	1.224	4.649	5.854
MG541760.1	1.724	0.786	1.82E-03	7.29E-02	7.5	6.552	9.807	3.623	4.583	4.981
MG139400.1	0.171	-2.552	1.83E-03	7.32E-02	0.058	0.145	0.129	0.932	0.479	0.392
MG167810.1	2.129	1.09	1.83E-03	7.32E-02	2.045	2.095	3.531	0.767	1.333	1.241
MG116900.1	1.716	0.779	1.84E-03	7.35E-02	2.063	1.721	3.18	1.14	1.236	1.416
MG021610.1	0.191	-2.391	1.86E-03	7.41E-02	0.036	0.252	0.396	1.537	0.68	0.884
MG404810.1	2.174	1.121	1.87E-03	7.41E-02	1.583	1.643	2.899	0.731	1.111	0.733
MG526680.1	0.375	-1.413	1.87E-03	7.41E-02	0.97	0.903	2.198	3.672	1.764	4.434
MG241430.1	0.629	-0.668	1.87E-03	7.41E-02	11.817	12.739	19.984	23.101	17.311	25.838
MG140740.1	0.563	-0.829	1.87E-03	7.43E-02	10.275	9.632	13.623	22.782	16.452	17.175
MG223090.1	0.38	-1.394	1.88E-03	7.43E-02	2.282	2.179	2.751	6.826	3.878	7.604
MG318520.1	1.534	0.618	1.88E-03	7.43E-02	11.096	13.673	20.453	8.192	10.095	8.949
MG233310.1	0.346	-1.533	1.89E-03	7.45E-02	1.391	1.944	1.482	5.799	3.342	4.465
MG044310.1	57.704	5.851	1.90E-03	7.50E-02	0.461	0.205	0.26	0	0	0
MG359830.1	0.296	-1.758	1.91E-03	7.52E-02	16.046	2.669	21.331	46.651	34.316	43.415
MG515410.1	4.265	2.093	1.92E-03	7.53E-02	0.426	0.532	0.516	0.177	0.073	0.084
MG144640.1	0.534	-0.905	1.92E-03	7.53E-02	3.545	5.185	10.816	11.259	8.983	12.203
MG093260.1	0.391	-1.353	1.92E-03	7.53E-02	1.942	2.862	2.507	8.206	4.199	5.596
MG106400.1	0.094	-3.412	1.93E-03	7.55E-02	0.09	0.116	0	1.276	0.331	0.751
MG071040.1	0.3	-1.739	1.94E-03	7.58E-02	0.113	0.142	0.198	0.498	0.295	0.634
MG393220.1	0.619	-0.691	1.94E-03	7.58E-02	7.358	6.48	10.86	12.033	13.096	12.178
MG141250.1	1.535	0.619	1.95E-03	7.58E-02	7.107	6.702	11.29	5.215	5.073	4.918
MG517890.1	0.336	-1.574	1.95E-03	7.58E-02	1.336	5.053	3.236	7.079	6.984	13.796
MG044050.1	0.544	-0.877	1.98E-03	7.71E-02	59.699	52.803	59.903	112.019	82.357	116.64
MG150370.1	0.181	-2.47	2.00E-03	7.75E-02	0.154	0.066	0.266	0.97	0.699	0.79
MG223660.1	1.719	0.781	2.00E-03	7.75E-02	2.973	3.823	7.04	2.313	2.515	2.433
MG541860.1	2.348	1.231	2.02E-03	7.80E-02	0.613	1.401	1.235	0.287	0.427	0.611
MG552070.1	1.631	0.706	2.03E-03	7.83E-02	8.185	8.253	13.936	5.698	6.296	5.184
MG211840.1	0.605	-0.724	2.04E-03	7.86E-02	5.595	6.22	12.04	11.512	10.744	13.686
MG530720.1	1.964	0.974	2.05E-03	7.88E-02	6.391	6.8	9.549	2.839	4.93	3.049
MG018220.1	0.409	-1.29	2.06E-03	7.91E-02	4.348	2.767	4.671	10.672	10.026	6.67
MG546100.1	1.484	0.569	2.07E-03	7.96E-02	3.646	4.14	6.307	3.006	2.651	3.198
MG319260.1	1.676	0.745	2.09E-03	8.03E-02	9.093	13.805	17.997	8.233	7.391	6.949
MG020390.1	1.955	0.967	2.10E-03	8.04E-02	6.661	9.056	10.926	4.748	4.481	3.523
MG532930.1	1.867	0.901	2.10E-03	8.04E-02	24.154	24.845	24.638	13.614	13.554	11.264
MG198250.1	0.541	-0.886	2.11E-03	8.06E-02	2.521	4.618	5.619	7.554	5.886	8.487
MG367670.1	5.695	2.51	2.12E-03	8.07E-02	2.519	5.871	1.24	0.575	0.221	1.019
MG479920.1	0.013	-6.321	2.13E-03	8.07E-02	0	0	0	0.309	0.119	2.054
MG347890.1	1.474	0.56	2.13E-03	8.07E-02	13.851	16.013	21.601	9.656	11.046	12.26
MG008520.1	0.157	-2.669	2.13E-03	8.07E-02	1.773	4.177	4.281	1.109	25.135	35.69
MG018900.1	0.336	-1.576	2.13E-03	8.07E-02	1.854	0.775	2.334	7.368	3.232	3.104
MG324310.1	2.744	1.456	2.14E-03	8.07E-02	1.574	1.567	1.916	0.363	0.698	0.713
MG033370.1	7.123	2.832	2.14E-03	8.07E-02	0.598	1.003	0.467	0.175	0.048	0.071
MG157110.1	0.522	-0.939	2.14E-03	8.07E-02	13	11.374	16.545	31.8	17.065	26.088
MG093850.1	1.535	0.618	2.14E-03	8.08E-02	5.519	6.644	8.994	4.497	4.166	4.254
MG320690.1	1.593	0.671	2.15E-03	8.11E-02	4.588	6.223	9.126	3.273	3.995	4.312
MG213790.1	0.353	-1.504	2.17E-03	8.14E-02	0.611	0.615	1.718	2.612	3.038	1.59
MG103730.1	2.285	1.192	2.19E-03	8.22E-02	7.958	5.764	8.582	3.009	2.958	3.458
MG543010.1	1.533	0.616	2.19E-03	8.22E-02	2.579	2.528	4.791	1.757	1.934	2.252
MG210430.1	1.921	0.942	2.21E-03	8.27E-02	3.419	3.454	6.777	1.833	2.574	2.049
MG432860.1	114.582	6.84	2.22E-03	8.27E-02	1.516	0	4.942	0	0	0
MG132350.1	0.497	-1.01	2.22E-03	8.27E-02	6.759	4.919	10.498	12.614	9.743	19.648
MG460590.1	0.185	-2.435	2.22E-03	8.27E-02	0.399	0.258	0.611	2.332	1.293	2.814
MG508750.1	34.406	5.105	2.23E-03	8.30E-02	0.427	0.712	0.447	0.044	0	0
MG020560.1	0.507	-0.981	2.23E-03	8.30E-02	3.911	5.189	7.498	11.85	9.302	9.075
MG481340.1	1.707	0.772	2.25E-03	8.35E-02	3.803	6.237	7.432	2.529	3.466	3.575
MG167380.1	4.468	2.16	2.27E-03	8.40E-02	2.597	3.818	9.505	0.664	1.404	1.01
MG201240.1	1.879	0.91	2.30E-03	8.52E-02	3.407	3.262	5.501	1.716	2.181	2.134
MG490810.1	0.214	-2.227	2.30E-03	8.52E-02	0.305	0.164	0.171	1.344	0.797	0.843
MG289810.1	0.593	-0.753	2.31E-03	8.53E-02	13.11	10.558	16.233	19.981	19.828	24.545
MG550180.1	1.78	0.832	2.33E-03	8.56E-02	2.832	3.773	3.681	2.146	1.671	1.747
MG218760.1	1.603	0.681	2.33E-03	8.56E-02	4.316	6.321	8.587	3.482	3.72	3.912
MG378710.1	0.244	-2.033	2.33E-03	8.56E-02	1.314	0.349	1.046	6.372	1.2	3.306
MG360870.1	2.021	1.015	2.33E-03	8.56E-02	19.419	28.727	20.069	11.805	10.599	10.954
MG229590.1	1.616	0.692	2.33E-03	8.56E-02	12.716	13.557	23.161	8.701	10.628	8.767
MG534800.1	1.463	0.549	2.34E-03	8.56E-02	8.014	9.639	15.278	6.425	6.783	7.594
MG150150.1	0.66	-0.599	2.34E-03	8.57E-02	2375.7	2266.78	3070.2	3904.02	3348.34	3916.3
MG141070.1	0.496	-1.011	2.35E-03	8.59E-02	13.068	16.003	38.069	35.378	28.362	57.008
MG200950.1	2.041	1.029	2.37E-03	8.66E-02	0.627	0.766	0.994	0.281	0.39	0.433
MG274580.1	0.332	-1.591	2.38E-03	8.66E-02	68.233	52.987	43.246	108.175	82.973	332.05
MG044590.1	0.255	-1.973	2.38E-03	8.66E-02	5.057	6.726	11.646	51.887	22.721	6.534
MG162510.1	0.572	-0.806	2.38E-03	8.66E-02	3.58	3.95	6.904	8.457	7.945	6.636
MG199130.1	0.618	-0.694	2.39E-03	8.66E-02	3.108	3.198	4.378	5.994	4.707	5.687
MG466480.1	0.026	-5.239	2.39E-03	8.67E-02	0	0.034	0.03	0.07	0.202	2.035
MG472390.1	1.633	0.707	2.40E-03	8.70E-02	8.12	12.339	16.584	7.16	7.31	6.428
MG113880.1	0.346	-1.531	2.42E-03	8.75E-02	5.743	5.456	11.338	31.167	7.5	20.865
MG533630.1	0.458	-1.127	2.43E-03	8.75E-02	3.842	3.351	4.47	7.726	5.648	11.408
MG269490.1	1.986	0.99	2.44E-03	8.80E-02	3.727	5.135	6.194	2.494	2.801	1.771
MG393970.1	0.026	-5.255	2.46E-03	8.86E-02	0	0	0.015	0.069	0.249	0.296
MG200150.1	0.505	-0.985	2.47E-03	8.87E-02	4.1	6.025	9.383	10.682	8.331	16.769
MG126940.1	2.092	1.065	2.47E-03	8.87E-02	6.707	7.076	12.21	2.978	5.344	3.006
MG237700.1	0.618	-0.693	2.48E-03	8.88E-02	18.782	17.806	37.374	31.991	39.59	36.947
MG345960.1	0.546	-0.874	2.48E-03	8.88E-02	5.232	5.699	6.497	12.082	8.91	9.628
MG371660.1	1.759	0.815	2.48E-03	8.88E-02	12.218	16.829	19.075	9.983	8.606	7.164
MG220190.1	3.287	1.717	2.49E-03	8.88E-02	7.571	4.475	16.057	2.665	0.853	4.253
MG214000.1	0.274	-1.87	2.50E-03	8.90E-02	0.365	1.432	2.147	4.984	1.802	6.075
MG326560.1	1.499	0.584	2.50E-03	8.90E-02	15.201	17.533	28.628	11.981	13.726	11.869
MG520230.1	1.974	0.981	2.53E-03	8.98E-02	3.383	2.381	4.739	1.539	1.535	1.932
MG244540.1	1.705	0.769	2.53E-03	8.98E-02	2.386	2.78	5.217	1.568	1.591	2.419
MG022180.1	107.653	6.75	2.53E-03	8.98E-02	0.124	3.595	0.059	0	0	0
MG146910.1	0.284	-1.817	2.55E-03	9.02E-02	3.395	1.598	3.438	3.176	13.237	12.33
MG308720.1	0.134	-2.904	2.55E-03	9.02E-02	0.072	0.052	0.53	2.407	0.442	1.08
MG293860.1	2.582	1.369	2.56E-03	9.03E-02	1.102	1.091	2.044	0.346	0.567	0.599
MG518410.1	0.516	-0.954	2.56E-03	9.03E-02	10.516	15.816	18.993	26.157	17.904	39.564
MG368620.1	0.549	-0.866	2.56E-03	9.03E-02	6.988	7.921	12.633	14.948	18.86	12.175
MG153550.1	0.424	-1.239	2.57E-03	9.04E-02	0.729	0.675	1.578	2.739	1.953	1.606
MG239130.1	0.44	-1.184	2.58E-03	9.06E-02	0.38	0.44	0.826	0.772	1.233	1.418
MG341280.1	1.553	0.635	2.59E-03	9.08E-02	17.437	21.462	35.828	16.056	14.255	13.573
MG186070.1	0.018	-5.794	2.60E-03	9.12E-02	0.018	0	0	0.876	0.038	0.095
MG013410.1	2.293	1.197	2.60E-03	9.12E-02	15.282	10.65	33.773	4.729	10.917	7.267
MG516390.1	0.497	-1.008	2.63E-03	9.19E-02	4.188	3.251	4.416	5.845	8.362	8.931
MG252580.1	115.354	6.85	2.63E-03	9.19E-02	0.956	0	6.342	0	0	0
MG028330.1	0.073	-3.783	2.66E-03	9.28E-02	0.063	0	0.06	0.813	0.407	0.369
MG445430.1	61.685	5.947	2.66E-03	9.28E-02	0.155	1.277	0.543	0	0	0
MG107750.1	0.438	-1.192	2.67E-03	9.28E-02	2.021	1.172	1.982	4.843	3.146	3.424
MG371960.1	0.045	-4.476	2.67E-03	9.28E-02	0	0	0.112	0.351	1.389	0.125
MG263860.1	0.009	-6.81	2.70E-03	9.37E-02	0	0	0	0	0.212	0.288
MG063260.1	4.69	2.229	2.72E-03	9.41E-02	2.22	3.89	5.055	1.249	0.72	0.178
MG249980.1	1.592	0.671	2.72E-03	9.42E-02	13.601	20.009	22.262	11.324	9.803	12.173
MG389840.1	0.256	-1.968	2.74E-03	9.48E-02	0.333	0.912	0.435	1.497	1.079	4.123
MG253130.1	0.008	-7.038	2.75E-03	9.49E-02	0	0	0	0.21	0	2.128
MG478890.1	1.668	0.738	2.76E-03	9.50E-02	10.53	10.264	19.813	6.521	8.605	7.069
MG313580.1	0.529	-0.92	2.76E-03	9.50E-02	5.378	9.258	9.522	11.765	15.569	15.869
MG137600.1	0.412	-1.278	2.76E-03	9.50E-02	10.84	5.213	9.754	26.912	12.323	22.113
MG217830.1	1.705	0.77	2.77E-03	9.50E-02	5.309	4.398	8.139	2.925	3.44	3.387
MG359630.1	0.024	-5.411	2.77E-03	9.50E-02	0	0.042	0	0.087	0.756	0.915
MG568770.1	0.104	-3.26	2.79E-03	9.56E-02	0.027	0.057	0.383	1.14	2.074	0.257
MG133980.1	1.681	0.749	2.79E-03	9.56E-02	17.979	21.715	26.639	12.133	13.874	11.213
MG235590.1	0.703	-0.508	2.83E-03	9.66E-02	30.331	31.593	46.591	50.127	44.971	49.841
MG081850.1	0.439	-1.189	2.84E-03	9.69E-02	7.319	3.799	13.097	14.035	14.01	22.389
MG474830.1	0.008	-6.929	2.84E-03	9.69E-02	0	0	0	0.231	0.928	0
MG358280.1	54.649	5.772	2.85E-03	9.69E-02	0.258	0.417	0.148	0	0	0
MG519560.1	1.771	0.824	2.85E-03	9.69E-02	1.691	2.125	3.418	1.033	1.202	1.54
MG200130.1	0.214	-2.222	2.86E-03	9.70E-02	0.783	0.46	0.785	3.685	0.693	4.988
MG389790.1	0.149	-2.746	2.87E-03	9.73E-02	0.017	0.146	0.307	0.199	1.615	0.785
MG137210.1	0.297	-1.752	2.87E-03	9.73E-02	3.414	4.591	4.716	11.446	23.857	4.556
MG533640.1	0.32	-1.646	2.88E-03	9.75E-02	0.343	0.51	0.805	2.464	1.433	0.747
MG198630.1	0.497	-1.008	2.88E-03	9.75E-02	6.397	6.289	11.941	19.09	15.66	10.049
MG336320.1	0.507	-0.979	2.89E-03	9.76E-02	11.95	12.222	20.062	34.039	15.571	32.093
MG141890.1	0.541	-0.886	2.90E-03	9.76E-02	1.724	1.681	3.633	3.672	3.016	5.217
MG158000.1	0.532	-0.911	2.91E-03	9.80E-02	3.504	2.44	6.193	7.743	6.117	6.95
MG231520.1	0.396	-1.336	2.93E-03	9.85E-02	7.665	9.188	18.569	45.315	15.977	18.117
MG467530.1	0.014	-6.13	2.94E-03	9.86E-02	0.117	0	0	4.461	3.781	0
MG322230.1	9.773	3.289	2.95E-03	9.88E-02	0.052	0.286	0.075	0.005	0.024	0.014
MG212220.1	0.178	-2.491	2.95E-03	9.88E-02	0.435	0.059	0.521	1.193	0.882	3.403
MG376050.1	0.012	-6.441	2.96E-03	9.89E-02	0	0.659	0	36.993	19.173	1.963
MG294090.1	38.265	5.258	2.96E-03	9.89E-02	0.185	1.344	0.62	0.052	0	0
MG288120.1	45.998	5.523	2.97E-03	9.91E-02	0.032	0.733	1.335	0	0.035	0
MG296230.1	0.512	-0.966	2.98E-03	9.91E-02	34.09	45.673	107.392	122.263	74.184	125.267
MG098690.1	0.264	-1.921	2.98E-03	9.91E-02	0.168	0.759	0.837	2.464	2.483	0.95
MG060730.1	0.536	-0.9	2.98E-03	9.92E-02	4.854	5.311	13.435	12.93	10.181	15.947
MG142310.1	0.295	-1.763	2.99E-03	9.93E-02	1.46	3.567	1.897	11.08	8.697	2.845
MG422870.1	2.705	1.436	2.99E-03	9.93E-02	1.292	1.365	1.239	0.302	0.595	0.52
MG032500.1	0.189	-2.401	3.02E-03	9.98E-02	1.25	0.311	0.553	3.246	2.91	5.348
MG081830.1	0.419	-1.256	3.02E-03	9.98E-02	5.34	14.817	11.876	32.799	19.931	19.17
MG444960.1	1.959	0.97	3.03E-03	1.00E-01	2.465	4.204	5.642	2.049	1.989	1.712
MG294530.1	0.654	-0.613	3.07E-03	1.01E-01	133.663	127.476	204.713	230.483	176.042	265.373
MG297400.1	2.105	1.074	3.07E-03	1.01E-01	2.808	3.713	7.41	1.433	2.655	1.776
MG468330.1	0.011	-6.453	3.07E-03	1.01E-01	0	0	0.022	0	0.101	2.181
MG152560.1	1.86	0.895	3.07E-03	1.01E-01	12.656	16.451	25.948	10.359	9.362	7.256
MG148410.1	0.553	-0.855	3.08E-03	1.01E-01	3.424	3.497	6.521	7.301	6.624	8.482
MG160430.1	0.101	-3.305	3.09E-03	1.01E-01	0.332	0.491	0.04	0.98	0.807	7.892
MG117690.1	1.399	0.485	3.09E-03	1.01E-01	9.871	11.432	17.402	8.784	7.803	9.148
MG298970.1	1.51	0.595	3.09E-03	1.01E-01	6.32	7.01	12.389	4.414	5.318	5.918
MG531840.1	2.177	1.123	3.10E-03	1.01E-01	1.357	0.922	1.711	0.492	0.653	0.587
MG341290.1	0.534	-0.904	3.10E-03	1.01E-01	15.273	10.033	28.807	34.524	28.303	28.201
MG470330.1	0.235	-2.091	3.12E-03	1.02E-01	4.71	0.914	7.766	5.513	26.683	18.693
MG013420.1	1.837	0.877	3.15E-03	1.02E-01	5.976	5.958	11.468	2.851	4.945	3.807
MG541800.1	0.224	-2.159	3.17E-03	1.03E-01	0.058	0.156	0.389	0.506	0.533	1.319
MG241990.1	0.022	-5.491	3.18E-03	1.03E-01	0	0	0.01	0.114	0.318	0.022
MG445730.1	0.36	-1.474	3.18E-03	1.03E-01	0.337	0.546	0.662	0.967	0.962	2.15
MG221560.1	1.694	0.76	3.19E-03	1.03E-01	5.142	7.133	11.496	4.391	4.452	3.905
MG419120.1	67.786	6.083	3.21E-03	1.04E-01	0.032	0.505	0.124	0	0	0
MG029510.1	0.37	-1.434	3.21E-03	1.04E-01	1.131	2.33	2.193	5.63	2.31	6.696
MG523850.1	1.84	0.879	3.21E-03	1.04E-01	16.683	21.142	17.612	8.874	10.602	10.126
MG242420.1	1.587	0.667	3.22E-03	1.04E-01	2.735	3.185	4.473	2.026	1.645	2.508
MG099600.1	1.84	0.88	3.23E-03	1.04E-01	3.688	5.802	7.672	2.35	2.934	3.375
MG010210.1	0.522	-0.937	3.23E-03	1.04E-01	22.876	20.361	43.309	66.156	31.431	53.952
MG334730.1	0.069	-3.863	3.24E-03	1.04E-01	0.019	0.04	0.036	0.106	0.142	1.123
MG010190.1	2.111	1.078	3.24E-03	1.04E-01	4.255	4.48	5.074	2.422	2.22	1.614
MG537760.1	1.831	0.872	3.25E-03	1.04E-01	1.214	1.439	2.613	0.887	0.742	1.002
MG505010.1	0.562	-0.831	3.26E-03	1.04E-01	9.577	7.316	14.096	20.51	13.181	17.882
MG196170.1	2.59	1.373	3.26E-03	1.04E-01	1.534	1.306	2.167	0.409	0.546	0.885
MG355450.1	1.832	0.873	3.30E-03	1.05E-01	1.028	1.595	1.951	0.675	0.925	0.719
MG319030.1	0.687	-0.542	3.31E-03	1.06E-01	48.091	59.34	95.597	93.834	75.73	103.295
MG279100.1	0.018	-5.787	3.32E-03	1.06E-01	0	0	0	0.197	0.158	0.532
MG404300.1	0.452	-1.147	3.33E-03	1.06E-01	0.61	0.367	0.739	1.16	1.233	1.199
MG523310.1	6.574	2.717	3.34E-03	1.06E-01	0.295	0.729	0.748	0.039	0.169	0.037
MG225840.1	1.481	0.566	3.34E-03	1.06E-01	6.313	7.843	11.965	5.354	5.561	5.359
MG279730.1	0.327	-1.614	3.35E-03	1.06E-01	3.035	1.161	6.241	10.055	4.393	14.245
MG281120.1	0.006	-7.315	3.38E-03	1.07E-01	0	0	0	0.032	0	2.57
MG139120.1	1.648	0.72	3.38E-03	1.07E-01	11.176	10.781	19.04	6.918	9.088	6.888
MG265470.1	49.005	5.615	3.38E-03	1.07E-01	0.061	8.411	0.175	0	0	0.196
MG027900.1	0.289	-1.79	3.39E-03	1.07E-01	3.567	5.573	6.022	3.646	26.533	19.428
MG517320.1	1.918	0.94	3.40E-03	1.07E-01	1.34	1.434	1.963	0.55	0.658	1.163
MG531800.1	0.029	-5.115	3.40E-03	1.07E-01	0	0	0.022	0.341	0.353	0.125
MG290020.1	0.251	-1.995	3.43E-03	1.08E-01	2.258	0.688	3.058	2.652	6.421	13.652
MG542940.1	1.828	0.87	3.44E-03	1.08E-01	4.37	6.402	6.935	2.918	3.368	2.863
MG505240.1	0.576	-0.796	3.44E-03	1.08E-01	495.479	679.007	1100.74	1326.41	796.112	1514.79
MG165970.1	9.371	3.228	3.45E-03	1.08E-01	0.15	1.697	0.125	0.102	0.054	0.064
MG169880.1	1.986	0.99	3.45E-03	1.08E-01	2.112	3.713	6.23	1.627	1.634	2.207
MG190530.1	0.363	-1.461	3.46E-03	1.08E-01	0.254	0.506	0.656	1.056	1.374	1.129
MG278710.1	1.57	0.651	3.47E-03	1.08E-01	6.002	6.908	9.611	3.956	5.268	4.176
MG497220.1	4.1	2.036	3.48E-03	1.08E-01	0.411	1.559	0.814	0.134	0.258	0.27
MG003940.1	10.608	3.407	3.48E-03	1.08E-01	0.05	0.238	0.143	0.016	0.008	0.015
MG368370.1	0.632	-0.662	3.48E-03	1.08E-01	179.475	179.83	249.396	312.679	230.012	379.424
MG568830.1	0.537	-0.897	3.48E-03	1.08E-01	1.748	2.8	3.925	3.542	6.079	4.818
MG534900.1	0.515	-0.957	3.52E-03	1.09E-01	2.171	2.365	3.834	3.833	6.302	4.866
MG184730.1	1.538	0.621	3.55E-03	1.10E-01	9.296	11.93	15.239	7.163	7.998	7.061
MG424360.1	0.211	-2.244	3.57E-03	1.11E-01	0.463	0.187	2.332	4.042	4.321	3.036
MG277060.1	0.569	-0.813	3.58E-03	1.11E-01	13.982	10.713	18.824	19.474	20.098	33.549
MG198160.1	1.419	0.505	3.60E-03	1.11E-01	4.711	5.56	7.568	3.997	3.668	4.156
MG513080.1	2.543	1.346	3.60E-03	1.11E-01	1.058	1.783	2.82	0.433	0.728	0.864
MG308820.1	1.814	0.859	3.61E-03	1.11E-01	19.859	22.612	21.413	10.705	9.513	14.517
MG115790.1	0.351	-1.509	3.62E-03	1.11E-01	0.238	0.467	1.005	1.133	1.043	2.139
MG251560.1	8.376	3.066	3.62E-03	1.11E-01	2.002	3.09	0.48	0.461	0.148	0.097
MG228820.1	0.622	-0.684	3.62E-03	1.11E-01	11.899	10.017	17.43	20.916	16.587	21.955
MG535240.1	1.528	0.612	3.62E-03	1.11E-01	21.355	28.021	32.77	16.062	17.129	17.776
MG519750.1	0.513	-0.964	3.63E-03	1.11E-01	1.709	2.71	3.349	3.565	4.892	5.728
MG263150.1	0.504	-0.989	3.63E-03	1.11E-01	1.961	1.844	4.26	3.71	5.774	4.91
MG093090.1	0.672	-0.574	3.64E-03	1.11E-01	68.013	64.413	97.798	115.075	92.434	116.372
MG412770.1	0.629	-0.669	3.67E-03	1.12E-01	120.397	110.272	205.687	165.61	206.715	274.129
MG371540.1	34.16	5.094	3.68E-03	1.12E-01	0.152	0.858	0.618	0	0.041	0
MG579450.1	0.068	-3.879	3.69E-03	1.13E-01	0.037	0	0.071	0.112	1.14	0.106
MG414010.1	0.583	-0.779	3.73E-03	1.13E-01	4.42	4.273	6.124	7.703	8.726	7.536
MG322770.1	0.447	-1.163	3.73E-03	1.13E-01	0.859	1.356	1.588	2.21	2.753	3.019
MG317190.1	1.905	0.93	3.73E-03	1.13E-01	4.713	7.856	8.662	3.515	4.096	2.769
MG293180.1	0.58	-0.786	3.74E-03	1.13E-01	66.013	51.192	71.28	111.447	100.958	100.946
MG249580.1	1.804	0.851	3.75E-03	1.13E-01	7.685	5.987	14.734	4.298	5.092	4.863
MG529070.1	0.427	-1.228	3.75E-03	1.13E-01	9.981	5.86	23.269	33.122	16.973	30.681
MG239300.1	0.359	-1.476	3.75E-03	1.13E-01	1.012	1.206	1.379	4.078	2.766	2.622
MG152860.1	0.553	-0.856	3.75E-03	1.13E-01	2.258	3.063	4.644	6.621	4.116	5.904
MG449320.1	2.207	1.142	3.75E-03	1.13E-01	11.869	29.215	21.13	7.124	10.755	9.16
MG023640.1	0.081	-3.63	3.76E-03	1.13E-01	0	0.104	0.023	0.707	0.47	0.31
MG042960.1	0.647	-0.627	3.76E-03	1.13E-01	8.185	8.27	12.065	11.33	13.176	17.329
MG199670.1	1.51	0.594	3.77E-03	1.13E-01	4.379	5.446	7.483	3.755	2.92	4.096
MG332010.1	0.498	-1.007	3.78E-03	1.14E-01	1.696	1.455	2.936	4.654	2.581	4.072
MG542130.1	0.537	-0.897	3.79E-03	1.14E-01	4.239	3.852	9.597	8.951	7.66	13.194
MG387320.1	0.54	-0.888	3.80E-03	1.14E-01	2.276	3.2	4.197	5.874	4.092	6.854
MG472270.1	0.211	-2.247	3.80E-03	1.14E-01	0.209	0.128	0.286	0.872	0.483	1.466
MG499010.1	0.369	-1.437	3.82E-03	1.14E-01	44.27	15.927	73.653	168.129	63.92	93.258
MG204880.1	2.108	1.076	3.83E-03	1.14E-01	1.018	0.606	1.07	0.358	0.449	0.423
MG290880.1	0.401	-1.317	3.85E-03	1.15E-01	2.435	1.486	4.316	4.55	8.245	5.75
MG478320.1	0.537	-0.898	3.86E-03	1.15E-01	1.551	1.547	3.401	3.949	3.081	3.941
MG284190.1	1.872	0.904	3.88E-03	1.16E-01	6.991	9.74	10.745	3.653	6.097	4.093
MG008500.1	0.28	-1.837	3.88E-03	1.16E-01	0.331	0.565	0.37	0.901	1.313	2.273
MG500180.1	0.181	-2.468	3.91E-03	1.16E-01	4.546	2.513	5.587	53.265	7.877	3.18
MG526140.1	1.633	0.707	3.91E-03	1.16E-01	28.511	43.287	54.177	25.637	24.821	21.065
MG545560.1	1.517	0.602	3.91E-03	1.16E-01	4.431	4.882	8.519	3.276	3.833	3.67
MG287630.1	1.572	0.653	3.91E-03	1.16E-01	141.462	127.89	163.287	85.276	91.675	88.152
MG302010.1	0.649	-0.624	3.93E-03	1.16E-01	6.788	8.625	14.782	15.772	12.154	14.458
MG559420.1	1.544	0.627	3.93E-03	1.16E-01	6.458	6.602	11.533	4.411	5.566	4.664
MG559040.1	19.897	4.314	3.95E-03	1.16E-01	0.079	9.84	0.189	0.356	0.128	0.042
MG238480.1	0.406	-1.299	3.95E-03	1.16E-01	38.554	51.767	38.826	165.267	63.054	84.13
MG257360.1	0.413	-1.276	3.95E-03	1.16E-01	0.37	0.554	0.945	1.318	1.399	1.384
MG378720.1	0.068	-3.886	3.96E-03	1.16E-01	0.023	0.051	0	0.422	0.228	0.451
MG481460.1	1.622	0.698	3.96E-03	1.16E-01	4.469	4.916	10.028	3.428	3.871	3.46
MG086140.1	0.077	-3.7	3.96E-03	1.16E-01	0	0.024	0.418	0.172	2.216	1.913
MG393370.1	2.191	1.132	3.97E-03	1.16E-01	2.336	4.631	3.829	1.272	1.63	1.834
MG553910.1	0.678	-0.56	3.97E-03	1.16E-01	1229.99	1442.48	1799.28	2131.9	1733.91	2425.38
MG197880.1	2.948	1.56	3.98E-03	1.16E-01	15.888	8.617	12.865	6.886	2.081	3.537
MG297110.1	1.613	0.69	3.98E-03	1.16E-01	7.154	9.266	12.24	5.441	6.211	4.882
MG538950.1	140.046	7.13	3.98E-03	1.16E-01	3.283	0.103	0	0	0	0
MG156960.1	1.477	0.563	3.98E-03	1.16E-01	3.357	3.159	5.864	2.526	2.567	2.631
MG418740.1	1.606	0.683	4.01E-03	1.17E-01	9.564	12.201	19.56	6.937	8.732	7.902
MG361860.1	0.388	-1.366	4.02E-03	1.17E-01	1.213	1.036	1.102	3.493	1.431	3.674
MG122550.1	0.596	-0.748	4.02E-03	1.17E-01	7.39	6.987	9.52	14.878	10.763	12.595
MG486190.1	4.958	2.31	4.06E-03	1.18E-01	2.706	0.808	3.711	0.328	0.765	0.223
MG082730.1	2.871	1.521	4.06E-03	1.18E-01	0.765	0.883	1.041	0.24	0.346	0.305
MG298420.1	4.967	2.312	4.07E-03	1.18E-01	0.452	0.534	0.461	0.148	0.032	0.109
MG459460.1	1.816	0.861	4.08E-03	1.18E-01	2.98	2.812	6.418	2.211	2.051	1.763
MG126170.1	0.367	-1.448	4.09E-03	1.18E-01	11.698	14.766	37.274	86.589	21.29	43.023
MG432560.1	1.41	0.495	4.09E-03	1.18E-01	13.606	16.113	23.042	11.925	10.375	12.744
MG405850.1	0.532	-0.91	4.10E-03	1.18E-01	10.185	9.76	11.109	20.686	13.411	22.955
MG225450.1	0.362	-1.467	4.10E-03	1.18E-01	0.358	0.651	1.543	2.19	2.249	1.627
MG172730.1	0.087	-3.52	4.14E-03	1.19E-01	0.019	0	0.074	0.371	0.273	0.29
MG294540.1	0.691	-0.534	4.14E-03	1.19E-01	126.949	130.156	225.631	222.227	178.394	248.014
MG153850.1	1.639	0.713	4.16E-03	1.20E-01	6.847	7.755	11.238	4.468	4.206	6.185
MG415200.1	3.416	1.772	4.17E-03	1.20E-01	1.41	4.903	2.262	0.47	1.245	0.739
MG488760.1	0.337	-1.568	4.18E-03	1.20E-01	0.251	0.184	0.189	0.717	0.407	0.719
MG395430.1	1.608	0.685	4.20E-03	1.20E-01	7.908	9.228	15.27	5.615	6.742	6.156
MG354050.1	0.483	-1.05	4.22E-03	1.21E-01	1.571	2.046	3.356	5.487	3.892	3.781
MG293460.1	0.526	-0.928	4.24E-03	1.21E-01	3.767	2.556	4.773	6.463	5.326	8.342
MG204930.1	1.874	0.906	4.24E-03	1.21E-01	2.764	2.019	4.408	1.322	1.195	2.07
MG153630.1	1.575	0.655	4.24E-03	1.21E-01	6.297	6.588	10.341	4.246	5.311	4.112
MG184230.1	0.497	-1.009	4.26E-03	1.21E-01	4.979	3.212	4.871	9.784	6.133	9.758
MG161510.1	2.304	1.204	4.26E-03	1.21E-01	1.701	1.605	3.002	1.132	0.606	0.786
MG520240.1	1.982	0.987	4.27E-03	1.21E-01	5.95	3.793	9.433	2.672	3.062	3.183
MG554380.1	0.488	-1.035	4.29E-03	1.22E-01	2.994	4.519	7.053	8.088	8.418	10.892
MG532120.1	0.336	-1.576	4.29E-03	1.22E-01	0.722	0.357	1.153	2.539	1.366	2.221
MG126160.1	0.356	-1.49	4.31E-03	1.22E-01	4.223	6.307	15.264	36.537	11.509	14.118
MG471640.1	0.01	-6.684	4.32E-03	1.22E-01	0	0	0	0.252	0.532	0
MG540740.1	3.184	1.671	4.34E-03	1.23E-01	0.492	0.261	0.601	0.185	0.116	0.099
MG293330.1	1.773	0.826	4.34E-03	1.23E-01	9.132	12.029	15.166	4.633	6.606	8.153
MG506360.1	1.635	0.709	4.34E-03	1.23E-01	10.287	11.644	20.336	5.741	8.806	9.21
MG319430.1	1.641	0.715	4.35E-03	1.23E-01	7.567	6.74	10.212	4.599	5.224	4.26
MG535160.1	1.541	0.624	4.36E-03	1.23E-01	28.813	34.034	37.054	19.556	20.903	21.951
MG460410.1	2.247	1.168	4.37E-03	1.23E-01	2.02	1.342	4.491	0.774	0.992	1.355
MG223010.1	2.191	1.132	4.37E-03	1.23E-01	1.598	1.609	2.323	0.889	0.854	0.62
MG135810.1	1.93	0.949	4.38E-03	1.23E-01	4.538	3.987	4.59	2.071	2.414	2.121
MG263110.1	2.025	1.018	4.38E-03	1.23E-01	7.898	7.794	12.317	2.83	3.908	6.389
MG153820.1	0.674	-0.57	4.41E-03	1.23E-01	22.099	31.485	49.469	44.244	44.188	51.614
MG094070.1	0.215	-2.215	4.41E-03	1.23E-01	0.049	0.183	0.559	0.957	1.182	0.909
MG302420.1	3.148	1.655	4.42E-03	1.24E-01	0.279	0.491	0.724	0.14	0.168	0.122
MG279780.1	0.678	-0.561	4.43E-03	1.24E-01	59.811	69.301	88.273	103.673	84.043	117.747
MG010390.1	1.63	0.705	4.45E-03	1.24E-01	4.508	6.004	7.687	3.86	3.108	3.494
MG111830.1	0.554	-0.852	4.46E-03	1.24E-01	7.369	4.872	10.912	15.032	10.046	13.837
MG400930.1	2.304	1.204	4.47E-03	1.24E-01	1.479	2.887	2.711	1.159	0.769	0.982
MG302100.1	0.643	-0.636	4.47E-03	1.24E-01	23.475	27.432	48.589	48.704	36.418	57.058
MG492800.1	0.681	-0.553	4.49E-03	1.25E-01	9.244	9.527	15.358	15.957	14.098	16.647
MG357310.1	7.606	2.927	4.49E-03	1.25E-01	0.308	0.472	1.539	0	0.088	0.174
MG533620.1	0.543	-0.882	4.50E-03	1.25E-01	1.369	1.476	2.06	2.263	2.792	3.505
MG202100.1	0.247	-2.019	4.51E-03	1.25E-01	1.089	0.235	0.487	2.655	2.275	2.601
MG290800.1	1.538	0.621	4.52E-03	1.25E-01	3.11	2.841	5.3	2.336	2.233	2.177
MG488740.1	0.355	-1.495	4.55E-03	1.26E-01	1.19	0.458	1.196	2.648	2.819	2.153
MG260920.1	0.663	-0.592	4.55E-03	1.26E-01	442.529	375.431	765.134	639.755	751.152	807.313
MG030680.1	0.268	-1.901	4.56E-03	1.26E-01	0.254	0.128	0.585	0.668	0.752	1.85
MG199840.1	0.634	-0.658	4.57E-03	1.26E-01	5.397	5.156	7.556	8.721	8.696	9.605
MG444920.1	0.184	-2.442	4.57E-03	1.26E-01	0.18	0.065	0.173	0.948	0.488	0.74
MG164480.1	0.584	-0.775	4.60E-03	1.26E-01	6.203	6.909	11.46	15.304	10.083	13.492
MG294110.1	0.591	-0.758	4.61E-03	1.27E-01	55.73	62.594	74.602	125.822	79.22	107.365
MG293910.1	0.563	-0.83	4.61E-03	1.27E-01	7.662	12.358	12.64	18.785	15.349	21.16
MG424050.1	4.127	2.045	4.62E-03	1.27E-01	96.536	92.49	59.215	9.572	44.525	5.347
MG242320.1	0.39	-1.358	4.64E-03	1.27E-01	1.402	0.92	1.11	2.298	3.394	2.967
MG534650.1	1.641	0.714	4.67E-03	1.28E-01	15.67	14.995	22.24	7.533	11.063	11.99
MG327030.1	0.549	-0.864	4.68E-03	1.28E-01	1.765	1.806	4.014	3.847	3.94	4.698
MG364410.1	0.54	-0.889	4.68E-03	1.28E-01	2.969	2.524	4.306	6.983	4.115	5.965
MG439350.1	0.258	-1.952	4.70E-03	1.28E-01	6.191	9.333	2.019	12.924	12.832	49.305
MG012620.1	2.211	1.144	4.72E-03	1.28E-01	49.547	101.14	194.04	53.285	52.296	28.34
MG411370.1	0.103	-3.283	4.72E-03	1.28E-01	0	0.015	0.336	0.394	0.962	1.197
MG393180.1	0.51	-0.972	4.73E-03	1.28E-01	3.43	7.602	7.665	8.631	11.249	14.676
MG324220.1	0.604	-0.726	4.73E-03	1.28E-01	8.052	8.063	10.007	13.863	11.425	16.378
MG192290.1	2.02	1.014	4.73E-03	1.28E-01	12.87	14.466	13.955	5.794	8.44	5.552
MG573330.1	0.251	-1.992	4.73E-03	1.28E-01	4.529	6.606	1.107	18.892	20.453	12.067
MG227470.1	0.007	-7.158	4.74E-03	1.28E-01	0	0	0	0.032	2.035	0
MG193500.1	1.823	0.866	4.76E-03	1.29E-01	7.568	9.252	12.891	4.487	5.26	5.494
MG218100.1	0.021	-5.601	4.77E-03	1.29E-01	0	0	0	0.127	0.22	0.242
MG287350.1	0.455	-1.137	4.79E-03	1.29E-01	1.725	2.394	5.632	7.401	3.656	7.875
MG357450.1	0.662	-0.594	4.84E-03	1.30E-01	12.774	16.856	20.01	21.94	21.657	27.633
MG335940.1	1.7	0.765	4.85E-03	1.31E-01	9.346	14.22	14.335	6.855	7.539	6.808
MG292250.1	2.113	1.079	4.88E-03	1.31E-01	1.061	1.455	2.562	0.667	0.849	0.648
MG388160.1	1.964	0.973	4.88E-03	1.31E-01	4.206	3.617	9.022	2.527	3.134	1.953
MG378150.1	0.017	-5.89	4.88E-03	1.31E-01	0	0	0	0.864	2.254	0.235
MG090160.1	1.453	0.539	4.89E-03	1.31E-01	5.108	6.487	9.046	4.409	4.328	4.502
MG167520.1	1.796	0.845	4.90E-03	1.31E-01	4.048	4.69	8.264	3.332	2.896	2.37
MG256750.1	0.546	-0.873	4.92E-03	1.32E-01	23.993	18.342	37.818	49.372	28.478	59.859
MG509970.1	0.527	-0.925	4.93E-03	1.32E-01	9.43	6.552	14.363	17.453	15.634	20.625
MG213300.1	0.587	-0.768	4.95E-03	1.32E-01	14.445	9.462	22.937	22.873	23.357	27.47
MG121330.1	0.612	-0.709	4.95E-03	1.32E-01	10.852	9.786	15.664	16.626	20.968	18.055
MG225430.1	1.653	0.725	4.95E-03	1.32E-01	3.444	3.956	5.803	2.072	2.821	2.551
MG118590.1	0.421	-1.248	4.96E-03	1.32E-01	1.983	4.908	9.151	10.661	10.083	12.647
MG366570.1	0.294	-1.768	4.97E-03	1.32E-01	0.458	0.987	0.678	1.499	3.241	2.182
MG451390.1	1.546	0.629	4.99E-03	1.33E-01	10.268	11.691	14.439	6.619	8.128	7.622
MG289290.1	1.37	0.454	5.00E-03	1.33E-01	6.549	7.868	11.133	5.696	5.668	6.061
MG221090.1	1.727	0.788	5.01E-03	1.33E-01	1.966	2.033	4.178	1.385	1.43	1.476
MG032860.1	21.066	4.397	5.01E-03	1.33E-01	0.602	0.324	1.359	0	0.093	0
MG083030.1	0.574	-0.8	5.02E-03	1.33E-01	3.786	3.661	7.712	9.023	6.441	8.577
MG246030.1	1.721	0.784	5.04E-03	1.33E-01	6.306	6.057	8.023	3.794	4.171	3.284
MG542600.1	20.479	4.356	5.07E-03	1.34E-01	0.727	0.211	0.062	0	0	0.058
MG020760.1	1.659	0.73	5.09E-03	1.35E-01	8.953	13.502	23.088	6.991	9.671	7.952
MG504640.1	0.056	-4.17	5.10E-03	1.35E-01	0.062	0.2	0.118	0.487	5.676	0.066
MG527720.1	0.06	-4.059	5.13E-03	1.35E-01	0.091	0	0.029	0.136	1.44	0.421
MG119290.1	0.615	-0.701	5.13E-03	1.35E-01	7.087	7.082	13.806	13.481	10.755	17.692
MG330230.1	0.316	-1.661	5.18E-03	1.36E-01	0.404	0.792	0.305	0.992	1.079	2.902
MG152050.1	4.174	2.061	5.19E-03	1.37E-01	0.08	0.154	0.407	0.043	0.059	0.027
MG273370.1	1.932	0.95	5.20E-03	1.37E-01	7.931	10.762	8.07	3.843	5.537	4.248
MG125700.1	0.265	-1.915	5.21E-03	1.37E-01	19.904	5.576	17.729	11.907	52.277	98.339
MG100860.1	49.773	5.637	5.21E-03	1.37E-01	0.136	0.118	0.758	0	0	0
MG213840.1	0.645	-0.633	5.23E-03	1.37E-01	274.621	249.896	345.475	487.724	365.648	437.266
MG469970.1	0.486	-1.042	5.30E-03	1.39E-01	13.478	10.191	21.074	38.518	14.986	32.462
MG384190.1	84.246	6.397	5.33E-03	1.39E-01	0.075	0	10.513	0	0.081	0
MG254240.1	0.589	-0.764	5.33E-03	1.39E-01	20.032	19.796	27.646	40.168	38.463	29.129
MG400540.1	0.293	-1.769	5.33E-03	1.39E-01	2.278	1.836	3.47	4.265	2.578	18.404
MG109440.1	20.931	4.388	5.33E-03	1.39E-01	1.606	0.911	1.215	0	0	0.181
MG203730.1	0.654	-0.613	5.34E-03	1.39E-01	93.79	95.537	144.656	184.659	122.794	173.439
MG233800.1	1.476	0.561	5.34E-03	1.39E-01	9.193	9.891	17.557	7.711	6.161	9.058
MG304420.1	1.896	0.923	5.34E-03	1.39E-01	0.361	0.504	0.585	0.263	0.192	0.27
MG251500.1	1.532	0.616	5.34E-03	1.39E-01	8.19	7.836	10.671	4.8	5.655	6.198
MG007910.1	0.471	-1.086	5.35E-03	1.39E-01	1.321	1.561	1.437	3.289	2.72	2.881
MG351510.1	0.254	-1.977	5.38E-03	1.39E-01	0.512	3.177	0.623	5.637	3.725	8.289
MG302640.1	0.602	-0.733	5.39E-03	1.39E-01	1705.01	1588.67	3021.09	4141.03	2561.55	2923.42
MG307940.1	2.281	1.19	5.39E-03	1.39E-01	3.806	5.065	8.389	2.205	3.339	1.207
MG259660.1	0.053	-4.229	5.40E-03	1.39E-01	0	0.112	0.05	0.352	0.282	2.341
MG349220.1	0.511	-0.97	5.40E-03	1.39E-01	1.952	2.13	3.627	4.421	3.152	6.548
MG383030.1	1.493	0.578	5.40E-03	1.39E-01	5.506	5.372	7.7	3.81	3.82	4.159
MG133730.1	0.609	-0.716	5.42E-03	1.40E-01	12.111	13.078	31.545	25.45	26.099	31.254
MG318340.1	0.385	-1.376	5.43E-03	1.40E-01	11.503	5.625	6.458	28.435	12.748	21.535
MG328990.1	3.59	1.844	5.44E-03	1.40E-01	2.209	1.102	2	0.598	0.442	0.394
MG505460.1	0.021	-5.583	5.45E-03	1.40E-01	0	0	0	0.795	0.611	0.378
MG397410.1	1.392	0.477	5.45E-03	1.40E-01	9.171	9.089	14.295	6.76	7.551	7.58
MG166060.1	0.45	-1.151	5.45E-03	1.40E-01	1.09	1.25	2.846	2.559	2.759	5.112
MG321100.1	2.477	1.308	5.46E-03	1.40E-01	1.307	1.545	1.807	0.651	0.598	0.538
MG187090.1	0.015	-6.048	5.46E-03	1.40E-01	0.027	0	0	0.215	1.597	0
MG492810.1	0.534	-0.905	5.47E-03	1.40E-01	1.35	2.369	4.033	3.958	3.717	5.425
MG153430.1	0.489	-1.032	5.48E-03	1.40E-01	7.128	5.763	8.37	18.585	10.147	12.836
MG432150.1	5.322	2.412	5.50E-03	1.40E-01	4.187	0.381	10.347	1.255	0.559	0.524
MG400340.1	0.462	-1.113	5.53E-03	1.41E-01	2.478	1.867	2.337	3.204	6.607	4.227
MG539840.1	1.575	0.655	5.53E-03	1.41E-01	9.52	9.57	16.188	7.182	7.465	5.995
MG390720.1	0.496	-1.012	5.55E-03	1.41E-01	1.137	1.389	2.665	3.385	2.35	3.812
MG444820.1	1.779	0.831	5.56E-03	1.41E-01	2.016	2.047	3.315	1.059	1.579	1.208
MG125880.1	2.155	1.108	5.56E-03	1.41E-01	6.375	10.982	8.63	3.515	5.123	2.926
MG353230.1	0.693	-0.529	5.58E-03	1.42E-01	1630.86	1713.66	2160.65	2624.98	2344.32	2623.5
MG197850.1	43.223	5.434	5.60E-03	1.42E-01	0.045	3.982	0.173	0.101	0	0
MG390470.1	1.638	0.712	5.61E-03	1.42E-01	1.992	2.163	2.744	1.113	1.561	1.324
MG367440.1	0.583	-0.778	5.63E-03	1.43E-01	16.683	16.694	17.223	30.524	25.623	28.602
MG176860.1	1.729	0.79	5.65E-03	1.43E-01	7.422	7.099	14.631	4.627	4.486	6.352
MG224950.1	0.334	-1.582	5.65E-03	1.43E-01	76.844	60.223	103.061	262.794	339.221	55.734
MG384630.1	2.144	1.101	5.66E-03	1.43E-01	1.053	0.933	1.518	0.343	0.521	0.684
MG146630.1	1.995	0.997	5.67E-03	1.43E-01	1.135	1.014	1.78	0.638	0.714	0.466
MG553460.1	1.902	0.927	5.68E-03	1.43E-01	2.19	2.403	6.12	1.222	1.91	1.821
MG288570.1	2.249	1.169	5.69E-03	1.43E-01	2.079	2.085	3.349	1.267	0.999	0.834
MG388780.1	1.651	0.723	5.70E-03	1.43E-01	11.459	13.887	21.061	8.183	6.75	11.371
MG226180.1	1.517	0.601	5.70E-03	1.43E-01	1.84	1.903	3.229	1.204	1.382	1.688
MG522290.1	0.379	-1.398	5.71E-03	1.43E-01	8.409	4.623	12.451	28.066	23.721	8.908
MG186220.1	0.01	-6.644	5.71E-03	1.43E-01	0	0	0	0	0.355	2.306
MG274590.1	0.357	-1.485	5.71E-03	1.43E-01	51.447	35.513	32.623	68.889	55.441	228.991
MG495350.1	1.776	0.829	5.72E-03	1.43E-01	3.014	3.341	5.347	1.906	2.594	1.534
MG055620.1	2.57	1.362	5.73E-03	1.43E-01	1.384	1.003	2.414	0.46	0.687	0.558
MG214400.1	1.502	0.587	5.78E-03	1.44E-01	16.129	18.08	24.912	9.755	13.659	13.717
MG109160.1	1.358	0.441	5.79E-03	1.44E-01	16.191	19.574	28.788	14.543	13.586	16.191
MG303690.1	1.529	0.613	5.79E-03	1.44E-01	6.83	6.024	12.541	4.637	5.004	5.58
MG126250.1	0.377	-1.407	5.81E-03	1.45E-01	622.023	403.951	435.566	1740.96	450.152	1775.03
MG527180.1	85.396	6.416	5.82E-03	1.45E-01	0.641	0	1.062	0	0	0
MG452400.1	0.016	-5.959	5.83E-03	1.45E-01	0	0	0	0.681	0.31	0.034
MG466530.1	0.05	-4.329	5.85E-03	1.45E-01	0	0.024	0.022	0.407	0.293	0.121
MG251510.1	1.741	0.8	5.87E-03	1.46E-01	7.759	9.048	14.053	4.24	4.961	7.383
MG107480.1	0.543	-0.88	5.88E-03	1.46E-01	4.852	5.282	6.466	9.75	6.449	13.369
MG113230.1	2.283	1.191	5.89E-03	1.46E-01	0.468	0.578	0.881	0.239	0.202	0.346
MG202150.1	1.915	0.937	5.91E-03	1.46E-01	1.969	1.896	2.879	1.223	1.301	0.75
MG425390.1	2.996	1.583	5.92E-03	1.46E-01	2.245	2.948	3.035	0.324	0.965	1.386
MG449400.1	3.869	1.952	5.92E-03	1.46E-01	6.93	4.55	1.312	1.155	1.018	1.464
MG259310.1	0.44	-1.183	5.94E-03	1.47E-01	20.179	14.448	35.123	74.655	22.7	47.574
MG123900.1	0.122	-3.03	5.95E-03	1.47E-01	0.035	0.302	0.134	2.131	0.227	1.35
MG138480.1	0.445	-1.167	5.96E-03	1.47E-01	0.715	0.793	2.075	2.342	2.659	2.046
MG287990.1	0.243	-2.04	5.96E-03	1.47E-01	0.257	0.312	0.524	1.122	2.26	0.654
MG138340.1	2.936	1.554	5.98E-03	1.47E-01	1.39	1.215	3.838	0.378	0.544	1.026
MG126130.1	1.524	0.608	6.01E-03	1.48E-01	2.07	2.132	2.971	1.349	1.472	1.637
MG456980.1	2.097	1.068	6.02E-03	1.48E-01	27.374	48.645	34.748	17.436	20.409	13.275
MG119490.1	0.622	-0.686	6.05E-03	1.48E-01	65.67	74.612	105.173	106.758	94.904	174.227
MG312500.1	1.831	0.873	6.07E-03	1.49E-01	4.119	6.468	8.45	2.074	3.432	4.205
MG529510.1	0.099	-3.338	6.07E-03	1.49E-01	0	0.656	0.389	6.617	0.877	2.169
MG287770.1	0.021	-5.569	6.12E-03	1.50E-01	0	0	0	0.167	0.385	0.191
MG280060.1	0.547	-0.87	6.13E-03	1.50E-01	8.993	7.283	21.467	22.512	15.567	23.199
MG257680.1	0.665	-0.589	6.14E-03	1.50E-01	133.018	113.621	178.451	208.988	202.856	192.062
MG108110.1	0.312	-1.679	6.16E-03	1.50E-01	0.572	0.385	1.37	1.649	1.468	3.631
MG257450.1	1.602	0.68	6.18E-03	1.50E-01	8.11	8.581	17.211	5.025	7.17	6.983
MG559490.1	0.373	-1.421	6.19E-03	1.50E-01	3.584	5.312	11.711	15.171	24.832	7.145
MG573780.1	1.549	0.631	6.19E-03	1.50E-01	8.307	11.503	19.9	7.938	7.174	8.109
MG278780.1	1.759	0.815	6.19E-03	1.50E-01	7.632	8.12	16.637	5.024	6.786	4.69
MG138050.1	1.48	0.566	6.20E-03	1.50E-01	14.005	12.542	25.85	10.164	11.144	11.032
MG240650.1	0.592	-0.756	6.21E-03	1.51E-01	3.138	3.798	5.619	6.431	7.17	6.018
MG100120.1	0.628	-0.671	6.21E-03	1.51E-01	9.381	11.567	13.355	19.505	14.577	18
MG280050.1	0.472	-1.082	6.22E-03	1.51E-01	2.312	3.427	3.802	7.657	3.55	8.094
MG162750.1	0.582	-0.781	6.24E-03	1.51E-01	5.82	6.362	11.599	10.48	9.351	18.099
MG201370.1	3.042	1.605	6.25E-03	1.51E-01	4.566	4.285	10.155	0.955	0.732	4.161
MG357270.1	0.335	-1.578	6.27E-03	1.52E-01	1.21	0.998	0.853	1.683	2.925	4.684
MG239530.1	0.562	-0.831	6.29E-03	1.52E-01	3.49	4.044	7.741	7.681	7.435	9.698
MG302680.1	0.613	-0.705	6.30E-03	1.52E-01	7.603	7.671	15.007	14.711	11.986	18.751
MG546670.1	1.621	0.697	6.32E-03	1.52E-01	3.286	4.798	5.435	2.835	2.206	2.859
MG249340.1	1.908	0.932	6.32E-03	1.52E-01	5.623	7.259	7.298	4.167	3.227	2.723
MG485280.1	43.242	5.434	6.36E-03	1.53E-01	0.049	1.055	0.094	0	0	0.026
MG154360.1	1.689	0.756	6.40E-03	1.53E-01	2.722	4.505	6.146	2.094	2.644	2.537
MG227640.1	0.568	-0.816	6.40E-03	1.53E-01	12.16	11.367	13.435	22.094	23.459	16.977
MG157420.1	0.713	-0.489	6.40E-03	1.53E-01	46.695	43.181	70.427	70.526	64.848	75.836
MG395710.1	0.706	-0.503	6.41E-03	1.53E-01	57.425	63.032	115.398	105.377	99.919	99.013
MG326210.1	2.005	1.004	6.42E-03	1.54E-01	21.321	28.408	28.008	14.154	15.244	7.351
MG268540.1	0.212	-2.236	6.43E-03	1.54E-01	0.454	0.267	0.316	1.022	0.803	3.178
MG501560.1	2.02	1.015	6.47E-03	1.54E-01	2.635	3.481	4.309	1.279	1.341	2.294
MG464420.1	0.232	-2.109	6.49E-03	1.54E-01	0.089	0.351	0.738	2.166	0.736	1.457
MG091900.1	0.089	-3.487	6.50E-03	1.54E-01	0.013	0	0.05	0.19	0.113	0.32
MG354160.1	43.529	5.444	6.50E-03	1.54E-01	0.122	0.157	0.467	0	0	0
MG365500.1	0.017	-5.842	6.50E-03	1.54E-01	0	0	0	0.05	0.579	0.764
MG062340.1	1.564	0.646	6.50E-03	1.54E-01	4.457	6.621	7.624	3.179	4.204	3.869
MG206040.1	1.937	0.953	6.51E-03	1.54E-01	0.946	0.971	2.034	0.569	0.507	0.786
MG391070.1	2.477	1.308	6.51E-03	1.54E-01	4.885	3.271	8.301	1.666	1.92	2.534
MG496910.1	1.858	0.894	6.51E-03	1.54E-01	3.991	4.217	6.856	2.757	2.35	2.41
MG160520.1	0.334	-1.582	6.52E-03	1.55E-01	1.052	0.412	2.109	3.014	3.464	3.019
MG100270.1	1.782	0.834	6.55E-03	1.55E-01	8.148	7.418	17.358	5.961	4.894	5.812
MG285550.1	0.528	-0.921	6.56E-03	1.55E-01	13.431	9.321	20.094	25.765	15.726	35.019
MG559560.1	1.506	0.591	6.57E-03	1.55E-01	5.931	6.964	8.815	4.405	4.782	4.422
MG063080.1	0.021	-5.553	6.59E-03	1.56E-01	0.012	0.229	0.048	12.983	0.04	0.227
MG021350.1	10.748	3.426	6.61E-03	1.56E-01	0.1	0.556	0.151	0.056	0.018	0
MG289180.1	0.69	-0.535	6.61E-03	1.56E-01	10.732	13.165	19.596	21.041	16.132	21.489
MG100810.1	2.761	1.465	6.62E-03	1.56E-01	2.668	1.766	1.785	1.139	0.705	0.395
MG149940.1	4.516	2.175	6.62E-03	1.56E-01	0.266	0.882	0.784	0.115	0.111	0.175
MG239950.1	0.178	-2.486	6.63E-03	1.56E-01	0.107	0.015	0.089	0.104	0.415	0.646
MG095760.1	0.262	-1.934	6.65E-03	1.56E-01	0.362	0.358	0.984	2.989	0.62	2.195
MG116700.1	0.656	-0.608	6.66E-03	1.56E-01	23.735	25.198	52.095	51.324	42.047	45.345
MG008470.1	0.21	-2.255	6.69E-03	1.57E-01	0.178	0.11	0.097	0.515	0.687	0.625
MG579530.1	0.394	-1.344	6.70E-03	1.57E-01	0.499	0.393	0.956	1.641	1.577	1.006
MG301280.1	0.597	-0.744	6.70E-03	1.57E-01	15.008	13.116	23.536	31.815	21.741	27.045
MG482320.1	1.824	0.867	6.71E-03	1.57E-01	8.401	7.197	16.264	4.462	6.707	4.571
MG392510.1	1.508	0.592	6.72E-03	1.57E-01	10.791	10.405	19.93	7.042	7.957	10.18
MG545370.1	1.565	0.646	6.72E-03	1.57E-01	5.305	5.6	12.132	4.146	4.796	4.219
MG505050.1	1.426	0.512	6.74E-03	1.57E-01	58.351	70.114	103.565	46.876	54.692	49.273
MG466290.1	1.802	0.85	6.77E-03	1.58E-01	6.272	9.767	12.598	4.744	5.741	4.154
MG160170.1	0.027	-5.229	6.77E-03	1.58E-01	0	0	0.044	0.257	0.099	1.516
MG123430.1	0.48	-1.057	6.78E-03	1.58E-01	14.516	12.851	18.005	15.595	39.902	34.965
MG231690.1	1.406	0.492	6.79E-03	1.58E-01	18.021	22.033	31.125	15.765	16.015	15.348
MG304710.1	0.64	-0.644	6.82E-03	1.58E-01	20.94	30.267	31.049	42.543	36.886	43.492
MG153590.1	1.547	0.629	6.83E-03	1.58E-01	20.784	25.715	27.715	16.135	14.178	15.747
MG323180.1	0.502	-0.995	6.84E-03	1.58E-01	4.732	5.912	6.591	12.971	6.14	14.086
MG543280.1	1.47	0.556	6.84E-03	1.58E-01	15.223	17.445	21.625	11.251	11.301	12.592
MG020450.1	0.224	-2.157	6.85E-03	1.58E-01	0.123	0.106	0.448	1.357	0.505	0.737
MG174250.1	0.683	-0.551	6.85E-03	1.58E-01	5.838	5.997	9.375	10.368	8.61	10.063
MG321710.1	49.862	5.64	6.87E-03	1.59E-01	0.34	0.183	0.061	0	0	0
MG298620.1	0.526	-0.928	6.90E-03	1.59E-01	2.539	3.316	3.651	5.22	5.86	6.111
MG451380.1	1.531	0.615	6.94E-03	1.60E-01	8.994	8.598	10.414	5.903	5.676	6.087
MG193100.1	1.434	0.52	6.95E-03	1.60E-01	6.833	9.035	12.269	6.004	6.336	5.899
MG259480.1	0.223	-2.167	6.96E-03	1.60E-01	0.189	0.077	0.204	0.479	0.947	0.557
MG523980.1	0.31	-1.691	6.99E-03	1.60E-01	1.157	0.784	0.507	2.717	1.716	3.856
MG119480.1	0.444	-1.172	7.00E-03	1.60E-01	0.925	0.72	1.872	1.793	2.305	3.133
MG084410.1	1.595	0.674	7.01E-03	1.60E-01	1.9	2.666	3.418	1.414	1.771	1.472
MG156340.1	0.388	-1.366	7.01E-03	1.60E-01	25.832	17.446	110.822	75.632	144.262	102.816
MG521100.1	0.271	-1.886	7.01E-03	1.60E-01	0.68	0.485	0.211	2.155	2.391	0.727
MG557270.1	0.454	-1.141	7.02E-03	1.60E-01	0.943	0.569	1.883	1.541	2.621	2.557
MG118320.1	0.667	-0.584	7.02E-03	1.60E-01	2022.45	1915.71	2505.19	3384.24	2666.81	3221.05
MG132070.1	2.153	1.106	7.02E-03	1.60E-01	4.544	6.197	9.079	2.28	2.072	4.276
MG142040.1	1.646	0.719	7.02E-03	1.60E-01	1.163	1.09	1.776	0.682	0.759	0.855
MG564800.1	0.524	-0.931	7.03E-03	1.60E-01	1.179	1.154	2.748	2.369	3.099	3.241
MG165570.1	1.437	0.523	7.03E-03	1.60E-01	6.897	7.787	12.937	5.337	6.278	6.08
MG380270.1	1.846	0.884	7.03E-03	1.60E-01	728.289	1185.1	1426.63	705.006	586.272	373.236
MG329760.1	0.486	-1.042	7.04E-03	1.60E-01	5.501	3.784	11.099	15.213	8.666	14.012
MG489880.1	56.409	5.818	7.07E-03	1.61E-01	0.06	0.043	0.799	0	0	0
MG428060.1	0.495	-1.014	7.09E-03	1.61E-01	0.705	0.625	1.397	1.905	1.525	1.576
MG584570.1	976.39	9.931	7.12E-03	1.62E-01	0.05	27.619	0.048	0	0	0
MG292980.1	1.47	0.556	7.15E-03	1.62E-01	9.466	10.178	13.576	7.662	6.895	6.796
MG315320.1	1.554	0.636	7.18E-03	1.63E-01	17.089	23.791	29.609	14.675	14.371	13.362
MG569750.1	0.372	-1.428	7.19E-03	1.63E-01	0.442	1.089	1.978	3.909	1.661	2.702
MG172500.1	0.562	-0.832	7.23E-03	1.64E-01	4.834	4.414	9.243	12.339	9.283	8.196
MG343420.1	82.359	6.364	7.25E-03	1.64E-01	4.114	0	2.761	0	0	0
MG009830.1	1.943	0.958	7.31E-03	1.65E-01	1.986	1.824	2.814	0.836	1.232	1.145
MG394500.1	0.624	-0.68	7.32E-03	1.65E-01	3.545	4.016	6.126	7.624	5.493	7.343
MG573720.1	0.456	-1.133	7.35E-03	1.66E-01	17.808	16.074	22.626	28.403	22.387	71.019
MG259060.1	0.51	-0.971	7.35E-03	1.66E-01	2.266	2.819	5.932	7.161	4.853	7.412
MG120330.1	0.316	-1.664	7.37E-03	1.66E-01	0.643	0.992	4.411	8.522	3.229	3.623
MG289300.1	1.75	0.807	7.37E-03	1.66E-01	5.825	6.841	6.536	3.108	4.059	3.498
MG226210.1	1.647	0.72	7.39E-03	1.66E-01	38.627	51.619	58.401	26.079	34.547	24.46
MG368410.1	0.38	-1.397	7.40E-03	1.66E-01	0.402	1.254	1.237	1.547	2.263	3.303
MG250380.1	1.926	0.946	7.41E-03	1.66E-01	3.686	5.941	6.403	3.266	1.736	2.889
MG032250.1	0.511	-0.97	7.43E-03	1.67E-01	12.056	10.37	20.255	37.302	20.029	19.189
MG575060.1	1.586	0.666	7.44E-03	1.67E-01	10.59	10.292	20.629	6.429	9.152	8.246
MG227690.1	1.57	0.651	7.44E-03	1.67E-01	2.707	3.44	5.811	2.274	2.507	2.138
MG515020.1	10.994	3.459	7.45E-03	1.67E-01	3.987	4.08	0.324	0.38	0.438	0
MG270050.1	1.337	0.419	7.45E-03	1.67E-01	21.776	25.682	40.194	20.276	19.053	21.344
MG295250.1	0.58	-0.786	7.45E-03	1.67E-01	4.379	4.261	4.583	7.086	7.268	7.849
MG226890.1	1.808	0.854	7.49E-03	1.67E-01	4.332	5.176	5.707	3.218	2.1	2.762
MG029960.1	1.439	0.526	7.51E-03	1.68E-01	3.045	3.686	5.401	2.787	2.45	2.594
MG426640.1	1.612	0.689	7.55E-03	1.68E-01	4.175	5.011	8.829	2.793	3.8	3.592
MG533350.1	1.576	0.656	7.56E-03	1.68E-01	1.49	1.402	2.39	1.074	1.064	0.974
MG045430.1	1385.45	10.436	7.56E-03	1.68E-01	0	25.719	29.506	0	0	0
MG422250.1	0.181	-2.463	7.58E-03	1.69E-01	0.17	0.275	0.204	1.629	1.335	0.41
MG562530.1	0.119	-3.075	7.63E-03	1.70E-01	0.172	0.037	0.016	0.213	1.337	0.496
MG155150.1	5.437	2.443	7.65E-03	1.70E-01	0.603	0.877	0.289	0.221	0.071	0.042
MG247390.1	1.539	0.622	7.65E-03	1.70E-01	5.117	7.403	8.518	3.886	4.467	4.553
MG440110.1	1.896	0.923	7.66E-03	1.70E-01	8.652	8.706	15.575	5.735	4.47	5.862
MG284590.1	0.599	-0.74	7.67E-03	1.70E-01	29.171	34.117	49.034	73.133	38.485	64.447
MG202110.1	2.041	1.03	7.68E-03	1.70E-01	74.389	52.888	59.067	21.472	24.325	46.909
MG244220.1	1.842	0.881	7.69E-03	1.70E-01	1.308	1.201	2.496	0.804	0.812	0.868
MG316970.1	0.499	-1.003	7.72E-03	1.70E-01	12.849	18.938	14.812	34.599	27.258	29.059
MG277710.1	1.702	0.768	7.72E-03	1.70E-01	18.211	21.624	26.397	9.703	13.031	14.306
MG572130.1	84.325	6.398	7.73E-03	1.71E-01	0.081	0	0.605	0	0	0
MG069470.1	2.1	1.07	7.75E-03	1.71E-01	415.511	270.111	292.745	216.943	122.831	126.187
MG031370.1	1.508	0.593	7.77E-03	1.71E-01	4.857	4.071	6.721	3.314	3.109	3.365
MG095050.1	0.2	-2.325	7.77E-03	1.71E-01	0.047	0.817	1.497	5.274	1.945	2.684
MG020780.1	1.613	0.69	7.78E-03	1.71E-01	6.641	8.617	17.05	5.157	6.919	5.749
MG287230.1	0.461	-1.117	7.78E-03	1.71E-01	1.788	2.152	3.741	5.902	2.706	6.821
MG345070.1	0.228	-2.133	7.78E-03	1.71E-01	0.298	0.78	1.184	0.719	2.578	5.831
MG484560.1	100.953	6.658	7.80E-03	1.71E-01	0	0.138	5.388	0	0	0
MG145560.1	1.405	0.49	7.81E-03	1.71E-01	3.686	3.923	5.275	2.805	2.77	3.127
MG390010.1	40.583	5.343	7.82E-03	1.71E-01	0.046	0.079	0.122	0	0	0
MG495320.1	0.269	-1.896	7.82E-03	1.71E-01	0.041	0.144	0.483	0.718	0.523	0.815
MG131740.1	0.226	-2.144	7.86E-03	1.72E-01	0.157	0.113	0.226	0.914	0.34	0.813
MG518810.1	0.426	-1.232	7.87E-03	1.72E-01	0.693	0.907	1.446	1.587	1.685	3.414
MG099750.1	0.407	-1.295	7.88E-03	1.72E-01	1.56	1.109	1.632	2.794	2.3	5.273
MG578910.1	77.899	6.284	7.88E-03	1.72E-01	0.43	0	0.648	0	0	0
MG153560.1	0.38	-1.397	7.89E-03	1.72E-01	1.898	2.58	4.311	12.075	4.104	4.679
MG329150.1	11.251	3.492	7.89E-03	1.72E-01	1.367	0.65	0.347	0.09	0.13	0
MG338440.1	76.202	6.252	7.90E-03	1.72E-01	0.046	3.832	0	0	0	0.049
MG436800.1	1.53	0.614	7.92E-03	1.72E-01	9.27	8.94	10.867	5.775	6.225	6.329
MG323050.1	0.459	-1.124	7.92E-03	1.72E-01	9.43	7.189	10.338	18.88	25.573	11.203
MG466570.1	0.601	-0.734	7.94E-03	1.72E-01	6.563	6.261	7.808	12.409	10.542	9.901
MG029330.1	0.021	-5.58	7.95E-03	1.72E-01	0	0	0	0.807	0.166	0.329
MG552260.1	0.177	-2.495	7.96E-03	1.72E-01	1.485	1.345	0.285	2.072	13.358	2.987
MG412110.1	48.723	5.607	7.98E-03	1.73E-01	0.801	0	0.629	0.027	0	0
MG145110.1	4.813	2.267	8.00E-03	1.73E-01	0.216	2.45	0.426	0.099	0.175	0.401
MG414980.1	0.082	-3.609	8.09E-03	1.75E-01	0.031	0.034	0.03	0.246	0.573	0.267
MG277440.1	2.751	1.46	8.12E-03	1.75E-01	0.968	1.324	1.876	0.674	0.518	0.182
MG323570.1	0.574	-0.802	8.12E-03	1.75E-01	2.077	3.559	4.349	6.484	4.964	4.62
MG187550.1	1.673	0.742	8.12E-03	1.75E-01	4.137	4.76	4.657	2.485	2.725	2.668
MG466610.1	0.542	-0.884	8.14E-03	1.75E-01	1.865	2.437	4.307	4.993	5.286	4.051
MG103530.1	1.615	0.691	8.16E-03	1.75E-01	5.003	5.745	9.436	4.148	4.081	3.215
MG346280.1	0.636	-0.654	8.16E-03	1.75E-01	74.416	101.136	142.554	186.892	116.017	161.884
MG218600.1	0.577	-0.794	8.17E-03	1.75E-01	10.893	12.366	18.551	26.285	13.741	28.186
MG498720.1	0.493	-1.019	8.17E-03	1.75E-01	0.781	0.663	1.147	1.815	1.671	1.405
MG326070.1	1.433	0.519	8.17E-03	1.75E-01	7.764	9.004	12.301	5.716	6.696	6.647
MG316870.1	0.639	-0.646	8.18E-03	1.75E-01	26.134	27.491	45.415	57.726	42.322	43.046
MG251770.1	1.398	0.484	8.18E-03	1.75E-01	14.069	12.428	20.515	9.882	10.24	11.527
MG504010.1	3.43	1.778	8.19E-03	1.75E-01	0.441	0.398	1.036	0.08	0.169	0.243
MG515270.1	0.209	-2.257	8.19E-03	1.75E-01	0.164	0.018	0.235	0.81	0.442	0.56
MG543090.1	1.657	0.728	8.19E-03	1.75E-01	2.582	3.292	4.829	1.41	2.056	2.567
MG020770.1	0.509	-0.973	8.20E-03	1.75E-01	5.401	3.135	8.674	10.132	11.38	9.334
MG103210.1	0.574	-0.801	8.23E-03	1.76E-01	14.385	9.546	25.013	30.196	22.519	24.862
MG159550.1	0.573	-0.802	8.25E-03	1.76E-01	0.804	0.787	1.695	1.653	1.83	1.701
MG496220.1	1.515	0.599	8.29E-03	1.77E-01	25.078	28.388	35.17	15.395	20.675	19.606
MG389080.1	0.566	-0.821	8.31E-03	1.77E-01	8.504	10.939	15.687	14.879	25.342	16.971
MG107320.1	1.498	0.583	8.32E-03	1.77E-01	9.783	12.234	17.635	6.558	8.061	10.153
MG108830.1	1.446	0.532	8.33E-03	1.77E-01	4.338	5.142	8.081	3.551	3.611	4.087
MG277040.1	0.694	-0.526	8.33E-03	1.77E-01	12.78	14.909	27.473	23.16	21.24	28.165
MG220050.1	0.502	-0.995	8.34E-03	1.77E-01	2.097	2.261	4.406	5.122	3.859	7.112
MG550870.1	2.202	1.139	8.35E-03	1.77E-01	1.611	1.904	3.297	1.046	0.737	1.061
MG301550.1	0.51	-0.971	8.36E-03	1.77E-01	2.89	3.24	3.325	6.375	6.458	4.947
MG399760.1	1.429	0.515	8.38E-03	1.77E-01	30.636	33.973	66.082	28	26.555	28.248
MG095340.1	0.012	-6.352	8.38E-03	1.77E-01	0	0	0	0.451	0	0.286
MG285060.1	1.739	0.798	8.42E-03	1.78E-01	1.038	1.276	1.881	0.584	0.978	0.661
MG287650.1	2.155	1.108	8.47E-03	1.79E-01	4.539	8.659	17.615	2.601	4.64	5.297
MG562870.1	0.722	-0.47	8.49E-03	1.79E-01	817.484	782.846	1166.44	1263.25	1117.31	1239.14
MG077650.1	0.025	-5.322	8.50E-03	1.79E-01	0.089	0	0	3.099	0.096	0.475
MG210080.1	0.677	-0.562	8.51E-03	1.79E-01	25.742	23.598	43.68	43.365	42.323	40.981
MG389500.1	0.549	-0.865	8.53E-03	1.80E-01	2.89	1.92	5.046	4.923	4.492	7.119
MG570320.1	0.453	-1.142	8.59E-03	1.81E-01	0.614	0.711	1.191	1.899	0.978	2.297
MG199220.1	0.514	-0.96	8.62E-03	1.81E-01	12.558	18.9	26.103	42.822	35.76	23.544
MG396840.1	0.546	-0.872	8.63E-03	1.81E-01	2.6	5.091	5.301	8.242	5.267	8.937
MG425960.1	0.011	-6.487	8.64E-03	1.81E-01	0	0	0	0.508	2.927	0
MG578400.1	1.387	0.472	8.64E-03	1.81E-01	5.183	5.573	9.408	4.12	4.35	4.984
MG206730.1	0.211	-2.244	8.64E-03	1.81E-01	0.096	0.258	0.871	1.991	0.827	2.098
MG010290.1	0.644	-0.636	8.64E-03	1.81E-01	1579.3	1401.43	1800.14	2698.93	2032.05	2446.88
MG110190.1	0.337	-1.569	8.65E-03	1.81E-01	696.447	415.512	147.211	1442.35	1579.48	1007.55
MG045590.1	81.66	6.352	8.70E-03	1.82E-01	0	0.54	0.16	0	0	0
MG157030.1	0.602	-0.732	8.71E-03	1.82E-01	1.639	1.665	3.052	3.265	2.892	3.587
MG551910.1	0.01	-6.574	8.71E-03	1.82E-01	0	0.03	0.399	0.156	0.06	32.067
MG245120.1	0.61	-0.714	8.74E-03	1.82E-01	38.906	33.946	67.655	77.541	47.598	88.897
MG027670.1	2.329	1.22	8.76E-03	1.82E-01	2.659	2.695	5.934	0.67	1.695	2.038
MG398560.1	4.463	2.158	8.77E-03	1.83E-01	0.426	0.612	0.817	0.186	0.051	0.152
MG375410.1	0.238	-2.069	8.80E-03	1.83E-01	2.383	0.894	1.589	10.146	1.904	8.535
MG278330.1	0.654	-0.614	8.84E-03	1.84E-01	12.488	13.358	18.379	21.945	16.605	25.813
MG154430.1	0.678	-0.561	8.88E-03	1.84E-01	2397.06	2237.83	2901.06	3796.28	3175.61	3724.91
MG428740.1	1.593	0.672	8.88E-03	1.84E-01	9.394	14.436	15.237	7.419	6.929	9.018
MG196670.1	0.634	-0.657	8.93E-03	1.85E-01	11.785	12.318	15.079	17.762	18.06	23.625
MG197410.1	0.491	-1.027	8.96E-03	1.86E-01	3.359	3.736	8.357	13.109	6.181	8.791
MG123650.1	2.968	1.569	8.97E-03	1.86E-01	0.826	2.345	2.066	0.839	0.414	0.388
MG283550.1	1.752	0.809	8.98E-03	1.86E-01	7.452	8.78	9.954	4.904	3.698	5.794
MG268350.1	0.612	-0.708	9.00E-03	1.86E-01	11.234	11.317	14.402	22.249	14.151	21.616
MG162210.1	3.698	1.887	9.01E-03	1.86E-01	2.817	5.55	6.425	1.749	1.47	0.416
MG119060.1	1.911	0.934	9.01E-03	1.86E-01	6.361	7.176	9.462	3.119	5.404	2.698
MG279340.1	0.529	-0.918	9.02E-03	1.86E-01	2.297	1.686	4.46	5.861	3.853	4.702
MG098110.1	2.052	1.037	9.02E-03	1.86E-01	0.695	1.229	1.895	0.442	0.767	0.455
MG016010.1	0.102	-3.293	9.03E-03	1.86E-01	0.115	0.621	0	1.944	1.867	3.695
MG177660.1	0.677	-0.563	9.05E-03	1.86E-01	108.915	116.451	156.784	199.08	140.833	196.906
MG377180.1	0.122	-3.03	9.06E-03	1.86E-01	0.024	0	0.229	0.458	0.543	0.665
MG360460.1	0.696	-0.523	9.07E-03	1.86E-01	15.937	15.958	25.683	23.879	24.059	29.56
MG540680.1	2.735	1.452	9.08E-03	1.86E-01	0.422	1.013	0.516	0.16	0.297	0.249
MG404550.1	1.711	0.775	9.12E-03	1.87E-01	4.998	7.158	11.442	4.492	4.033	4.03
MG148390.1	0.632	-0.661	9.12E-03	1.87E-01	10.997	9.773	22.366	20.824	17.634	23.53
MG441570.1	0.526	-0.928	9.21E-03	1.89E-01	2.335	1.285	2.223	3.647	3.805	3.299
MG282990.1	0.442	-1.179	9.21E-03	1.89E-01	0.688	0.716	1.911	1.656	2.078	2.97
MG132510.1	0.697	-0.521	9.22E-03	1.89E-01	34.268	43.726	66.292	69.865	55.211	66.289
MG258590.1	0.296	-1.755	9.23E-03	1.89E-01	0.477	0.129	0.915	2.036	1.44	1.021
MG334010.1	0.513	-0.964	9.26E-03	1.89E-01	11.496	7.567	15.051	28.319	13.016	21.513
MG528270.1	0.263	-1.925	9.26E-03	1.89E-01	0.068	0.317	0.325	0.739	0.587	1.162
MG355720.1	0.695	-0.525	9.28E-03	1.89E-01	392.291	382.895	659.455	622.571	514.405	793.317
MG470610.1	0.657	-0.605	9.30E-03	1.89E-01	26.726	28.813	45.369	54.776	46.69	40.362
MG176780.1	0.218	-2.199	9.30E-03	1.89E-01	0.711	0.596	0.568	6.137	0.854	1.437
MG030030.1	34.173	5.095	9.36E-03	1.90E-01	0.356	0	5.694	0.067	0	0.064
MG421050.1	2.453	1.295	9.39E-03	1.91E-01	24.653	12.133	50.349	6.876	14.834	9.518
MG575650.1	3.399	1.765	9.39E-03	1.91E-01	0.291	0.484	0.836	0.193	0.143	0.085
MG449090.1	0.609	-0.715	9.40E-03	1.91E-01	6.433	6.129	10.278	13.077	10.945	10.83
MG263470.1	0.348	-1.523	9.43E-03	1.91E-01	1.947	0.888	2.405	7.882	2.794	3.366
MG231990.1	1.588	0.667	9.43E-03	1.91E-01	7.917	12.664	15.446	8.176	5.866	7.112
MG529910.1	0.632	-0.662	9.46E-03	1.92E-01	214.901	190.899	252.815	341.874	254.33	415.086
MG368850.1	0.608	-0.717	9.48E-03	1.92E-01	3.14	2.907	4.804	5.605	5.076	6.04
MG533370.1	1.572	0.652	9.49E-03	1.92E-01	36.699	43.804	77.095	36.36	21.983	33.407
MG532130.1	1.778	0.83	9.50E-03	1.92E-01	3.332	4.278	7.452	2.298	1.872	3.634
MG274090.1	1.4	0.485	9.56E-03	1.93E-01	4.938	5.188	8.496	3.869	4.284	4.179
MG332490.1	1.718	0.78	9.56E-03	1.93E-01	28.994	34.171	38.187	19.8	22.48	13.656
MG188930.1	0.391	-1.356	9.61E-03	1.94E-01	79.773	56.239	77.534	325.156	115.201	83.664
MG570560.1	1.899	0.925	9.64E-03	1.94E-01	1.568	1.913	2.729	1.045	1.026	0.971
MG522520.1	0.387	-1.37	9.65E-03	1.94E-01	1.957	1.179	2.042	3.369	5.85	3.51
MG232000.1	1.742	0.801	9.65E-03	1.94E-01	4.059	2.984	5.431	1.716	2.524	2.522
MG495510.1	73.098	6.192	9.65E-03	1.94E-01	0.366	0	0.664	0	0	0
MG561600.1	0.013	-6.322	9.70E-03	1.95E-01	0	0	0	0	0.701	0.272
MG487720.1	3.197	1.677	9.72E-03	1.95E-01	0.331	0.625	1.127	0.149	0.233	0.195
MG502120.1	0.089	-3.492	9.76E-03	1.96E-01	3.492	11.129	15.819	16.974	9.17	299.375
MG260400.1	0.083	-3.595	9.82E-03	1.97E-01	0.331	0.297	0.423	11.365	0.06	0.354
MG319570.1	3.013	1.591	9.84E-03	1.97E-01	0.885	0.685	2.164	0.128	0.527	0.437
MG468650.1	0.612	-0.709	9.85E-03	1.97E-01	9.497	8.895	12.153	18.476	13.986	15.034
MG231540.1	1.779	0.831	9.86E-03	1.97E-01	15.683	26.255	26.707	13.965	12.791	9.482
MG366020.1	0.292	-1.778	9.87E-03	1.97E-01	0.691	0.217	2.345	2.559	2.209	4.68
MG155400.1	0.655	-0.61	9.87E-03	1.97E-01	69.629	60.767	86.944	118.795	94.179	103.459
MG395010.1	0.343	-1.546	9.92E-03	1.98E-01	92.379	34.244	68.303	64.942	140.605	380.429
MG541060.1	0.045	-4.487	9.93E-03	1.98E-01	0.018	0.019	0	0.61	0.02	0.232
MG304910.1	2.716	1.441	9.93E-03	1.98E-01	29.223	10.629	12.273	8.438	7.595	3.712
MG269410.1	0.605	-0.725	9.93E-03	1.98E-01	3.241	3.985	5.069	6.656	5.041	7.574
MG402260.1	16.417	4.037	9.94E-03	1.98E-01	0.041	0.156	0.218	0.012	0	0.011
MG306770.1	2.414	1.272	9.95E-03	1.98E-01	1.107	1.229	1.262	0.379	0.642	0.412
MG033870.1	2.249	1.17	9.96E-03	1.98E-01	1.357	2.023	2.851	0.78	0.656	1.143
MG450930.1	6.269	2.648	9.99E-03	1.98E-01	0.858	0.436	1.133	0.018	0.298	0.035
MG500910.1	1.541	0.624	1.00E-02	1.99E-01	3.472	4.009	5.355	2.171	2.97	2.699
MG142290.1	0.338	-1.565	1.00E-02	1.99E-01	0.851	1.174	3.882	6.205	1.913	6.882
MG558960.1	0.696	-0.522	1.00E-02	1.99E-01	2210.68	2219.12	2879.8	3559.25	2846.46	3655.97
MG557190.1	0.045	-4.469	1.01E-02	1.99E-01	0	0.086	0	1.121	0.56	0.128
MG293380.1	0.462	-1.116	1.01E-02	1.99E-01	2.298	1.239	2.085	4.099	2.365	5.609
MG101460.1	0.444	-1.17	1.01E-02	1.99E-01	1.107	0.572	1.241	2.58	1.399	2.302
MG557890.1	35.36	5.144	1.01E-02	2.00E-01	0.175	0.007	0.052	0	0	0.006
MG446890.1	0.047	-4.426	1.01E-02	2.00E-01	0.007	0	0.014	0.008	0.038	0.379
MG335050.1	1.46	0.546	1.02E-02	2.00E-01	5.188	6.29	9.435	4.147	4.526	4.616
MG209280.1	0.624	-0.679	1.02E-02	2.00E-01	6.887	5.471	9.855	12.09	10.011	11.246
MG518030.1	0.577	-0.794	1.02E-02	2.01E-01	4.4	6.267	6.385	10.677	8.118	9.415
MG046240.1	23.403	4.549	1.02E-02	2.01E-01	0.361	0.056	3.013	0	0.056	0.055
MG136750.1	1.497	0.582	1.02E-02	2.01E-01	17.358	16.623	31.731	12.262	12.478	15.755
MG534820.1	1.773	0.826	1.02E-02	2.01E-01	3.202	2.982	4.172	1.382	1.781	2.444
MG066640.1	1.369	0.453	1.02E-02	2.01E-01	19.771	19.666	28.21	15.403	15.471	15.812
MG198460.1	0.609	-0.715	1.02E-02	2.01E-01	7.659	7.156	10.253	12.764	9.618	17.107
MG560800.1	0.005	-7.781	1.02E-02	2.01E-01	0	0	0.147	16.518	8.43	0
MG085380.1	2.774	1.472	1.03E-02	2.01E-01	0.775	1.26	0.965	0.247	0.213	0.619
MG560550.1	0.714	-0.487	1.03E-02	2.01E-01	53.062	53.287	77.181	76.771	84.495	81.029
MG575450.1	0.199	-2.326	1.03E-02	2.01E-01	0.164	0.044	0.053	0.247	0.577	0.542
MG369750.1	24.856	4.636	1.03E-02	2.02E-01	0.06	0.146	0.303	0	0	0.016
MG517290.1	0.513	-0.962	1.03E-02	2.02E-01	4.451	2.64	8.42	9.091	6.518	11.891
MG313170.1	0.589	-0.765	1.04E-02	2.02E-01	6.097	4.601	9.043	10.173	8.221	13.161
MG330020.1	0.029	-5.118	1.04E-02	2.03E-01	0.004	0	0	0.01	0.014	0.146
MG365910.1	1.459	0.545	1.04E-02	2.03E-01	75.322	81.946	114.785	45.955	57.463	73.626
MG315310.1	0.569	-0.812	1.04E-02	2.03E-01	2.685	1.975	4.35	4.779	3.848	6.102
MG042160.1	3.121	1.642	1.04E-02	2.03E-01	1.268	0.965	3.79	0.42	0.645	0.599
MG142650.1	0.617	-0.698	1.04E-02	2.03E-01	18.317	15.852	30.262	23.532	30.057	44.253
MG253350.1	0.02	-5.645	1.05E-02	2.03E-01	0.034	0	0	0.265	0	1.621
MG541750.1	1.707	0.771	1.05E-02	2.03E-01	8.324	10.256	16.679	6.41	4.94	7.767
MG104010.1	1.803	0.851	1.05E-02	2.04E-01	2.876	3.998	5.684	2.42	2.494	1.439
MG238410.1	0.431	-1.214	1.05E-02	2.04E-01	0.637	0.583	1.7	1.669	1.258	3.157
MG428540.1	0.209	-2.258	1.05E-02	2.04E-01	0.062	0.1	0.297	0.697	0.469	0.762
MG169090.1	0.589	-0.765	1.05E-02	2.04E-01	1.442	1.882	3.129	3.259	2.427	4.443
MG393270.1	0.512	-0.967	1.06E-02	2.04E-01	1.207	2.587	2.245	2.943	4.319	3.935
MG294080.1	5.598	2.485	1.06E-02	2.04E-01	2.365	6.571	3.794	0.461	1.623	0.049
MG106850.1	76.343	6.254	1.06E-02	2.04E-01	0	0.126	0.915	0	0	0
MG201250.1	1.659	0.73	1.06E-02	2.04E-01	4.886	4.403	9.011	2.624	3.368	4.17
MG570480.1	1.896	0.923	1.06E-02	2.05E-01	47.949	55.443	46.098	33.863	24.379	19.01
MG271940.1	0.679	-0.559	1.06E-02	2.05E-01	54.913	66.426	123.824	111.471	87.266	130.276
MG444400.1	0.626	-0.676	1.06E-02	2.05E-01	11.311	11.091	20.878	24.106	20.1	19.052
MG367240.1	1.405	0.491	1.06E-02	2.05E-01	4.678	5.745	8.751	4.149	4.064	4.419
MG108810.1	1.5	0.585	1.07E-02	2.05E-01	4.678	5.924	8.052	3.887	3.293	4.501
MG215020.1	0.631	-0.665	1.07E-02	2.05E-01	4.401	5.59	9.841	11.48	7.696	9.376
MG391060.1	1.759	0.815	1.07E-02	2.05E-01	3.928	3.609	8.36	1.967	3.408	2.734
MG249140.1	1.555	0.637	1.07E-02	2.05E-01	5.151	5.728	9.927	4.119	3.634	4.582
MG219340.1	1.947	0.961	1.07E-02	2.06E-01	1.622	2.484	2.975	1.005	1.169	1.232
MG494880.1	1.461	0.547	1.07E-02	2.06E-01	5.772	7.672	11.308	4.611	5.919	5.062
MG174230.1	17.945	4.166	1.07E-02	2.06E-01	0.067	0.018	1.272	0.019	0.018	0.018
MG356650.1	0.366	-1.45	1.07E-02	2.06E-01	0.344	1.076	0.957	2.285	1.6	2.172
MG400450.1	46.621	5.543	1.08E-02	2.06E-01	0.945	1.158	0	0.048	0	0
MG014580.1	0.495	-1.014	1.08E-02	2.06E-01	1.559	1.135	3.601	4.033	2.449	4.903
MG294030.1	1.545	0.627	1.08E-02	2.06E-01	8.736	9.125	13.677	6.192	7.288	5.53
MG293310.1	1.696	0.762	1.08E-02	2.06E-01	5.514	5.246	9.09	2.527	4.55	3.776
MG419110.1	7.19	2.846	1.08E-02	2.06E-01	0.159	0.515	0.376	0.055	0.079	0
MG486070.1	0.216	-2.21	1.08E-02	2.06E-01	0.94	0.213	0.142	1.893	1.284	3.572
MG042110.1	2.619	1.389	1.09E-02	2.07E-01	1.274	2.392	3.781	0.647	1.066	0.835
MG514260.1	0.221	-2.176	1.09E-02	2.08E-01	0.406	0.167	0.464	2.569	1.464	0.269
MG514810.1	1.8	0.848	1.09E-02	2.08E-01	1.356	1.622	2.299	0.905	0.95	0.877
MG319640.1	1.744	0.803	1.09E-02	2.08E-01	5.187	7.028	8.885	2.775	4.474	4.094
MG222140.1	1.491	0.576	1.09E-02	2.08E-01	48.335	63.888	89.565	40.981	46.911	37.05
MG218640.1	0.668	-0.583	1.09E-02	2.08E-01	11.272	11.469	17.488	18.24	20.018	18.016
MG305590.1	2.588	1.372	1.10E-02	2.08E-01	87.691	27.126	32.307	19.592	18.75	21.948
MG443520.1	2.252	1.171	1.10E-02	2.08E-01	1.366	2.049	2.429	0.891	0.985	0.53
MG236820.1	1.416	0.502	1.10E-02	2.08E-01	18.308	19.536	26.565	12.598	14.998	15.473
MG116360.1	0.106	-3.233	1.10E-02	2.08E-01	0.188	0.102	0.09	1.166	0.611	1.814
MG427490.1	0.337	-1.568	1.10E-02	2.09E-01	2.79	2.216	2.745	6.777	11.829	3.221
MG248500.1	3.761	1.911	1.10E-02	2.09E-01	1.338	1.17	0.873	0.567	0.189	0.145
MG428840.1	2.291	1.196	1.10E-02	2.09E-01	16.111	49.914	50.819	8.004	20.675	18.322
MG500920.1	0.269	-1.892	1.10E-02	2.09E-01	0.161	0.174	0.433	0.763	1.082	0.69
MG563900.1	0.412	-1.278	1.11E-02	2.09E-01	0.777	0.612	0.745	1.85	1.39	1.791
MG384000.1	1.373	0.458	1.11E-02	2.09E-01	15.959	15.189	23.351	11.912	11.854	13.671
MG194080.1	0.472	-1.083	1.12E-02	2.10E-01	1.912	1.977	1.87	3.864	4.514	3.465
MG166290.1	0.737	-0.44	1.12E-02	2.10E-01	63.028	68.221	95.516	91.928	86.624	112.807
MG240670.1	0.723	-0.468	1.12E-02	2.11E-01	39.677	41.385	66.283	60.727	53.5	76.837
MG349500.1	0.701	-0.512	1.12E-02	2.11E-01	35.139	36.789	52.924	57.269	46.979	64.124
MG110390.1	3.834	1.939	1.13E-02	2.11E-01	0.522	1.014	0.926	0.294	0.198	0.112
MG493580.1	1.685	0.753	1.13E-02	2.11E-01	2.17	2.5	4.093	1.389	1.958	1.416
MG306440.1	0.598	-0.741	1.13E-02	2.13E-01	4.193	5.027	9.563	10.862	7.464	10.17
MG176220.1	0.692	-0.532	1.13E-02	2.13E-01	57.171	57.749	101.28	93.387	77.395	120.227
MG118570.1	0.42	-1.253	1.14E-02	2.13E-01	4.107	1.667	5.373	6.852	5.694	12.664
MG294870.1	0.344	-1.539	1.14E-02	2.13E-01	0.394	1.133	1.763	2.735	2.698	3.091
MG189650.1	0.399	-1.325	1.14E-02	2.14E-01	22.567	60.119	18.415	80.886	67.083	114.33
MG536210.1	2.638	1.4	1.14E-02	2.14E-01	1.355	0.792	2.466	0.491	0.373	0.737
MG089600.1	0.248	-2.011	1.14E-02	2.14E-01	0.055	0.162	0.197	0.811	0.12	0.601
MG401920.1	10.468	3.388	1.15E-02	2.14E-01	3.815	1.436	0.029	0.034	0.262	0.292
MG488100.1	0.016	-5.992	1.15E-02	2.14E-01	0.016	0	0	0	1.022	0.017
MG280000.1	1.481	0.567	1.15E-02	2.14E-01	5.33	7.43	10.079	5.477	4.081	4.764
MG392290.1	0.513	-0.963	1.15E-02	2.14E-01	2.378	4.407	8.863	9.172	5.778	12.049
MG214690.1	0.123	-3.022	1.15E-02	2.14E-01	0.087	0.019	0.05	0.079	0.303	0.936
MG236890.1	1.702	0.768	1.15E-02	2.14E-01	5.422	4.908	14.681	4.194	4.206	4.432
MG416420.1	0.043	-4.547	1.15E-02	2.15E-01	0	0	0.018	0.064	0.245	0.04
MG541770.1	1.888	0.917	1.16E-02	2.15E-01	2.011	2.024	2.699	0.822	1.385	1.179
MG262600.1	1.547	0.63	1.16E-02	2.15E-01	2.358	2.017	4.409	1.763	1.508	1.924
MG132450.1	1.703	0.768	1.16E-02	2.15E-01	19.413	33.748	36.099	19.647	16.017	13.266
MG302060.1	0.016	-5.963	1.16E-02	2.15E-01	0	0	0.017	0.02	0	1.221
MG131190.1	0.656	-0.608	1.16E-02	2.15E-01	23.354	28.041	29.82	33.104	38.103	48.882
MG292280.1	0.53	-0.917	1.16E-02	2.15E-01	1.038	1.844	1.776	2.956	2.598	2.766
MG399370.1	0.689	-0.538	1.16E-02	2.15E-01	8.131	10.801	14.462	15.939	12.541	16.943
MG154440.1	0.663	-0.592	1.16E-02	2.15E-01	66.386	68.826	92.958	121.323	82.212	124.601
MG394210.1	0.325	-1.621	1.16E-02	2.15E-01	0.717	0.895	3.547	7.266	3.102	2.706
MG474350.1	1.409	0.495	1.16E-02	2.15E-01	24.412	29.123	35.316	20.969	17.735	21.324
MG105530.1	0.458	-1.126	1.16E-02	2.15E-01	0.566	0.621	1.443	2.433	1.464	1.157
MG317310.1	1.784	0.835	1.17E-02	2.15E-01	2.306	4.467	7.418	2.663	2.116	2.296
MG396440.1	0.581	-0.782	1.17E-02	2.15E-01	1.325	1.18	2.375	3.167	2.222	2.291
MG314360.1	0.042	-4.572	1.17E-02	2.15E-01	0	0	0.043	0.275	0.048	0.57
MG214550.1	0.333	-1.585	1.17E-02	2.15E-01	0.581	0.235	0.974	1.389	1.373	2.174
MG552230.1	0.618	-0.693	1.17E-02	2.15E-01	1.659	1.758	3.563	3.172	3.948	3.039
MG513760.1	0.01	-6.641	1.17E-02	2.15E-01	0	0	0	0	1.449	0.031
MG536280.1	0.419	-1.256	1.17E-02	2.16E-01	121.506	93.864	180.559	477.602	95.635	314.208
MG128710.1	0.088	-3.504	1.17E-02	2.16E-01	0.038	0	0.012	0.072	0.22	0.299
MG274470.1	1.605	0.683	1.18E-02	2.16E-01	69.313	80.607	90.757	48.148	55.748	38.698
MG139350.1	0.522	-0.939	1.18E-02	2.16E-01	12.089	20.822	16.932	40.488	29.78	21.109
MG220170.1	1.44	0.526	1.18E-02	2.16E-01	9.931	12.965	21.803	9.227	8.036	11.182
MG526990.1	917.289	9.841	1.18E-02	2.16E-01	8.593	10.386	0	0	0	0
MG368960.1	1.698	0.764	1.19E-02	2.17E-01	3.643	3.198	4.318	2.184	1.999	2.115
MG240890.1	0.67	-0.578	1.19E-02	2.17E-01	33.979	39.773	45.647	56.479	59.109	54.372
MG023540.1	29.558	4.885	1.19E-02	2.17E-01	0.014	0.25	0.275	0.015	0	0
MG492150.1	0.007	-7.261	1.19E-02	2.17E-01	0	0	0	0	0	1.5
MG277630.1	47.099	5.558	1.19E-02	2.17E-01	0.142	1.021	0.136	0	0	0
MG356760.1	0.036	-4.812	1.19E-02	2.17E-01	0	0.003	0	0.036	0.041	0.006
MG211180.1	1.48	0.565	1.19E-02	2.17E-01	1.272	1.439	2.091	0.851	0.947	1.258
MG501840.1	0.163	-2.621	1.19E-02	2.17E-01	0.233	0.226	0.223	0.079	1.157	3.035
MG026200.1	3.414	1.772	1.19E-02	2.17E-01	2.869	1.878	2.476	0.623	0.155	1.381
MG283310.1	0.593	-0.754	1.20E-02	2.17E-01	3.932	5.76	6.427	8.453	8.175	9.06
MG112370.1	1.318	0.399	1.20E-02	2.17E-01	28.462	32.435	47.084	25.377	22.568	28.944
MG332480.1	2.737	1.452	1.20E-02	2.18E-01	1.025	1.016	1.749	0.669	0.222	0.395
MG306840.1	0.402	-1.316	1.20E-02	2.18E-01	15.031	19.651	5.901	37.79	36.417	31.964
MG482730.1	1.436	0.522	1.20E-02	2.18E-01	4.454	5.252	6.657	3.363	3.8	3.601
MG326520.1	2.061	1.043	1.20E-02	2.18E-01	0.901	1.928	2.081	0.63	0.782	0.803
MG480020.1	1.521	0.605	1.20E-02	2.18E-01	6.79	9.405	13.203	6.505	5.715	5.632
MG385400.1	0.698	-0.519	1.21E-02	2.19E-01	109.231	121.28	159.372	195.706	142.216	192.983
MG096690.1	0.586	-0.77	1.21E-02	2.19E-01	1.417	1.599	3.19	3.659	3.206	2.632
MG249600.1	2.231	1.158	1.21E-02	2.19E-01	0.391	0.639	0.846	0.197	0.35	0.223
MG271800.1	28.89	4.853	1.22E-02	2.20E-01	0.051	0.041	0.006	0.004	0	0
MG480820.1	0.662	-0.594	1.22E-02	2.20E-01	4.846	4.977	8.807	7.29	8.344	10.443
MG205660.1	0.555	-0.849	1.22E-02	2.20E-01	3.302	5.532	7.571	7.884	10.854	8.258
MG555460.1	2.201	1.138	1.22E-02	2.20E-01	314.833	218.052	206.686	55.503	123.946	166.233
MG509590.1	0.631	-0.664	1.22E-02	2.20E-01	6.163	10.272	12.982	16.496	12.91	13.663
MG270500.1	0.7	-0.514	1.22E-02	2.20E-01	50.676	65.214	114.389	104.196	87.161	107.706
MG160640.1	0.629	-0.668	1.22E-02	2.20E-01	3.95	5.899	7.263	8.892	7.422	9.145
MG481840.1	0.007	-7.243	1.22E-02	2.20E-01	0	0	0	0	0	2.901
MG251280.1	3.274	1.711	1.22E-02	2.20E-01	20.626	29.615	26.422	7.497	1.093	14.989
MG177560.1	0.422	-1.245	1.23E-02	2.20E-01	1.213	0.997	1.483	4.574	1.902	1.784
MG377920.1	0.039	-4.684	1.23E-02	2.20E-01	2.203	0.237	233.27	1458.31	1645.13	1065.43
MG108610.1	0.362	-1.465	1.23E-02	2.21E-01	1.816	1.058	7.716	7.955	8.968	6.931
MG158490.1	0.676	-0.564	1.23E-02	2.21E-01	50.389	53.522	68.265	91.538	74.015	76.354
MG303250.1	0.373	-1.421	1.23E-02	2.21E-01	9.779	8.657	16.389	12.026	54.614	17.736
MG179730.1	29.686	4.892	1.24E-02	2.21E-01	1.394	0	0.067	0.039	0	0.019
MG047170.1	1.476	0.562	1.24E-02	2.21E-01	10.273	12.624	20.839	9.807	8	9.388
MG167120.1	4.944	2.306	1.24E-02	2.21E-01	2.171	2.34	5.009	1.176	0.435	0.086
MG460310.1	1.986	0.99	1.24E-02	2.21E-01	1.998	3.923	3.034	1.091	1.283	2.031
MG372510.1	0.527	-0.923	1.25E-02	2.22E-01	3.391	3.496	8.716	5.391	10.174	10.77
MG116020.1	1.485	0.571	1.25E-02	2.22E-01	2.874	3.862	4.462	2.216	2.542	2.373
MG173430.1	0.098	-3.353	1.25E-02	2.22E-01	0.149	0.027	0	1.203	0.215	0.585
MG284900.1	0.374	-1.419	1.25E-02	2.22E-01	0.109	0.069	0.223	0.495	0.151	0.318
MG366340.1	0.485	-1.045	1.25E-02	2.22E-01	0.717	1.108	2.361	2.906	2.146	2.584
MG298670.1	2.048	1.034	1.25E-02	2.22E-01	26.183	62.64	94.437	16.416	29.601	34.278
MG325620.1	28.942	4.855	1.25E-02	2.22E-01	0.011	0.169	0.268	0	0.012	0
MG427110.1	0.528	-0.92	1.25E-02	2.23E-01	5.164	7.405	10.237	18.565	8.998	12.336
MG321000.1	1.525	0.609	1.26E-02	2.23E-01	2.55	2.408	4.364	1.791	1.903	1.961
MG031380.1	0.637	-0.651	1.26E-02	2.23E-01	5.519	5.25	10.824	11.978	8.21	10.748
MG213600.1	1.511	0.596	1.26E-02	2.23E-01	2.032	2.248	3.042	1.34	1.754	1.463
MG306690.1	0.711	-0.492	1.26E-02	2.24E-01	19.545	24.892	30.094	32.062	31.94	35.259
MG399510.1	0.012	-6.401	1.26E-02	2.24E-01	0	0	0	1.086	0.087	0
MG004340.1	1.987	0.991	1.27E-02	2.24E-01	78.431	85.486	113.726	50.393	56.823	22.397
MG446590.1	0.673	-0.572	1.27E-02	2.24E-01	13.396	16.915	22.703	28.238	21.445	23.991
MG092460.1	1.446	0.532	1.27E-02	2.24E-01	4.836	5.633	7.087	3.901	3.659	3.949
MG085110.1	0.647	-0.629	1.27E-02	2.24E-01	3.462	4.763	8.186	7.937	6.638	8.522
MG087320.1	0.098	-3.351	1.27E-02	2.24E-01	0	0.061	0.086	0.063	1.048	0.133
MG236830.1	0.326	-1.618	1.27E-02	2.24E-01	2.294	1.505	3.059	8.194	9.112	1.921
MG519670.1	0.642	-0.64	1.27E-02	2.24E-01	7.359	8.161	11.068	10.781	11.066	17.713
MG288090.1	2.098	1.069	1.27E-02	2.24E-01	0.552	0.906	1.484	0.516	0.429	0.308
MG082650.1	0.243	-2.038	1.27E-02	2.24E-01	4.304	0.902	3.782	18.569	2.715	14.837
MG540170.1	1.513	0.598	1.27E-02	2.24E-01	1.582	1.965	2.724	1.318	1.361	1.174
MG015450.1	0.71	-0.495	1.27E-02	2.24E-01	18.885	16.977	30.923	26.701	27.68	33.255
MG224940.1	0.351	-1.512	1.28E-02	2.24E-01	18.86	36.994	57.805	83.257	172.48	24.941
MG563250.1	2.105	1.074	1.28E-02	2.24E-01	3.383	5.717	6.967	1.852	1.779	3.57
MG514180.1	0.249	-2.004	1.28E-02	2.25E-01	3.024	5.357	0.897	18.438	16.934	3.12
MG294380.1	0.535	-0.902	1.28E-02	2.25E-01	1.996	2.377	2.713	3.152	3.93	5.673
MG483270.1	0.617	-0.697	1.29E-02	2.25E-01	18.828	22.117	30.649	44.281	26.695	38.1
MG138890.1	1.767	0.822	1.29E-02	2.25E-01	8.602	8.683	8.864	4.335	5.834	4.204
MG529500.1	0.179	-2.485	1.29E-02	2.25E-01	0.09	2.223	1.633	11.808	1.551	6.907
MG570530.1	0.449	-1.155	1.29E-02	2.26E-01	2.212	3.133	4.012	4.101	3.916	12.041
MG497530.1	1.449	0.535	1.29E-02	2.26E-01	3.7	5.591	7.048	3.581	3.231	3.706
MG262310.1	26.541	4.73	1.29E-02	2.26E-01	0	0.011	1.255	0.011	0.011	0.011
MG119320.1	0.674	-0.57	1.30E-02	2.26E-01	5.137	6.722	10.403	8.757	11.069	10.554
MG183940.1	0.225	-2.153	1.30E-02	2.26E-01	1.465	0.451	0.115	3.465	3.264	3.389
MG556650.1	0.176	-2.507	1.30E-02	2.26E-01	0.016	0.086	0.29	0.161	0.707	0.989
MG020330.1	1.953	0.966	1.30E-02	2.26E-01	2.325	3.553	4.262	1.236	2.044	1.558
MG015300.1	0.521	-0.941	1.30E-02	2.26E-01	2.498	4.237	4.629	9.071	4.969	6.413
MG007880.1	0.48	-1.058	1.30E-02	2.26E-01	2.426	2.383	3.875	4.55	4.021	8.592
MG088160.1	1.443	0.53	1.30E-02	2.26E-01	45.546	38.82	73.295	33.634	35.573	31.702
MG531870.1	2.043	1.031	1.30E-02	2.26E-01	2.975	3.783	6.248	1.241	2.566	2.002
MG150450.1	1.49	0.575	1.31E-02	2.27E-01	6.735	8.801	10.481	5.067	5.679	5.772
MG561660.1	1.53	0.613	1.31E-02	2.27E-01	2.917	2.914	3.809	1.895	2.209	1.887
MG315100.1	0.706	-0.503	1.31E-02	2.27E-01	335.54	356.182	440.692	520.756	433.86	588.15
MG152760.1	0.413	-1.274	1.31E-02	2.27E-01	3.868	2.799	12.901	12.225	7.906	20.803
MG256040.1	1.357	0.441	1.31E-02	2.27E-01	6.527	6.776	11.528	5.49	5.585	5.842
MG379620.1	0.563	-0.83	1.31E-02	2.27E-01	19.605	19.548	38.528	47.997	23.349	56.212
MG031300.1	1.741	0.8	1.31E-02	2.27E-01	2.695	3.139	6.715	2.579	1.667	2.205
MG432610.1	0.203	-2.301	1.31E-02	2.27E-01	0.205	0.074	0.033	0.578	0.518	0.549
MG158260.1	0.148	-2.755	1.31E-02	2.27E-01	0	0.074	0.23	0.289	0.334	1.1
MG489120.1	3.455	1.789	1.31E-02	2.27E-01	143.308	119.235	20.114	40.13	12.974	38.145
MG524670.1	0.526	-0.928	1.32E-02	2.27E-01	2.625	2.16	6.324	4.976	6.162	7.722
MG337170.1	1.489	0.575	1.32E-02	2.27E-01	8.8	11.018	17.161	8.105	8.064	6.567
MG287620.1	1.468	0.554	1.33E-02	2.29E-01	220.621	197.578	252.431	152.072	138.138	150.985
MG275160.1	1.447	0.533	1.33E-02	2.29E-01	5.587	7.221	9.258	4.695	4.745	4.88
MG271130.1	0.433	-1.209	1.33E-02	2.29E-01	1.601	2.373	3.261	6.712	2.38	6.551
MG078090.1	0.47	-1.09	1.34E-02	2.30E-01	0.63	1.08	1.804	1.876	3.249	1.478
MG073480.1	0.609	-0.714	1.34E-02	2.30E-01	30.066	45.254	44.472	47.804	56.88	85.764
MG060890.1	2.064	1.045	1.34E-02	2.30E-01	3.086	4.408	2.606	1.567	1.867	1.454
MG134010.1	0.085	-3.559	1.34E-02	2.30E-01	0.03	0	0.014	0.221	0.179	0.113
MG106710.1	0.143	-2.809	1.34E-02	2.30E-01	0.379	0.111	0.017	2.25	0.205	1.604
MG550270.1	1.908	0.932	1.34E-02	2.30E-01	3.302	3.161	7.496	2.587	2.199	1.724
MG230280.1	0.575	-0.799	1.34E-02	2.30E-01	10.451	10.833	15.336	25.244	18.166	16.255
MG510920.1	1.463	0.549	1.34E-02	2.30E-01	33.183	32.538	67.809	25.045	30.233	27.256
MG336330.1	0.516	-0.955	1.34E-02	2.30E-01	14.121	9.91	25.541	37.484	16.924	33.564
MG218000.1	2.147	1.103	1.35E-02	2.30E-01	1.86	1.823	4.007	0.924	0.731	1.628
MG391180.1	0.22	-2.183	1.35E-02	2.30E-01	0.247	0.266	0.059	0.973	0.901	0.826
MG164650.1	3.828	1.936	1.35E-02	2.30E-01	0.938	1.292	2.048	0.176	0.507	0.334
MG504180.1	0.706	-0.502	1.36E-02	2.32E-01	86.35	82.646	124.107	139.033	106.238	148.178
MG299220.1	1.563	0.645	1.36E-02	2.32E-01	8.342	11.199	20.731	7.326	6.578	9.436
MG249890.1	1.63	0.705	1.36E-02	2.32E-01	1.749	1.743	2.646	0.92	1.188	1.448
MG420060.1	1.582	0.662	1.36E-02	2.32E-01	5.505	6.195	10.716	3.111	5.142	4.751
MG186000.1	2.35	1.232	1.37E-02	2.33E-01	246.652	765.805	313.873	123.559	241.822	197.998
MG554070.1	3.045	1.606	1.37E-02	2.33E-01	14.842	38.797	85.365	22.322	11.219	4.356
MG516600.1	2.923	1.548	1.37E-02	2.33E-01	0.592	0.299	0.559	0.094	0.2	0.188
MG289850.1	0.507	-0.981	1.37E-02	2.33E-01	1.431	2.638	2.744	4.001	4.043	4.593
MG163000.1	0.32	-1.642	1.37E-02	2.33E-01	1.472	0.722	0.513	3.063	2.846	2.912
MG119620.1	1.819	0.863	1.37E-02	2.33E-01	14.288	19.632	19.337	7.973	12.376	7.536
MG200310.1	2.944	1.558	1.38E-02	2.33E-01	1.02	0.903	1.921	0.328	0.473	0.39
MG016200.1	0.447	-1.162	1.38E-02	2.33E-01	0.564	0.823	1.113	1.494	1.722	1.988
MG134730.1	0.748	-0.419	1.38E-02	2.34E-01	100.229	99.557	185.797	150.355	146.284	178.077
MG249910.1	3.553	1.829	1.38E-02	2.34E-01	0.236	0.265	0.285	0.058	0.089	0.066
MG216180.1	1.95	0.964	1.38E-02	2.34E-01	6.026	7.166	10.131	2.96	2.585	5.832
MG033580.1	9.163	3.196	1.38E-02	2.34E-01	0.01	0.749	0.714	0.011	0.097	0.032
MG089380.1	1.447	0.533	1.39E-02	2.34E-01	9.167	9.256	15.726	6.838	7.512	7.518
MG122990.1	0.661	-0.597	1.39E-02	2.34E-01	21.536	18.348	32.959	33.497	26.218	44.095
MG449820.1	1.856	0.892	1.39E-02	2.35E-01	2.193	3.676	4.216	1.342	2.351	1.334
MG511070.1	2.011	1.008	1.39E-02	2.35E-01	1.686	3.411	4.889	1.476	1.755	1.225
MG229310.1	0.047	-4.425	1.40E-02	2.35E-01	0	0.118	0.131	0.092	0	4.974
MG177730.1	0.221	-2.178	1.40E-02	2.35E-01	0.243	0.203	0.413	2.184	1.049	0.26
MG491140.1	0.151	-2.728	1.40E-02	2.35E-01	0.129	0.035	0.309	1.126	0.14	1.553
MG496020.1	0.035	-4.819	1.40E-02	2.36E-01	0	0	0.012	0.043	0.229	0.007
MG392490.1	1.961	0.972	1.40E-02	2.36E-01	1.807	1.467	4.042	1.169	0.707	1.489
MG139540.1	2.053	1.037	1.40E-02	2.36E-01	2.766	1.789	4.293	1.008	1.31	1.691
MG492910.1	1.589	0.668	1.40E-02	2.36E-01	20.195	25.101	32.227	13.303	12.33	20.842
MG086740.1	0.375	-1.414	1.41E-02	2.36E-01	128.762	106.394	65.837	109.093	199.057	553.253
MG516950.1	1.547	0.63	1.41E-02	2.36E-01	74.63	80.663	88.369	46.551	57.916	47.153
MG092060.1	2.54	1.345	1.41E-02	2.36E-01	3.238	3.258	3.021	0.826	1.774	1.062
MG163010.1	1.552	0.634	1.41E-02	2.36E-01	8.952	10.576	18.058	7.935	7.501	6.664
MG420740.1	0.108	-3.206	1.41E-02	2.36E-01	0.026	0.028	0.05	0.465	0.14	0.276
MG296950.1	2.213	1.146	1.41E-02	2.36E-01	2.122	2.483	2.273	1.22	0.61	1.232
MG165930.1	2.315	1.211	1.41E-02	2.36E-01	1.25	1.321	3.715	0.647	0.703	1.043
MG369930.1	1.543	0.626	1.41E-02	2.36E-01	5.215	7.693	8.059	3.801	4.625	4.497
MG395940.1	1.55	0.632	1.42E-02	2.36E-01	3.011	3.351	3.641	1.945	2.102	2.185
MG584660.1	6.339	2.664	1.42E-02	2.36E-01	0.099	2.058	2.858	0.471	0.16	0.026
MG289610.1	1.543	0.626	1.42E-02	2.36E-01	3.656	3.841	7.466	2.475	3.136	3.231
MG228770.1	22.552	4.495	1.42E-02	2.36E-01	0.16	1.596	0.192	0	0.087	0
MG324570.1	2.232	1.158	1.42E-02	2.36E-01	2.081	1.392	1.894	0.682	1.068	0.578
MG358590.1	1.835	0.876	1.42E-02	2.36E-01	6.879	10.108	19.027	4.474	7.824	5.07
MG563240.1	1.67	0.74	1.42E-02	2.36E-01	2.923	2.724	6.146	1.729	2.518	2.11
MG541520.1	1.639	0.712	1.42E-02	2.36E-01	16.68	14.918	15.88	8.969	10.191	9.258
MG145520.1	2.123	1.086	1.42E-02	2.36E-01	2.06	3.819	3.465	1.424	1.368	1.392
MG540460.1	2.036	1.026	1.42E-02	2.36E-01	1.124	1.126	1.852	0.621	0.639	0.612
MG186750.1	0.41	-1.286	1.43E-02	2.37E-01	6.01	2.904	3.377	7.852	12.473	10.05
MG196460.1	0.611	-0.711	1.43E-02	2.37E-01	10.173	13.661	19.333	27.972	16.885	20.573
MG535340.1	0.562	-0.83	1.43E-02	2.37E-01	20.085	14.336	38.508	47.075	26.191	44.51
MG344810.1	0.454	-1.14	1.43E-02	2.37E-01	1.228	0.788	1.793	3.126	1.675	3.065
MG146060.1	0.707	-0.5	1.44E-02	2.38E-01	60.279	56.833	86.777	99.141	76.028	97.338
MG034950.1	3.251	1.701	1.44E-02	2.38E-01	0.4	0.304	1.251	0.106	0.254	0.151
MG503330.1	0.563	-0.828	1.44E-02	2.38E-01	16.697	10.341	18.134	25.889	27.175	23.563
MG295970.1	1.713	0.777	1.44E-02	2.38E-01	1.334	1.871	2.792	1.098	0.977	1.151
MG566870.1	0.109	-3.196	1.44E-02	2.38E-01	0.111	0	0.288	2.384	0.068	0.592
MG145470.1	1.573	0.654	1.44E-02	2.38E-01	18.62	22.924	27.352	13.211	16.553	11.482
MG466350.1	3.613	1.853	1.44E-02	2.38E-01	0.754	1.625	1.896	0.318	0.509	0.252
MG326720.1	2.023	1.016	1.45E-02	2.38E-01	1.115	1.058	2.467	0.395	0.667	1.028
MG282610.1	0.615	-0.701	1.45E-02	2.38E-01	12.786	11.608	29.168	21.262	25.986	30.906
MG062330.1	1.447	0.533	1.45E-02	2.38E-01	17.036	16.175	29.64	14.248	13.124	12.596
MG165940.1	1.798	0.846	1.45E-02	2.38E-01	1.359	1.887	3.885	1.061	1.033	1.454
MG307600.1	1.437	0.523	1.45E-02	2.39E-01	7.877	10.509	17.66	7.656	6.95	8.27
MG404860.1	1.423	0.509	1.45E-02	2.39E-01	18.651	18.632	36.068	14.913	15.377	16.871
MG302270.1	1.587	0.667	1.45E-02	2.39E-01	5.452	5.701	6.7	3.391	3.257	4.21
MG492830.1	184.204	7.525	1.45E-02	2.39E-01	22.559	0.074	0	0	0.074	0.073
MG071710.1	0.065	-3.934	1.46E-02	2.39E-01	0	0.015	0.027	0.385	0.139	0.031
MG116540.1	1.464	0.55	1.46E-02	2.39E-01	4.138	4.244	6.512	3.194	3.355	2.938
MG516140.1	0.547	-0.869	1.46E-02	2.39E-01	2.921	2.011	4.891	6.179	5.098	5.158
MG516860.1	0.617	-0.698	1.46E-02	2.39E-01	1.373	1.761	3.396	2.896	3.126	3.542
MG326690.1	41.358	5.37	1.46E-02	2.39E-01	0	0.176	1.154	0	0	0.022
MG182730.1	0.36	-1.476	1.46E-02	2.39E-01	0.245	0.461	1.026	1.032	1.62	1.57
MG352070.1	26.879	4.748	1.46E-02	2.39E-01	1.228	0.096	0	0	0.038	0.019
MG511140.1	1.55	0.632	1.47E-02	2.40E-01	2.414	3.354	5.062	1.711	2.054	2.702
MG201600.1	2.27	1.183	1.48E-02	2.41E-01	1.373	0.619	1.188	0.534	0.414	0.418
MG444660.1	0.644	-0.635	1.48E-02	2.42E-01	7.024	7.727	8.503	11.71	11.845	11.156
MG312200.1	2.847	1.509	1.48E-02	2.42E-01	1.517	2.068	2.695	0.452	1.061	0.525
MG128920.1	0.358	-1.483	1.49E-02	2.42E-01	1.17	1.38	1.683	6.627	1.582	2.973
MG186030.1	21.267	4.411	1.49E-02	2.42E-01	0.171	0.246	0.355	0.032	0	0
MG303660.1	0.671	-0.575	1.49E-02	2.42E-01	6.665	7.677	12.486	14.203	10.658	11.983
MG217360.1	1.555	0.637	1.49E-02	2.42E-01	24.087	39.452	45.849	18.912	25.588	21.077
MG162130.1	0.213	-2.23	1.49E-02	2.42E-01	0.115	1.117	0.993	3.887	3.485	1.971
MG014570.1	1.6	0.678	1.49E-02	2.42E-01	3.092	3.153	4.185	2.49	2.014	1.652
MG577680.1	1.677	0.746	1.49E-02	2.42E-01	57.535	69.76	64.426	42.873	38.324	29.479
MG134330.1	0.589	-0.764	1.49E-02	2.42E-01	4.696	4.225	6.397	7.263	5.808	11.946
MG090580.1	0.652	-0.616	1.50E-02	2.43E-01	15.266	12.648	23.286	27.551	19.311	26.55
MG477760.1	1.635	0.71	1.50E-02	2.43E-01	3.057	3.114	3.644	1.698	2.297	1.76
MG578980.1	2.371	1.245	1.50E-02	2.43E-01	0.872	1.168	2.077	0.446	0.486	0.65
MG422740.1	31.666	4.985	1.50E-02	2.43E-01	0.016	0.492	0.094	0	0	0.017
MG509800.1	0.296	-1.756	1.50E-02	2.43E-01	0.218	0.471	0.514	1.027	0.429	2.441
MG449640.1	1.904	0.929	1.51E-02	2.43E-01	2.394	5.57	5.96	2.821	1.908	2.022
MG301230.1	0.148	-2.758	1.52E-02	2.45E-01	0.055	0.03	0.21	0.216	0.326	1.232
MG148270.1	0.474	-1.076	1.52E-02	2.46E-01	12.605	20.99	18.272	17.733	28.503	61.887
MG583930.1	0.14	-2.833	1.53E-02	2.47E-01	0.02	0.217	0.173	2.104	0.348	0.151
MG077270.1	37.706	5.237	1.53E-02	2.47E-01	0	0.287	0.408	0	0	0.014
MG188490.1	0.679	-0.559	1.53E-02	2.47E-01	22.446	23.895	32.074	35.231	29.336	45.821
MG016110.1	1.408	0.494	1.54E-02	2.48E-01	11.867	13.111	23.164	10.138	10.72	10.438
MG546620.1	2.06	1.042	1.54E-02	2.48E-01	2.317	2.373	2.443	0.978	1.159	1.239
MG347950.1	0.097	-3.365	1.54E-02	2.48E-01	0.165	0.356	0	1.935	0.072	4.068
MG250160.1	0.544	-0.878	1.54E-02	2.48E-01	46.373	75.38	158.77	192.994	91.565	168.412
MG140110.1	1.587	0.667	1.54E-02	2.48E-01	3.957	6.345	8.711	3.536	3.848	3.616
MG298280.1	1.508	0.593	1.54E-02	2.48E-01	2.421	3	3.731	1.911	2.091	1.703
MG462340.1	0.088	-3.506	1.55E-02	2.48E-01	0.038	0.014	0.111	0.433	0	1.235
MG345370.1	0.687	-0.542	1.55E-02	2.49E-01	1412.14	1311.89	1680.17	2246.12	1794.13	2137.26
MG126920.1	1.653	0.725	1.55E-02	2.49E-01	15.17	17.836	30.855	11.753	14.171	9.057
MG178010.1	0.351	-1.512	1.55E-02	2.49E-01	0.789	0.37	0.657	1.698	1.075	2.347
MG498630.1	1.521	0.605	1.55E-02	2.49E-01	2.362	1.905	3.094	1.428	1.617	1.535
MG213660.1	2.376	1.249	1.56E-02	2.49E-01	1.527	0.861	2.364	0.502	0.686	0.653
MG489160.1	1.361	0.444	1.56E-02	2.49E-01	12.405	15.024	24.3	10.926	10.835	13.345
MG395930.1	0.373	-1.421	1.56E-02	2.50E-01	0.349	0.645	0.86	1.543	0.755	2.347
MG314860.1	0.705	-0.505	1.56E-02	2.50E-01	278.381	269.341	451.325	491.833	347.104	485.895
MG180450.1	0.177	-2.496	1.57E-02	2.50E-01	0.038	0.081	0.252	1.225	0.183	0.341
MG246490.1	4.069	2.025	1.57E-02	2.50E-01	0.076	0.139	0.315	0.048	0.01	0.056
MG221200.1	0.471	-1.086	1.57E-02	2.50E-01	9.276	4.787	12.865	15.382	10.296	28.715
MG132800.1	0.707	-0.499	1.57E-02	2.50E-01	288.487	280.719	367.777	432.607	415.712	416.452
MG106650.1	0.728	-0.458	1.57E-02	2.50E-01	1631.16	1739.59	2230.81	2583.6	2153.02	2604.46
MG564910.1	0.623	-0.683	1.57E-02	2.50E-01	7.31	9.022	13.589	16.147	10.193	18.564
MG552110.1	1.642	0.716	1.57E-02	2.50E-01	8.106	14.94	16.041	6.566	8.739	6.887
MG101290.1	0.279	-1.839	1.58E-02	2.51E-01	0.464	0.444	1.531	2.319	4.011	1.047
MG464340.1	36.571	5.193	1.58E-02	2.51E-01	1.405	0.689	0.612	0	0	0
MG570220.1	0.369	-1.437	1.58E-02	2.51E-01	0.742	1.637	2.133	3.817	5.385	1.663
MG122800.1	1.432	0.518	1.58E-02	2.51E-01	3.68	4.643	6.572	3.493	3.117	3.046
MG287750.1	0.679	-0.558	1.58E-02	2.51E-01	1310.7	1262.28	1478.95	2057.69	1717.62	2012.61
MG127550.1	2.451	1.293	1.59E-02	2.51E-01	1.923	1.94	2.371	1.294	0.833	0.255
MG359610.1	0.202	-2.309	1.59E-02	2.51E-01	0.04	0.258	0.191	0.628	0.689	0.938
MG212910.1	0.708	-0.499	1.59E-02	2.51E-01	1085	955.62	1598.77	1754.75	1316.67	1770.93
MG247730.1	1.555	0.637	1.59E-02	2.51E-01	15.532	20.844	29.731	10.971	10.246	18.758
MG177320.1	1.368	0.453	1.59E-02	2.51E-01	10.461	11.832	16.674	8.093	9.051	9.604
MG514620.1	0.298	-1.749	1.59E-02	2.51E-01	2.678	1.495	6.876	21.906	6.101	3.428
MG483110.1	0.431	-1.214	1.59E-02	2.51E-01	2.22	1.847	3.527	3.784	3.841	9.094
MG423770.1	0.414	-1.273	1.59E-02	2.52E-01	1.914	2.026	8.272	5.013	6.922	13.252
MG499670.1	5.047	2.335	1.60E-02	2.52E-01	1.465	2.561	4.321	0.775	0	0.736
MG044800.1	0.369	-1.439	1.60E-02	2.52E-01	0.787	0.669	0.686	1.691	2.862	1.046
MG276920.1	0.696	-0.523	1.60E-02	2.52E-01	48.448	50.188	65.754	82.94	61.401	81.175
MG392860.1	0.354	-1.498	1.60E-02	2.52E-01	0.335	0.861	3.037	3.827	3.231	2.618
MG504830.1	3.764	1.912	1.60E-02	2.52E-01	1.684	4.631	1.221	0.656	1.12	0.231
MG396100.1	0.015	-6.059	1.60E-02	2.52E-01	0	0	0	0.091	0.072	0
MG553130.1	0.547	-0.871	1.61E-02	2.53E-01	1.535	2.079	3.847	3.853	3.659	4.883
MG444420.1	0.605	-0.725	1.61E-02	2.53E-01	73.629	89.761	75.199	149.88	112.072	126.13
MG182800.1	0.367	-1.448	1.61E-02	2.53E-01	1.36	0.471	1.257	2.296	3.098	2.702
MG384510.1	0.734	-0.447	1.62E-02	2.54E-01	23.535	23.737	34.374	34.985	33.128	36.937
MG128500.1	0.378	-1.404	1.62E-02	2.54E-01	4.371	3.725	2.674	16.259	4.366	8.373
MG478920.1	4.745	2.246	1.62E-02	2.54E-01	8.546	0.305	2.84	1.488	0.421	0.707
MG395160.1	0.293	-1.773	1.63E-02	2.54E-01	4.82	2.372	9.14	7.076	6.231	39.121
MG463790.1	1.649	0.722	1.63E-02	2.54E-01	3.561	6.257	9.041	2.969	3.993	3.415
MG263720.1	66.047	6.045	1.63E-02	2.54E-01	0.021	0	0.168	0	0	0
MG496480.1	2.132	1.092	1.63E-02	2.55E-01	0.658	1.063	1.112	0.504	0.247	0.518
MG166230.1	0.301	-1.732	1.63E-02	2.55E-01	37.03	12.396	37.06	66.744	179.92	18.694
MG496740.1	0.568	-0.816	1.64E-02	2.55E-01	2.828	2.696	4.369	6.866	3.614	5.876
MG426410.1	61.417	5.941	1.64E-02	2.55E-01	0.267	0	0.432	0	0	0
MG025740.1	1.584	0.664	1.64E-02	2.55E-01	1.968	3.592	4.472	1.936	2.028	1.863
MG505450.1	1.423	0.509	1.64E-02	2.55E-01	5.214	4.629	8.399	3.681	4.024	4.213
MG226570.1	1.454	0.54	1.64E-02	2.55E-01	6.806	8.589	14.193	5.248	6.103	7.369
MG540450.1	1.813	0.858	1.64E-02	2.56E-01	2.196	3.035	5.596	2.035	1.62	1.713
MG581660.1	2.798	1.485	1.64E-02	2.56E-01	0.862	1.042	0.952	0.353	0.254	0.391
MG263680.1	64.706	6.016	1.64E-02	2.56E-01	0.045	0	0.286	0	0	0
MG495860.1	0.546	-0.873	1.64E-02	2.56E-01	2.38	3.168	3.096	3.499	5.146	6.729
MG115550.1	2.018	1.013	1.65E-02	2.56E-01	7.863	21.705	13.244	6.014	7.798	6.738
MG039310.1	0.179	-2.482	1.65E-02	2.56E-01	0.153	0.055	0.049	0.66	0.275	0.545
MG150080.1	0.626	-0.676	1.65E-02	2.56E-01	6.77	6.052	10.799	8.543	10.97	16.002
MG146320.1	4.419	2.144	1.65E-02	2.56E-01	1.213	1.217	2.085	0.565	0.316	0.045
MG521600.1	0.692	-0.531	1.65E-02	2.56E-01	2745.98	2516.2	3127.48	3953.91	3591.74	4196.52
MG238580.1	0.606	-0.723	1.65E-02	2.56E-01	1.192	1.22	1.692	2.021	1.909	2.502
MG013640.1	2.29	1.196	1.65E-02	2.56E-01	15.601	24.929	42.331	17.776	9.853	4.104
MG365580.1	2.359	1.238	1.66E-02	2.56E-01	0.821	1.005	1.877	0.462	0.282	0.698
MG320980.1	1.403	0.488	1.66E-02	2.57E-01	10.708	14.264	18.668	9.631	10.071	9.319
MG372920.1	0.053	-4.235	1.66E-02	2.57E-01	0	0.195	0.035	0.081	3.947	0.039
MG522710.1	132.373	7.048	1.66E-02	2.57E-01	0.952	0	0	0	0	0
MG130620.1	5.818	2.541	1.67E-02	2.57E-01	0.544	1.466	0.41	0.087	0.21	0.125
MG158870.1	0.007	-7.069	1.67E-02	2.57E-01	0	0	0	0	1.178	0
MG178450.1	0.007	-7.069	1.67E-02	2.57E-01	0	0	0	0	2.153	0
MG117810.1	0.097	-3.36	1.67E-02	2.57E-01	0.345	0.02	0	0.43	3.322	0.467
MG571020.1	0.44	-1.185	1.67E-02	2.58E-01	8.191	12.499	9.906	35.316	13.761	18.335
MG222490.1	0.248	-2.011	1.67E-02	2.58E-01	0.207	1.34	0.894	2.332	3.921	2.882
MG531410.1	1.339	0.421	1.68E-02	2.58E-01	5.315	6.89	10.082	4.685	5.052	5.711
MG406090.1	0.551	-0.859	1.68E-02	2.59E-01	2.257	1.169	2.757	3.648	3.624	3.266
MG250050.1	6.074	2.603	1.69E-02	2.59E-01	0.569	0.64	0.237	0.111	0.107	0.026
MG430630.1	0.187	-2.42	1.69E-02	2.59E-01	0	0.779	0.361	1.838	1.426	2.553
MG068760.1	0.656	-0.609	1.69E-02	2.59E-01	2.857	2.372	4.186	3.967	3.988	5.597
MG189310.1	0.701	-0.513	1.69E-02	2.59E-01	7.139	7.838	10.859	11.978	10.111	12.71
MG246700.1	1.573	0.653	1.69E-02	2.60E-01	5.998	9.912	10.73	5.017	5.741	5.155
MG434220.1	0.479	-1.062	1.71E-02	2.61E-01	3.717	2.805	7.968	7.796	5.151	14.712
MG295920.1	1.495	0.58	1.71E-02	2.61E-01	1.708	1.847	2.912	1.064	1.353	1.628
MG109960.1	3.652	1.868	1.71E-02	2.61E-01	0.35	1.198	3.394	0.278	0.2	0.661
MG476490.1	0.607	-0.719	1.71E-02	2.61E-01	2.331	2.133	3.976	4.332	3.546	5.046
MG098450.1	1.339	0.421	1.71E-02	2.61E-01	3.59	3.805	6.083	2.832	3.231	3.297
MG139200.1	0.606	-0.722	1.71E-02	2.62E-01	5.308	5.543	5.936	9.241	6.994	10.795
MG324630.1	0.577	-0.793	1.71E-02	2.62E-01	1.243	1.263	2.269	2.61	2.456	2.558
MG550320.1	43.793	5.453	1.72E-02	2.62E-01	0	0.505	0.053	0	0	0.012
MG083890.1	3.886	1.958	1.72E-02	2.62E-01	0.55	3.325	0.871	0.377	0.465	0.384
MG191890.1	4.358	2.124	1.72E-02	2.62E-01	0.451	0.296	1.07	0.22	0.042	0.105
MG527510.1	0.526	-0.927	1.72E-02	2.62E-01	1.825	2.541	3.692	3.023	4.192	7.157
MG057880.1	0.658	-0.603	1.72E-02	2.63E-01	2.534	3.622	4.275	4.368	4.744	5.871
MG139630.1	0.586	-0.772	1.72E-02	2.63E-01	3.99	4.181	9.885	9.915	6.35	11.439
MG151570.1	0.422	-1.243	1.73E-02	2.63E-01	1.7	1.067	2.352	2.977	1.694	7.02
MG010680.1	2.736	1.452	1.73E-02	2.63E-01	0.827	2.432	2.451	0.635	0.61	0.684
MG530960.1	0.654	-0.613	1.73E-02	2.63E-01	328.183	235.745	405.883	470.28	376.015	575.704
MG476130.1	0.01	-6.629	1.73E-02	2.63E-01	0.431	0.174	0	0	57.989	8.362
MG013830.1	4.145	2.051	1.73E-02	2.63E-01	6.701	2.002	40.285	6.088	1.353	1.598
MG288150.1	59.964	5.906	1.74E-02	2.63E-01	0	1.187	1.552	0	0	0
MG258170.1	1.496	0.581	1.74E-02	2.64E-01	8.442	11.362	16.345	6.21	7.04	9.268
MG171410.1	0.342	-1.55	1.74E-02	2.64E-01	0.452	0.338	1.167	1.214	1.129	2.829
MG366670.1	0.495	-1.014	1.75E-02	2.65E-01	1.526	1.744	5.443	4.861	3.267	7.184
MG437480.1	1.559	0.641	1.75E-02	2.65E-01	4.864	5.73	9.576	4.166	4.156	3.503
MG347700.1	0.543	-0.882	1.75E-02	2.65E-01	2.476	2.357	3.586	3.083	4.899	6.792
MG209560.1	34.552	5.111	1.75E-02	2.65E-01	0.285	0.767	0.478	0	0	0
MG112340.1	22.173	4.471	1.76E-02	2.65E-01	0.042	0.036	0.185	0	0	0.009
MG124390.1	0.477	-1.067	1.76E-02	2.65E-01	10.514	5.409	6.586	10.374	14.556	23.653
MG133990.1	1.74	0.799	1.76E-02	2.66E-01	14.296	17.753	18.561	6.517	12.013	9.37
MG346380.1	48.719	5.606	1.76E-02	2.66E-01	1.834	0	0.075	0.044	0	0
MG030580.1	0.28	-1.836	1.76E-02	2.66E-01	0.131	0.312	0.428	0.532	0.596	1.77
MG423430.1	0.42	-1.252	1.77E-02	2.66E-01	0.527	0.761	0.93	2.735	0.828	1.37
MG452370.1	0.41	-1.287	1.77E-02	2.67E-01	0.747	0.598	0.757	1.249	2.446	1.21
MG250350.1	0.662	-0.594	1.77E-02	2.67E-01	2440.35	1962.16	2551.94	3571.59	3172.9	3456.1
MG097460.1	0.163	-2.615	1.77E-02	2.67E-01	0.06	0.022	0.057	0.18	0.237	0.406
MG541020.1	2.491	1.317	1.77E-02	2.67E-01	7.67	8.507	21.106	2.981	1.969	8.678
MG444540.1	0.552	-0.857	1.78E-02	2.67E-01	2.574	6.005	7.564	8.976	8.212	9.48
MG249490.1	1.684	0.752	1.78E-02	2.67E-01	240.931	150.064	216.259	129.97	94.748	130.667
MG015400.1	0.567	-0.818	1.78E-02	2.67E-01	5.744	3.296	5.715	7.054	8.17	10.093
MG192920.1	1.421	0.507	1.78E-02	2.67E-01	18.702	27.743	32.297	16.909	15.762	19.678
MG437170.1	0.657	-0.605	1.78E-02	2.67E-01	6.052	6.465	7.515	9.474	9.755	10.006
MG003500.1	1.459	0.545	1.78E-02	2.67E-01	11.686	11.321	16.892	8.191	9.638	7.825
MG437570.1	1.502	0.587	1.78E-02	2.67E-01	2.357	1.96	3.464	1.569	1.699	1.571
MG354170.1	38.436	5.264	1.79E-02	2.67E-01	0.123	0.066	0.706	0	0	0
MG533760.1	0.519	-0.947	1.79E-02	2.67E-01	26.036	27.425	55.949	91.214	29.414	71.298
MG547880.1	0.593	-0.755	1.79E-02	2.67E-01	888.725	1204.64	1980.19	2427.78	1187.63	2721.82
MG011500.1	33.628	5.072	1.79E-02	2.67E-01	0.053	0.057	0.044	0	0	0
MG363890.1	1.517	0.602	1.79E-02	2.67E-01	9.802	13.184	17.226	6.333	9.028	9.491
MG495420.1	1.555	0.637	1.79E-02	2.67E-01	4.774	4.335	6.528	2.831	3.515	3.149
MG399320.1	0.681	-0.555	1.79E-02	2.67E-01	2927.76	2295.31	3440.33	4371.78	3662.53	4173.55
MG450630.1	0.016	-5.997	1.79E-02	2.67E-01	0	0	0	0	0.139	0.316
MG482640.1	3.02	1.594	1.80E-02	2.67E-01	9.728	16.569	99.879	4.244	10.954	18.044
MG141700.1	0.13	-2.942	1.80E-02	2.67E-01	0.017	0	0.147	0.21	0.257	0.563
MG315370.1	0.627	-0.673	1.80E-02	2.68E-01	8.353	8.433	10.21	13.779	10.895	16.974
MG231930.1	0.104	-3.268	1.80E-02	2.68E-01	0.115	0.041	0	0.323	0.103	1.329
MG193920.1	0.315	-1.666	1.80E-02	2.68E-01	1.251	2.207	1.09	6.656	2.951	4.745
MG313970.1	8.271	3.048	1.82E-02	2.70E-01	26.334	9.042	221.968	9.175	12.302	1.192
MG505640.1	3.684	1.881	1.82E-02	2.70E-01	1.219	2.475	3.026	0.484	0.233	0.998
MG314300.1	0.028	-5.18	1.82E-02	2.70E-01	0	0	0	0.093	0.208	0.235
MG349480.1	0.012	-6.352	1.82E-02	2.70E-01	0	0	0	0.138	0	5.645
MG033130.1	0.228	-2.136	1.83E-02	2.71E-01	0.022	0.024	0.013	0.08	0.063	0.119
MG184450.1	1.36	0.444	1.83E-02	2.71E-01	8.083	8.434	12.309	6.065	6.009	7.972
MG069670.1	1.668	0.738	1.83E-02	2.71E-01	6.376	6.247	13.209	4.728	5.605	3.538
MG293120.1	0.203	-2.299	1.83E-02	2.71E-01	0.541	0.649	0.115	1.083	1.431	4.505
MG031870.1	1.799	0.847	1.83E-02	2.71E-01	14.89	26.378	27.217	9.572	8.022	19.102
MG534860.1	2.442	1.288	1.83E-02	2.71E-01	2.015	2.234	4.856	0.777	1.058	1.54
MG548510.1	6.851	2.776	1.83E-02	2.71E-01	18.847	130.999	9.191	3.392	12.137	8.995
MG126200.1	0.736	-0.443	1.83E-02	2.71E-01	26.525	27.256	43.406	37.143	38.818	47.721
MG461850.1	2.959	1.565	1.84E-02	2.71E-01	36.361	18.417	12.545	11.819	8.557	3.27
MG567490.1	0.568	-0.815	1.84E-02	2.71E-01	48.337	46.965	120.18	125.575	65.179	149.174
MG184750.1	0.386	-1.372	1.84E-02	2.71E-01	0.058	0.126	0.106	0.21	0.246	0.256
MG311990.1	71.719	6.164	1.84E-02	2.71E-01	0	0.654	0.048	0	0	0
MG489950.1	27.725	4.793	1.84E-02	2.71E-01	0	0.186	0.366	0.016	0	0
MG072350.1	0.487	-1.039	1.84E-02	2.71E-01	12.536	10.548	11.944	22.024	12.562	37.534
MG298370.1	0.446	-1.164	1.84E-02	2.71E-01	1.976	0.893	1.466	2.977	3.169	3.477
MG248870.1	0.67	-0.578	1.84E-02	2.71E-01	2924.24	2650.9	3436.74	4916.35	4076.96	3904.13
MG570550.1	0.685	-0.545	1.84E-02	2.71E-01	32.522	32.171	42.127	48.805	47.262	52.75
MG065150.1	1.714	0.777	1.85E-02	2.71E-01	1.445	2.118	3.499	1.022	1.615	1.066
MG302770.1	0.558	-0.842	1.85E-02	2.71E-01	6.044	6.144	11.836	12.634	9.242	18.013
MG415110.1	0.016	-5.991	1.85E-02	2.72E-01	0	0	0	0	0.065	0.172
MG409690.1	0.351	-1.51	1.85E-02	2.72E-01	0.262	0.66	1.341	1.345	1.229	3.149
MG561030.1	0.172	-2.536	1.86E-02	2.72E-01	0.128	0.104	0.246	0.902	0.104	1.611
MG284460.1	28.739	4.845	1.86E-02	2.73E-01	0.057	1.523	0.325	0	0.061	0
MG392560.1	0.029	-5.131	1.86E-02	2.73E-01	0	0	0	0.153	0.147	0.121
MG028030.1	43.516	5.443	1.87E-02	2.73E-01	0.043	0.876	0.205	0	0	0
MG148460.1	0.447	-1.162	1.87E-02	2.73E-01	1.299	0.681	1.133	2.739	1.164	3.004
MG225170.1	1.477	0.563	1.87E-02	2.73E-01	8.142	13.177	18.251	8.061	7.898	8.667
MG219030.1	0.381	-1.392	1.87E-02	2.73E-01	1.149	0.874	0.648	1.863	1.827	3.542
MG368290.1	0.687	-0.541	1.87E-02	2.74E-01	2152.09	1850	2438.95	3192.09	2698.46	3169.07
MG398050.1	0.201	-2.314	1.88E-02	2.74E-01	0.192	0.331	0.11	0.346	0.954	1.971
MG359600.1	3.011	1.59	1.88E-02	2.74E-01	1.053	0.818	1.44	0.087	0.402	0.563
MG126260.1	0.411	-1.284	1.88E-02	2.74E-01	113.351	75.27	73.404	260.128	65.624	336.747
MG042940.1	0.403	-1.312	1.88E-02	2.74E-01	11.985	2.797	6.862	19.069	12.39	23.712
MG336000.1	0.649	-0.624	1.88E-02	2.74E-01	3.6	3.147	5.733	5.678	5.884	6.338
MG091040.1	0.684	-0.547	1.89E-02	2.74E-01	1599.66	1380.19	1749.04	2262.97	2079.19	2362.19
MG540640.1	1.6	0.678	1.89E-02	2.74E-01	3.427	6.418	7.521	3.081	2.948	4.107
MG291840.1	0.366	-1.451	1.89E-02	2.74E-01	2.032	1.055	0.587	3.443	3.546	3.718
MG117780.1	0.406	-1.302	1.89E-02	2.74E-01	6.58	5.594	7.425	12.146	5.326	30.895
MG231500.1	1.313	0.393	1.89E-02	2.75E-01	12.027	13.438	18.642	10.323	10.307	10.992
MG323780.1	0.667	-0.584	1.89E-02	2.75E-01	11.844	12.353	17.444	23.877	16.265	18.642
MG263670.1	35.093	5.133	1.89E-02	2.75E-01	0.064	0	0.144	0.005	0	0
MG520910.1	1.414	0.5	1.89E-02	2.75E-01	7.578	8.7	13.846	6.702	5.799	7.265
MG344450.1	0.668	-0.581	1.89E-02	2.75E-01	10.195	10.351	22.273	19.924	16.534	21.559
MG174330.1	0.533	-0.908	1.90E-02	2.75E-01	0.901	1.228	2.438	2.534	2.664	2.466
MG488890.1	2.948	1.56	1.90E-02	2.75E-01	0.186	0.611	1.524	0.266	0.165	0.226
MG282160.1	1.485	0.57	1.90E-02	2.75E-01	2.827	2.801	4.762	2.116	2.411	1.93
MG304920.1	0.066	-3.915	1.90E-02	2.75E-01	0.033	0	0.063	0	0.78	0.491
MG520580.1	0.212	-2.241	1.91E-02	2.76E-01	0.136	1.688	5.742	2.452	4.931	22.137
MG518060.1	1.699	0.764	1.91E-02	2.76E-01	90.978	138.065	184.315	77.27	94.99	49.61
MG471880.1	0.22	-2.185	1.91E-02	2.76E-01	0.318	1.142	6.095	13.477	2.177	11.564
MG269550.1	1.624	0.7	1.91E-02	2.76E-01	3.687	5.738	5.527	2.252	2.84	3.794
MG095330.1	0.062	-4.005	1.91E-02	2.76E-01	0.015	0.016	0.014	0.033	0.016	0.7
MG110860.1	0.598	-0.741	1.91E-02	2.76E-01	6.638	9.542	11.49	17.048	9.2	17.557
MG126420.1	33.3	5.057	1.92E-02	2.76E-01	0.015	0.503	0.028	0	0	0.016
MG408310.1	1.56	0.642	1.92E-02	2.76E-01	3.941	4.232	6.604	2.724	3.439	2.606
MG108170.1	8.657	3.114	1.92E-02	2.76E-01	0.075	0.188	0.251	0	0.027	0.027
MG158330.1	1.583	0.662	1.92E-02	2.76E-01	1.789	1.969	3.067	1.177	1.444	1.388
MG141850.1	1.366	0.45	1.92E-02	2.76E-01	7.798	9.389	12.26	6.35	6.954	7
MG302560.1	0.472	-1.082	1.93E-02	2.77E-01	0.723	0.572	0.772	1.545	1.781	0.832
MG258060.1	0.558	-0.841	1.93E-02	2.78E-01	2.927	3.697	5.893	8.801	4.747	7.113
MG494500.1	0.008	-6.977	1.93E-02	2.78E-01	0	0	0	2.05	0	0
MG326380.1	0.297	-1.75	1.93E-02	2.78E-01	1.323	0.679	3.08	3.049	1.976	10.583
MG501030.1	0.34	-1.556	1.94E-02	2.78E-01	4.452	22.299	27.297	19.566	90.785	27.343
MG292790.1	0.002	-9.135	1.94E-02	2.78E-01	0	0	0	0	9.281	9.514
MG342800.1	2.279	1.188	1.95E-02	2.79E-01	72.34	27.942	60.045	36.426	11.12	21.53
MG106640.1	2.106	1.075	1.95E-02	2.79E-01	2.746	2.96	5.672	1.172	1.382	2.431
MG220210.1	2.297	1.2	1.95E-02	2.79E-01	1.112	1.476	3.417	0.642	0.617	1.068
MG024310.1	3.953	1.983	1.95E-02	2.79E-01	0.917	0.187	2.985	0.253	0.187	0.426
MG166100.1	1.438	0.524	1.95E-02	2.79E-01	6.203	7.462	10.688	4.781	6.05	4.892
MG162680.1	0.439	-1.188	1.95E-02	2.79E-01	2.698	6.495	5.449	4.452	14.699	12.555
MG372140.1	0.502	-0.994	1.95E-02	2.79E-01	1.109	1.289	3.918	3.866	3.807	3.093
MG515390.1	1.447	0.533	1.95E-02	2.79E-01	2.64	3.021	3.615	2.082	1.758	2.301
MG546270.1	1.633	0.708	1.95E-02	2.79E-01	8.594	12.691	20.986	8.613	5.245	9.797
MG566280.1	0.26	-1.944	1.96E-02	2.79E-01	8.566	8.325	8.899	28.875	1.779	70.918
MG213020.1	1.77	0.824	1.96E-02	2.79E-01	1.289	1.36	2.639	0.57	1.094	1.061
MG391010.1	2.119	1.083	1.96E-02	2.80E-01	0.551	0.703	1.138	0.428	0.386	0.208
MG368000.1	0.407	-1.296	1.97E-02	2.80E-01	0.349	0.276	0.892	0.916	1.106	1.294
MG448710.1	5.823	2.542	1.97E-02	2.80E-01	0.209	0.636	0.73	0.129	0	0.122
MG325120.1	0.682	-0.552	1.97E-02	2.80E-01	9.532	10.212	12.872	16.441	12.763	16.48
MG495670.1	0.576	-0.797	1.97E-02	2.80E-01	2.297	3.511	5.39	6.676	4.263	6.932
MG236300.1	2.763	1.466	1.97E-02	2.80E-01	2.68	4.507	5.96	2.051	1.275	1.032
MG312940.1	1.559	0.64	1.97E-02	2.80E-01	2.099	2.424	5.193	1.823	1.93	1.809
MG357440.1	0.737	-0.44	1.97E-02	2.80E-01	12.256	12.084	17.541	18.207	17.665	17.713
MG345290.1	2.049	1.035	1.97E-02	2.80E-01	25.521	11.141	23.48	13.334	7.809	7.146
MG263460.1	1.36	0.443	1.98E-02	2.80E-01	7.84	8.672	15.599	6.256	7.028	8.403
MG309140.1	122.485	6.936	1.98E-02	2.80E-01	7.607	0	0	0	0	0
MG272120.1	1.451	0.537	1.98E-02	2.80E-01	4.368	4.189	6.195	3.268	3.325	2.975
MG569880.1	0.631	-0.665	1.98E-02	2.80E-01	33.985	29.693	44.329	65.462	37.42	60.733
MG554540.1	1.418	0.504	1.98E-02	2.80E-01	5.242	5.441	6.705	3.682	3.893	4.179
MG115750.1	0.02	-5.633	1.98E-02	2.80E-01	0	0	0.033	0.039	1.643	0
MG105870.1	0.029	-5.116	1.98E-02	2.80E-01	0	0	0	0.075	0.126	0.107
MG338430.1	2.418	1.274	1.98E-02	2.80E-01	295.266	488.286	172.968	199.783	128.494	74.591
MG323220.1	0.714	-0.486	1.99E-02	2.80E-01	13.439	15.566	23.644	23.439	18.047	27.498
MG319770.1	0.689	-0.538	1.99E-02	2.81E-01	242.216	266.999	281.766	370.89	347.522	397.373
MG150750.1	10.898	3.446	2.00E-02	2.82E-01	0.363	0.271	2.061	0	0	0.209
MG530790.1	0.453	-1.144	2.00E-02	2.82E-01	1.036	3.083	3.735	6.577	4.929	4.079
MG119250.1	0.341	-1.551	2.00E-02	2.82E-01	0.769	0.173	1.167	1.515	1.871	2.263
MG397830.1	1.523	0.607	2.00E-02	2.82E-01	3.843	3.959	4.574	2.17	2.782	2.901
MG062630.1	3.813	1.931	2.00E-02	2.82E-01	0.315	0.339	0.362	0.053	0.119	0.084
MG282340.1	0.016	-5.952	2.01E-02	2.82E-01	0	0	0	1.653	0	0.786
MG164850.1	1.476	0.561	2.01E-02	2.82E-01	1.588	1.633	2.77	1.086	1.341	1.333
MG203580.1	0.063	-3.992	2.01E-02	2.83E-01	0.029	0	0	0.264	0.079	0.157
MG522530.1	0.627	-0.674	2.02E-02	2.83E-01	89.915	70.683	158.482	184.127	106.427	178.098
MG571210.1	0.529	-0.92	2.02E-02	2.83E-01	12.073	5.245	14.856	21.295	18.947	16.627
MG392040.1	0.628	-0.671	2.02E-02	2.83E-01	4.034	2.957	6.005	5.716	5.491	8.235
MG426120.1	36.819	5.202	2.02E-02	2.83E-01	0.039	0.196	0.05	0	0	0
MG295440.1	2.619	1.389	2.02E-02	2.83E-01	0.195	0.168	0.243	0.044	0.079	0.099
MG314560.1	1.535	0.619	2.02E-02	2.83E-01	17.848	21.608	37.817	17.617	12.176	16.215
MG269200.1	0.592	-0.756	2.03E-02	2.83E-01	1.865	1.63	3.503	3.432	3.842	3.505
MG294610.1	0.655	-0.611	2.03E-02	2.83E-01	214.793	208.304	233.796	321.795	254.619	408.435
MG067200.1	0.105	-3.246	2.03E-02	2.84E-01	0.064	0.052	0	0.307	0.052	0.891
MG148370.1	0.491	-1.026	2.03E-02	2.84E-01	2.467	0.978	3.965	5.105	4.257	4.309
MG523280.1	1.522	0.606	2.03E-02	2.84E-01	3.382	5.597	6.275	2.951	3.288	3.151
MG084390.1	39.393	5.3	2.03E-02	2.84E-01	0.27	0.021	0.167	0	0	0
MG150110.1	0.697	-0.52	2.04E-02	2.84E-01	65.468	58.371	98.79	91.89	110.188	95.692
MG122740.1	0.013	-6.301	2.04E-02	2.84E-01	0	0	0	0.01	0.348	0
MG385370.1	0.255	-1.973	2.04E-02	2.84E-01	5.42	2.836	2.445	1.525	21.027	21.658
MG534470.1	0.395	-1.338	2.05E-02	2.85E-01	0.25	0.489	1.196	1.302	1.717	1.165
MG013340.1	3.858	1.948	2.05E-02	2.85E-01	0.152	0.557	0.932	0.103	0.181	0.081
MG363580.1	0.54	-0.89	2.05E-02	2.85E-01	7.209	6.912	22.17	24.234	13.279	20.749
MG085080.1	31.38	4.972	2.05E-02	2.85E-01	1.177	0	0.058	0	0	0.048
MG004120.1	1.422	0.508	2.05E-02	2.86E-01	10.218	11.218	19.928	9.702	8.203	8.72
MG275580.1	0.682	-0.553	2.06E-02	2.86E-01	25.665	27.313	32.356	39.196	35.869	45.468
MG005910.1	0.181	-2.464	2.06E-02	2.86E-01	0	0.281	0.305	1.565	0.658	0.589
MG121560.1	1.612	0.688	2.06E-02	2.86E-01	1.081	1.121	1.958	0.701	1.01	0.647
MG262470.1	0.667	-0.584	2.06E-02	2.86E-01	1.873	2.263	4.202	3.872	3.576	3.894
MG492900.1	1.526	0.61	2.06E-02	2.86E-01	172.349	137.611	217.871	123.999	112.196	90.425
MG524660.1	0.535	-0.904	2.06E-02	2.86E-01	1.56	1.227	2.939	3.058	2.163	4.674
MG164620.1	6.556	2.713	2.07E-02	2.86E-01	0.018	0.444	0.629	0.047	0.084	0.006
MG204830.1	2.706	1.436	2.07E-02	2.86E-01	0.742	0.251	0.474	0.085	0.17	0.302
MG449150.1	1.415	0.5	2.07E-02	2.86E-01	27.423	27.037	51.536	21.317	25.533	21.469
MG118200.1	1.429	0.515	2.07E-02	2.86E-01	14.412	15.011	26.534	10.448	13.52	11.994
MG534050.1	1.874	0.906	2.07E-02	2.87E-01	0.702	0.981	2.445	0.557	0.494	0.882
MG418970.1	1.938	0.954	2.08E-02	2.87E-01	2.934	4.479	4.901	1.602	2.701	1.647
MG366480.1	0.394	-1.344	2.08E-02	2.87E-01	0.64	0.444	0.964	1.698	1.433	1.712
MG113740.1	0.276	-1.858	2.08E-02	2.87E-01	0.787	0.326	0.813	3.476	2.095	0.972
MG092940.1	0.557	-0.844	2.08E-02	2.87E-01	1.74	2.573	2.075	4.075	3.543	3.506
MG473230.1	1.697	0.763	2.08E-02	2.87E-01	3.572	2.79	6.684	1.95	2.243	2.837
MG012860.1	0.38	-1.398	2.08E-02	2.87E-01	0.499	0.662	1.95	2.419	3.029	1.519
MG099330.1	1.694	0.76	2.08E-02	2.87E-01	3.592	5.724	10.821	2.963	3.28	4.392
MG197780.1	1.417	0.503	2.08E-02	2.87E-01	9.446	9.059	18.225	7.392	6.819	9.59
MG120590.1	0.224	-2.159	2.09E-02	2.87E-01	0.468	0.673	1.234	1.449	0.422	8.223
MG075440.1	0.106	-3.238	2.09E-02	2.87E-01	0.041	0	0.157	0.783	0.177	0.656
MG277640.1	5.246	2.391	2.09E-02	2.87E-01	0.531	5.782	2.686	0.109	1.097	0.414
MG241830.1	0.563	-0.829	2.09E-02	2.87E-01	35.45	45.662	104.953	137.524	71.155	80.002
MG202740.1	7.937	2.989	2.09E-02	2.87E-01	16.687	15.239	68.834	0.11	2.866	8.034
MG370740.1	0.689	-0.538	2.09E-02	2.87E-01	1958.68	1736.97	2206.39	2967.77	2432.49	2897.3
MG139840.1	0.667	-0.583	2.09E-02	2.87E-01	17.867	18.163	30.499	31.751	23.554	37.894
MG221050.1	0.6	-0.738	2.10E-02	2.88E-01	2.186	2.592	4.749	5.248	4.214	5.027
MG319930.1	1.781	0.833	2.11E-02	2.88E-01	1.884	2.252	3.701	1.322	1.613	1.077
MG255040.1	2.025	1.018	2.11E-02	2.89E-01	0.415	0.352	0.789	0.217	0.216	0.27
MG340920.1	1.658	0.729	2.11E-02	2.89E-01	2.888	3.178	6.998	2.483	2.342	2.21
MG224970.1	1.655	0.726	2.11E-02	2.89E-01	7.014	7.846	9.911	4.198	3.354	6.897
MG141580.1	0.016	-5.956	2.11E-02	2.89E-01	0	0	0	0.41	1.033	0
MG518910.1	0.543	-0.882	2.11E-02	2.89E-01	13.622	18.234	12.971	23.049	32.126	26.408
MG140270.1	0.666	-0.586	2.12E-02	2.89E-01	21.299	33.015	44.909	40.989	38.063	59.8
MG414550.1	1.572	0.653	2.12E-02	2.89E-01	4.677	6.26	8.185	4.137	4.113	3.03
MG056610.1	0.048	-4.382	2.12E-02	2.89E-01	0.018	0.019	0	0.04	0.019	0.801
MG221850.1	1.589	0.668	2.12E-02	2.90E-01	7.935	13.186	14.972	6.4	8.17	6.624
MG142150.1	512.486	9.001	2.12E-02	2.90E-01	0.188	27.113	0	0	0	0
MG275400.1	0.633	-0.66	2.13E-02	2.90E-01	4.268	4.769	8.456	9.535	9.118	6.393
MG255300.1	37.302	5.221	2.13E-02	2.90E-01	0	0.039	0.391	0	0	0.008
MG047940.1	0.349	-1.519	2.14E-02	2.91E-01	0.246	0.196	0.174	0.927	0.347	0.481
MG196960.1	0.485	-1.042	2.14E-02	2.91E-01	1.859	1.336	1.33	3.155	2.872	3.283
MG204980.1	0.591	-0.758	2.14E-02	2.91E-01	18.78	15.288	35.016	48.125	27.321	30.389
MG293440.1	1.514	0.598	2.14E-02	2.91E-01	37.045	46.391	56.042	29.044	34.008	23.486
MG400850.1	0.496	-1.012	2.14E-02	2.91E-01	2.026	1.456	2.127	4.705	3.303	2.821
MG317150.1	0.611	-0.712	2.14E-02	2.91E-01	4.312	3.87	10.487	9.536	6.635	11.124
MG169030.1	42.389	5.406	2.15E-02	2.91E-01	0.267	0.022	0	0	0.007	0
MG218380.1	0.703	-0.509	2.15E-02	2.91E-01	109.049	152.304	162.552	196.989	167.631	212.355
MG309220.1	1.556	0.638	2.15E-02	2.91E-01	11.901	11.982	22.657	9.637	6.318	11.711
MG032920.1	0.453	-1.144	2.15E-02	2.91E-01	7.958	3.753	6.317	13.154	9.545	16.893
MG546520.1	0.65	-0.621	2.15E-02	2.91E-01	18.852	16.201	23.474	32.091	23.067	30.934
MG354300.1	0.328	-1.607	2.15E-02	2.91E-01	0.17	0.344	0.286	0.431	1.082	0.797
MG377490.1	0.565	-0.823	2.15E-02	2.91E-01	2.143	2.975	6.277	7.814	4.504	5.483
MG270530.1	1.571	0.652	2.15E-02	2.91E-01	1.696	1.998	3.487	1.098	1.46	1.635
MG459590.1	0.238	-2.069	2.16E-02	2.92E-01	0.218	0.088	0.104	0.398	0.617	0.727
MG189130.1	1.842	0.882	2.16E-02	2.92E-01	2.588	3.676	5.474	2.081	1.999	1.758
MG470640.1	0.092	-3.444	2.16E-02	2.92E-01	0.015	0	0.087	0.719	0.049	0.13
MG323380.1	0.416	-1.266	2.16E-02	2.92E-01	1.303	0.511	2.724	2.899	2.369	4.497
MG486390.1	0.177	-2.499	2.16E-02	2.92E-01	3.919	16.067	6.526	44.172	6.34	104.599
MG278220.1	0.624	-0.681	2.16E-02	2.92E-01	7.423	5.75	10.225	11.478	8.835	15.348
MG159730.1	0.634	-0.657	2.17E-02	2.92E-01	5.369	6.093	8.56	10.05	8.005	11.73
MG244330.1	0.41	-1.287	2.17E-02	2.93E-01	3.413	4.638	1.405	8.656	8.835	6.557
[truncated: 1,215 more rows]

## Sheet: Transcriptome 24h
gene_id	FoldChange	log2FoldChange	p-value	q-value	FPKM_Z2401	FPKM_Z2402	FPKM_Z2403	FPKM_Z001	FPKM_Z002	FPKM_Z003
MG372850.1	42.836	5.421	6.63E-18	1.74E-13	27.137	15.457	9.095	0.488	0.059	0.638
MG573330.1	0.033	-4.904	6.36E-17	8.34E-13	0.371	0.388	0.993	18.892	20.453	12.067
MG133110.1	2.874	1.523	5.72E-15	5.00E-11	16.66	11.887	13.385	4.149	5.235	4.957
MG526990.1	1031.96	10.011	8.47E-15	5.55E-11	13.811	6.314	4.87	0	0	0
MG351310.1	134.864	7.075	6.04E-14	3.17E-10	26.31	37.237	3.187	0.175	0	0.333
MG159820.1	0.127	-2.979	1.66E-13	7.24E-10	0.991	0.993	1.016	9.784	5.639	8.116
MG551470.1	0.031	-4.999	1.95E-13	7.32E-10	0.089	0.056	0.019	1.923	1.515	1.755
MG247420.1	0.124	-3.015	4.06E-13	1.33E-09	9.308	16.937	9.593	142.706	80.019	68.682
MG215710.1	23.076	4.528	5.29E-13	1.54E-09	2.312	1.818	2.761	0.021	0.138	0.137
MG362120.1	7.143	2.837	7.77E-12	2.04E-08	1.077	1.606	2.006	0.238	0.261	0.159
MG515520.1	0.081	-3.62	1.28E-11	3.05E-08	0.357	0.344	0.705	5.883	7.612	3.457
MG016650.1	0.011	-6.522	6.48E-11	1.42E-07	0	0.007	0	0.185	0.191	0.279
MG030550.1	0.341	-1.554	9.29E-11	1.87E-07	136.16	77.178	100.625	244.33	338.084	316.999
MG572350.1	0.274	-1.866	1.67E-10	3.12E-07	14.378	21.721	16.41	64.877	66.031	61.864
MG382250.1	0	-24.828	2.09E-10	3.65E-07	0	0	0	0	0	30.729
MG575590.1	0	-24.566	3.23E-10	5.29E-07	0	0	0	0	12.351	0
MG503940.1	0	-24.468	3.79E-10	5.85E-07	0	0	0	0	0	77.382
MG391130.1	0.389	-1.364	4.80E-10	7.00E-07	19.296	22.92	19.699	51.187	50.333	58.493
MG526460.1	0	-24.001	8.11E-10	1.12E-06	0	0	0	38.532	0	0
MG323840.1	9.055	3.179	1.03E-09	1.36E-06	2.654	2.197	4.423	0.192	0.479	0.347
MG045430.1	1.45844e+07	23.798	1.12E-09	1.37E-06	0	87.678	0	0	0	0
MG220720.1	0.477	-1.069	1.15E-09	1.37E-06	302.497	203.293	223.925	446.663	490.877	568.941
MG526450.1	0	-23.586	1.58E-09	1.74E-06	0	0	0	28.396	0	0
MG133370.1	0.141	-2.821	1.65E-09	1.74E-06	4.452	12.206	6.743	49.402	40.591	82.736
MG160690.1	0.391	-1.354	1.66E-09	1.74E-06	78.467	87.324	85.45	225.867	172.827	247.399
MG455250.1	1.07713e+07	23.361	2.24E-09	2.26E-06	0	41.837	0	0	0	0
MG372840.1	24.294	4.603	2.52E-09	2.45E-06	5.873	12.489	4.429	0.359	0.069	0.547
MG575580.1	0	-23.054	3.64E-09	3.41E-06	0	0	0	0	8.418	0
MG248750.1	0	-23.014	3.87E-09	3.50E-06	0	0	0	0	5.59	0.021
MG180230.1	0	-22.929	4.42E-09	3.87E-06	0	0	0	0	0	16.304
MG086670.1	0.369	-1.437	4.73E-09	4.00E-06	630.409	383.219	347.646	1078.09	1341.02	1157.14
MG305590.1	3.561	1.832	4.96E-09	4.06E-06	49.133	81.098	80.797	19.592	18.75	21.948
MG512390.1	2.544	1.347	6.81E-09	5.41E-06	64.428	62.88	77.246	22.108	25.743	32.901
MG251540.1	4.325	2.113	7.39E-09	5.70E-06	414.888	334.727	791.001	101.23	139.997	113.066
MG475230.1	0	-22.547	7.96E-09	5.96E-06	0	0	0	12.146	0	0
MG403850.1	0.238	-2.068	8.81E-09	6.42E-06	80.289	64.992	115.012	512.806	253.2	315.733
MG330240.1	0	-22.413	9.77E-09	6.92E-06	0	0	0	0	0	4.667
MG294550.1	0.33	-1.598	1.25E-08	8.60E-06	13.375	11.385	11.52	39.101	40.133	28.495
MG372390.1	0	-21.983	1.86E-08	1.25E-05	0	0	0	4.886	0	0
MG535620.1	5.22	2.384	1.95E-08	1.28E-05	2.859	1.83	2.789	0.587	0.402	0.418
MG115090.1	145.475	7.185	2.38E-08	1.52E-05	0.83	3.299	1.304	0	0.038	0
MG458530.1	0.169	-2.561	2.64E-08	1.65E-05	40.013	13.522	8.675	118.145	113.674	113.714
MG473960.1	0	-21.652	3.05E-08	1.86E-05	0	0	0	0.613	0	0
MG465660.1	0.091	-3.46	3.13E-08	1.87E-05	0.04	0.126	0.138	0.634	1.486	1.305
MG544280.1	12.155	3.604	3.26E-08	1.90E-05	2.871	5.139	3.678	0.187	0.225	0.579
MG452110.1	2.98595e+06	21.51	3.72E-08	2.12E-05	0	1.051	0	0	0	0
MG227490.1	0	-21.474	3.97E-08	2.21E-05	0	0	0	0	3.259	0
MG362100.1	4.822	2.27	4.29E-08	2.34E-05	0.607	0.559	0.582	0.096	0.157	0.105
MG132200.1	0.296	-1.754	6.60E-08	3.51E-05	3.801	4.269	3.202	15.199	11.421	11.136
MG016660.1	0.005	-7.672	6.69E-08	3.51E-05	0	0	0	0.138	0.213	0.178
MG266990.1	2.09955e+06	21.002	7.77E-08	3.99E-05	0	0	1.464	0	0	0
MG142150.1	2.04686e+06	20.965	8.19E-08	4.13E-05	12.796	0	0	0	0	0
MG101420.1	0.005	-7.738	8.93E-08	4.42E-05	0	0	0	1.455	1.597	0.79
MG401610.1	1.75734e+06	20.745	1.12E-07	5.44E-05	0	0	1.782	0	0	0
MG238030.1	0.14	-2.832	1.39E-07	6.62E-05	0.207	0.163	0.351	1.935	1.144	2.052
MG231540.1	2.916	1.544	1.53E-07	7.18E-05	32.334	36.579	37.536	13.965	12.791	9.482
MG162100.1	2.404	1.265	1.79E-07	8.24E-05	70.712	50.027	65.249	27.14	27.763	20.699
MG029340.1	0.566	-0.821	2.06E-07	9.33E-05	135.77	110.296	111.675	215.888	195.091	213.419
MG385040.1	7.738	2.952	2.47E-07	1.10E-04	0.411	0.583	0.298	0.038	0.046	0.086
MG452470.1	2.107	1.075	2.82E-07	1.23E-04	44.807	32.765	31.008	17.946	16.857	15.633
MG220700.1	0.52	-0.945	4.90E-07	2.11E-04	233.645	142.999	177.133	328.729	347.426	367.148
MG120150.1	0.353	-1.501	5.95E-07	2.52E-04	7.327	7.859	10.66	27.171	18.915	27.468
MG519160.1	2.441	1.288	6.86E-07	2.86E-04	37.699	33.875	50.995	15.234	17.916	16.811
MG471890.1	0.533	-0.909	7.07E-07	2.89E-04	137.289	108.995	104.058	187.755	215.319	247.97
MG112690.1	2.728	1.448	7.24E-07	2.89E-04	7.187	4.966	4.324	1.837	2.059	2.016
MG091040.1	0.594	-0.752	7.28E-07	2.89E-04	1547.2	1142.79	1345.71	2262.97	2079.19	2362.19
MG489150.1	0.03	-5.056	7.63E-07	2.99E-04	0.141	1.107	0.605	15.135	45.152	1.374
MG042220.1	0.163	-2.62	8.43E-07	3.25E-04	7.683	1.469	7.721	39.762	29.181	30.697
MG459570.1	0.552	-0.857	8.98E-07	3.41E-04	92.141	69.113	73.795	147.071	133.754	137.839
MG401520.1	559890	19.095	1.04E-06	3.90E-04	0	0	0.864	0	0	0
MG526260.1	0.21	-2.25	1.09E-06	4.03E-04	181.683	99.385	46.038	590.102	264.601	658.838
MG032910.1	7.996	2.999	1.15E-06	4.21E-04	1.935	0.883	0.613	0.117	0.141	0.153
MG247610.1	0.072	-3.794	1.17E-06	4.21E-04	0.238	0.447	0.839	1.536	14.312	5.28
MG282980.1	0.287	-1.799	1.25E-06	4.42E-04	148.88	65.691	137.828	476.596	443.232	256.269
MG441030.1	0.089	-3.497	1.37E-06	4.78E-04	0.113	0.084	0.121	0.468	1.767	1.303
MG152760.1	0.211	-2.243	1.52E-06	5.19E-04	2.602	1.91	4.029	12.225	7.906	20.803
MG526340.1	0.08	-3.641	1.52E-06	5.19E-04	1.36	1.263	1.213	2.197	25.011	20.494
MG056330.1	3.476	1.798	1.86E-06	6.24E-04	430.322	725.595	523.294	125.085	230.408	129.164
MG323340.1	0.431	-1.216	2.14E-06	7.09E-04	4.571	4.043	3.656	9.089	7.666	11.673
MG383790.1	0.338	-1.566	2.16E-06	7.09E-04	6.999	5.512	5.384	17.065	10.485	25.575
MG570800.1	0.358	-1.483	2.32E-06	7.52E-04	14.113	15.355	9.967	25.851	41.224	43.1
MG486390.1	0.103	-3.285	2.45E-06	7.82E-04	7.264	2.937	5.566	44.172	6.34	104.599
MG170110.1	37.682	5.236	2.61E-06	8.26E-04	0.134	5.866	6.473	0.109	0.104	0.138
MG435210.1	1.869	0.902	2.72E-06	8.49E-04	133.341	86.217	122.116	57.916	54.619	67.792
MG195660.1	0.592	-0.756	2.76E-06	8.50E-04	2053.33	1715.65	1931.96	3352.47	2920.17	3262.04
MG163580.1	6.877	2.782	3.41E-06	1.04E-03	15.339	7.055	17.536	0.466	2.539	2.734
MG142310.1	0.126	-2.987	3.71E-06	1.12E-03	0.508	1.683	0.635	11.08	8.697	2.845
MG337760.1	16.089	4.008	3.92E-06	1.17E-03	3.15	19.087	36.554	2.65	0.356	0.756
MG016680.1	0.023	-5.421	4.05E-06	1.19E-03	0	0.012	0.004	0.279	0.375	0.057
MG343120.1	0.079	-3.671	4.20E-06	1.22E-03	0.081	0.068	0.017	0.772	0.523	0.817
MG080250.1	0.094	-3.416	4.38E-06	1.26E-03	0.985	4.464	1.094	14.466	8.534	53.133
MG487290.1	0.007	-7.262	5.01E-06	1.43E-03	0	0	0	3.817	2.083	0.989
MG521600.1	0.6	-0.736	5.40E-06	1.52E-03	2656.62	1983.99	2491.15	3953.91	3591.74	4196.52
MG380270.1	2.803	1.487	6.49E-06	1.81E-03	2215.96	1109.08	1545.73	705.006	586.272	373.236
MG339700.1	0.203	-2.297	6.63E-06	1.83E-03	4.512	3.182	6.085	11.852	13.359	44.199
MG433150.1	0.311	-1.684	6.99E-06	1.91E-03	63.324	42.783	113.361	178.692	239.549	287.321
MG158250.1	0.224	-2.16	8.30E-06	2.24E-03	25.563	5.821	12.461	58.339	40.068	90.436
MG541380.1	0.004	-8.141	8.60E-06	2.30E-03	0	0	0	0.825	0.018	2.152
MG335830.1	3.149	1.655	8.97E-06	2.38E-03	29.932	48.338	59.937	10.119	17.045	17.581
MG219380.1	0.353	-1.501	9.10E-06	2.39E-03	3.277	2.535	3.962	7.562	10.435	9.367
MG255670.1	0.412	-1.28	9.33E-06	2.42E-03	237.827	366.076	250.132	697.548	589.673	822.275
MG341350.1	0.605	-0.725	9.45E-06	2.43E-03	2775.59	2136.44	2601.54	4278.33	3737.71	4254.85
MG377180.1	0.009	-6.866	1.01E-05	2.57E-03	0	0	0	0.458	0.543	0.665
MG306820.1	0.498	-1.006	1.15E-05	2.91E-03	57.861	53.548	57.641	109.211	85.048	146.842
MG526310.1	0.011	-6.489	1.19E-05	2.96E-03	0.062	0.065	0.067	15.878	0.323	0.703
MG113040.1	0.368	-1.443	1.28E-05	3.16E-03	18.07	18.245	20.858	70.546	34.14	50.45
MG516700.1	0.227	-2.136	1.31E-05	3.21E-03	2.27	1.92	0.983	11.54	5.807	4.753
MG017980.1	250.16	7.967	1.36E-05	3.29E-03	0.039	1.133	0.124	0	0	0
MG154430.1	0.616	-0.699	1.39E-05	3.33E-03	2545.75	1946.19	2183.1	3796.28	3175.61	3724.91
MG537520.1	3.096	1.631	1.51E-05	3.60E-03	39.26	38.876	35.317	15.972	13.102	6.796
MG220650.1	0.425	-1.235	1.54E-05	3.63E-03	16.679	21.748	25.401	54.925	48.464	47.556
MG075810.1	0.293	-1.773	1.63E-05	3.79E-03	0.765	0.922	0.881	2.133	3.692	2.931
MG506310.1	2.294	1.198	1.63E-05	3.79E-03	54.876	42.605	40.268	13.518	17.842	28.655
MG120830.1	0.144	-2.798	1.66E-05	3.81E-03	0.219	0.521	0.533	5.108	1.361	2.53
MG228850.1	2.503	1.324	1.70E-05	3.87E-03	61.393	36.173	44.008	15.532	24.473	14.64
MG250350.1	0.61	-0.713	1.72E-05	3.89E-03	2361.89	1778.73	2168.76	3571.59	3172.9	3456.1
MG314560.1	2.201	1.138	1.85E-05	4.15E-03	44.405	29.708	29.069	17.617	12.176	16.215
MG501470.1	14.207	3.829	1.98E-05	4.37E-03	0.908	0.48	0.363	0.069	0.047	0
MG301050.1	0.5	-1.001	1.98E-05	4.37E-03	1.452	1.506	1.47	3.009	2.988	2.812
MG342400.1	0.337	-1.571	2.07E-05	4.53E-03	4.169	5.041	2.849	10.387	9.979	15.787
MG076340.1	0.247	-2.019	2.17E-05	4.70E-03	10.663	22.088	19.102	98.348	77.198	35.001
MG308720.1	0.034	-4.858	2.28E-05	4.87E-03	0	0.105	0.027	2.407	0.442	1.08
MG345870.1	0.471	-1.087	2.29E-05	4.87E-03	4.28	4.999	4.953	10.631	8.222	11.575
MG008830.1	0.116	-3.103	2.33E-05	4.93E-03	0.65	0.604	2.163	6.997	4.332	19.14
MG115810.1	2.205	1.14	2.39E-05	4.97E-03	13.422	9.796	12.964	3.737	5.976	6.562
MG109960.1	6.705	2.745	2.39E-05	4.97E-03	1.463	3.755	2.049	0.278	0.2	0.661
MG258310.1	2.123	1.086	2.41E-05	4.98E-03	36.007	28.219	35.941	19.476	11.553	15.663
MG526740.1	0.42	-1.253	2.49E-05	5.09E-03	3.91	5.233	4.216	10.783	10.665	10.462
MG016010.1	0.009	-6.755	2.55E-05	5.18E-03	0	0	0	1.944	1.867	3.695
MG355700.1	5.389	2.43	2.61E-05	5.26E-03	6.774	4.62	12.406	2.497	0.862	1.001
MG457890.1	2.333	1.222	2.68E-05	5.37E-03	36.683	29.314	36.385	18.426	13.936	10.642
MG221850.1	2.029	1.021	2.73E-05	5.38E-03	16.505	13.941	13.227	6.4	8.17	6.624
MG287630.1	1.759	0.814	2.74E-05	5.38E-03	206.936	135.389	135.257	85.276	91.675	88.152
MG198920.1	3.255	1.703	2.75E-05	5.38E-03	5.658	5.422	6.784	1.693	1.409	2.414
MG294790.1	0.042	-4.577	2.78E-05	5.40E-03	0.139	0	0.059	0.748	0.603	3.354
MG250470.1	0.621	-0.687	2.97E-05	5.72E-03	2487.39	1867.11	2147.8	3685.1	3074.64	3567.76
MG086660.1	0.352	-1.507	3.00E-05	5.75E-03	858.521	1048.48	714.249	1509.51	2081.3	4030.12
MG083720.1	0.009	-6.827	3.09E-05	5.88E-03	0	0.095	0	0.392	3.863	7.552
MG363890.1	2.036	1.026	3.63E-05	6.85E-03	17.379	15.292	18.143	6.333	9.028	9.491
MG297240.1	2.504	1.324	3.73E-05	6.99E-03	281.096	411.131	265.128	89.192	134.247	165.426
MG242380.1	0.112	-3.153	3.77E-05	7.01E-03	0.295	0.14	0.259	3.556	0.667	1.814
MG529750.1	1.752	0.809	3.99E-05	7.37E-03	28.2	18.164	21.009	12.418	11.54	13.799
MG420640.1	2.227	1.155	4.08E-05	7.47E-03	26.05	13.041	18.99	8.651	9.33	7.197
MG162800.1	0.174	-2.526	4.64E-05	8.45E-03	0.234	1.057	0.392	2.194	3.29	4.726
MG294610.1	0.552	-0.857	4.70E-05	8.48E-03	193.461	160.403	190.363	321.795	254.619	408.435
MG487300.1	0.01	-6.624	4.77E-05	8.48E-03	0	0	0	2.182	1.797	1.383
MG508570.1	0.504	-0.988	4.81E-05	8.48E-03	15.913	14.423	18.625	26.062	34.965	35.787
MG294540.1	0.544	-0.879	4.81E-05	8.48E-03	137.722	89.098	130.153	222.227	178.394	248.014
MG578150.1	1.543	0.626	4.82E-05	8.48E-03	40.51	32.908	34.784	21.84	21.825	25.852
MG166290.1	0.607	-0.721	4.98E-05	8.67E-03	69.842	48.713	60.22	91.928	86.624	112.807
MG091070.1	1.787	0.838	4.99E-05	8.67E-03	45.356	38.986	41.589	19.846	26.031	23.853
MG147300.1	12.552	3.65	5.23E-05	9.03E-03	0.953	0.838	0.533	0.117	0.022	0.044
MG212880.1	0.651	-0.619	5.40E-05	9.17E-03	3625.33	2621.62	3020.27	4780.07	4282.41	4964.37
MG511110.1	1.943	0.958	5.41E-05	9.17E-03	11.609	6.607	9.145	4.929	4.47	4.317
MG101700.1	0.609	-0.715	5.42E-05	9.17E-03	3063.9	2610.16	2933.57	5082.86	4351.2	4542.18
MG139750.1	0.02	-5.612	5.51E-05	9.23E-03	0.125	0.131	0	1.346	3.749	7.674
MG530040.1	2.147	1.102	5.53E-05	9.23E-03	38.958	23.561	29.958	14.346	16.55	10.793
MG233080.1	0.006	-7.496	5.72E-05	9.49E-03	0	0	0	0.863	0.02	1.132
MG427540.1	0.602	-0.731	5.80E-05	9.52E-03	1833.74	1503.55	1734.6	3086.04	2508.8	2727.84
MG394800.1	0.379	-1.398	5.81E-05	9.52E-03	48.405	24.691	54.185	138.953	82.633	107.138
MG165160.1	0.616	-0.699	5.85E-05	9.52E-03	2369.17	1898.4	2246.26	3776.72	3187.83	3482.2
MG249000.1	1.729	0.79	5.94E-05	9.61E-03	862.608	883.128	936.094	550.92	484.803	510.618
MG459080.1	160.836	7.329	6.19E-05	9.95E-03	0.312	4.44	0.669	0	0	0
MG311680.1	2.178	1.123	6.23E-05	9.96E-03	508.455	487.334	436.535	150.031	280.475	221.04
MG263230.1	1.95	0.964	6.36E-05	1.01E-02	12.185	7.894	7.609	4.476	4.703	4.689
MG261370.1	2.005	1.004	6.63E-05	1.04E-02	22.471	14.782	13.094	7.35	7.92	9.347
MG341520.1	0.599	-0.739	6.70E-05	1.04E-02	274.458	244.403	224.737	450.941	350.37	430.005
MG541990.1	1.734	0.794	6.71E-05	1.04E-02	64.39	48.735	47.493	32.464	25.602	33.401
MG143170.1	0.148	-2.754	6.73E-05	1.04E-02	0.45	0.862	2.326	8.396	10.548	5.602
MG009620.1	1.788	0.838	6.96E-05	1.07E-02	26.117	16.151	21.108	10.243	10.824	13.856
MG403830.1	0.06	-4.051	7.08E-05	1.09E-02	0.838	4.162	0.224	65.682	4.337	20.06
MG138020.1	0.608	-0.719	7.21E-05	1.09E-02	1699.38	1369.58	1665.11	2808.68	2253.74	2651.83
MG144100.1	0.546	-0.874	7.21E-05	1.09E-02	23.057	20.588	22.474	40.504	41.466	37.868
MG290680.1	0.592	-0.756	7.41E-05	1.12E-02	45.355	32.906	44.009	64.457	63.61	76.312
MG492560.1	5.824	2.542	7.59E-05	1.14E-02	3.079	1.385	3.212	0.21	0.524	0.559
MG020480.1	1.84	0.88	7.79E-05	1.16E-02	42.596	29.229	28.141	17.46	19.638	15.808
MG336350.1	0.583	-0.778	7.91E-05	1.17E-02	1561.03	1113.22	1458.93	2610.42	2073.55	2294.38
MG255130.1	0.363	-1.463	7.95E-05	1.17E-02	7.367	5.809	12.836	28.675	17.731	25.219
MG183900.1	0.631	-0.665	8.22E-05	1.20E-02	2426.82	1877.79	2049.53	3606.56	2873.53	3473.34
MG294860.1	0.628	-0.672	8.34E-05	1.22E-02	96.063	77.311	91.448	134.876	125.806	158.432
MG013410.1	3.051	1.609	8.51E-05	1.23E-02	33.781	12.018	27.042	4.729	10.917	7.267
MG542940.1	2.067	1.048	8.62E-05	1.24E-02	6.729	6.327	6.056	2.918	3.368	2.863
MG106680.1	0.636	-0.654	8.66E-05	1.24E-02	2274.32	1742.03	2041.82	3368.49	2809.41	3234.3
MG223580.1	0.058	-4.102	8.96E-05	1.28E-02	0.078	0	0.111	1.424	1.234	0.425
MG207490.1	0.361	-1.468	9.00E-05	1.28E-02	54.433	80.177	67.003	249.525	189.563	116.231
MG306860.1	0.339	-1.559	9.06E-05	1.28E-02	227.762	377.157	139.999	810.686	536.482	891.122
MG190460.1	1.901	0.926	9.19E-05	1.29E-02	170.28	95.056	132.277	65.33	74.642	63.32
MG505050.1	1.648	0.721	9.23E-05	1.29E-02	95.252	74.188	83.029	46.876	54.692	49.273
MG304480.1	2.057	1.04	9.42E-05	1.31E-02	10.907	6.222	6.859	3.071	3.996	4.322
MG122800.1	1.837	0.877	9.91E-05	1.37E-02	7.736	4.907	5.533	3.493	3.117	3.046
MG341000.1	0.167	-2.582	9.97E-05	1.37E-02	0.769	2.413	2.196	4.834	18.109	9.845
MG152000.1	2.067	1.048	1.00E-04	1.37E-02	8.053	4.303	5.799	2.757	2.896	2.896
MG318390.1	1.891	0.919	1.03E-04	1.40E-02	27.133	16.611	16.887	11.804	9.813	9.526
MG558090.1	111.339	6.799	1.06E-04	1.43E-02	1.991	0.219	1.346	0	0	0
MG258910.1	0.36	-1.475	1.12E-04	1.50E-02	3.911	5.821	6.03	17.635	11.66	14.931
MG312630.1	0.248	-2.012	1.12E-04	1.50E-02	1.775	2.547	2.055	3.536	7.007	16.148
MG377170.1	0.011	-6.46	1.13E-04	1.51E-02	0	0	0	0.306	0.535	0.45
MG349500.1	0.528	-0.921	1.16E-04	1.54E-02	39.119	21.997	29.549	57.269	46.979	64.124
MG151600.1	0.299	-1.741	1.17E-04	1.55E-02	65.081	24.648	17.67	144.111	67.809	130.779
MG223660.1	2.027	1.019	1.20E-04	1.57E-02	5.646	3.601	5.728	2.313	2.515	2.433
MG075550.1	0.011	-6.445	1.21E-04	1.58E-02	0	0	0	0.427	0.266	0.284
MG184530.1	0.441	-1.18	1.22E-04	1.58E-02	28.362	35.438	48.522	96.449	73.709	86.165
MG318180.1	1.773	0.826	1.25E-04	1.61E-02	11.278	10.705	10.045	6.057	6.395	5.406
MG419760.1	0.456	-1.133	1.27E-04	1.64E-02	5.407	3.417	3.76	9.114	6.764	11.384
MG536250.1	0.409	-1.29	1.29E-04	1.64E-02	131.058	193.428	115.187	324.067	264.073	512.272
MG398420.1	0.221	-2.176	1.29E-04	1.64E-02	1.35	2.516	2.136	6.386	14.759	5.89
MG543660.1	0.644	-0.635	1.29E-04	1.64E-02	1459.64	1075.2	1328.55	2047.9	1751.53	2129.03
MG400510.1	2.42	1.275	1.30E-04	1.64E-02	37.054	20.145	41.405	15.597	8.937	15.736
MG231480.1	0.412	-1.28	1.31E-04	1.64E-02	14.237	17.844	11.76	45.034	26.887	34.67
MG119470.1	0.165	-2.602	1.31E-04	1.64E-02	0.641	0.251	0.238	0.489	2.332	3.912
MG400430.1	15.908	3.992	1.32E-04	1.64E-02	0.103	2.18	2.629	0.133	0.085	0.106
MG576520.1	11.267	3.494	1.34E-04	1.66E-02	15.366	0.784	4.24	0.865	0.443	0.329
MG314570.1	1.552	0.634	1.39E-04	1.71E-02	64.783	45.648	49.077	33.193	33.612	34.037
MG402790.1	2.372	1.246	1.40E-04	1.72E-02	10.417	7.76	9.71	3.29	5.025	3.19
MG058350.1	23.243	4.539	1.42E-04	1.73E-02	5.561	1.286	3.476	0	0.407	0
MG121300.1	0.096	-3.376	1.44E-04	1.75E-02	0.179	0	0.144	0.82	0.881	1.56
MG139830.1	1.872	0.905	1.46E-04	1.77E-02	10.288	7.121	8.886	3.948	5.421	4.394
MG150120.1	0.398	-1.329	1.47E-04	1.77E-02	64.437	54.052	97.149	237.995	160.413	136.344
MG451070.1	0.345	-1.537	1.49E-04	1.78E-02	7.629	6.475	11.318	33.928	16.335	23.124
MG526220.1	0.448	-1.159	1.53E-04	1.82E-02	431.181	301.629	181.238	564.323	598.742	844.383
MG225850.1	0.53	-0.915	1.55E-04	1.84E-02	13.305	10.186	12.702	21.26	19.39	27.179
MG258900.1	0.433	-1.208	1.57E-04	1.86E-02	10.14	11.012	9.02	24.679	15.805	29.727
MG030250.1	1.515	0.6	1.58E-04	1.86E-02	61.285	51.964	59.428	37.348	34.531	41.343
MG372030.1	1.731	0.792	1.60E-04	1.87E-02	26.61	24.683	27.115	12.534	14.523	18.245
MG221920.1	1.786	0.837	1.61E-04	1.87E-02	6.062	4.462	5.831	3.244	2.677	3.122
MG368290.1	0.643	-0.637	1.61E-04	1.87E-02	2137.84	1692.8	2055.25	3192.09	2698.46	3169.07
MG562870.1	0.656	-0.609	1.64E-04	1.89E-02	864.908	708.837	823.728	1263.25	1117.31	1239.14
MG086780.1	0.64	-0.644	1.66E-04	1.91E-02	2530.14	2136.47	2505.34	3943.72	3369.35	3797.24
MG459550.1	0.285	-1.81	1.68E-04	1.91E-02	4.231	1.742	3.156	9.115	9.154	13.127
MG096620.1	0.39	-1.358	1.68E-04	1.91E-02	0.776	0.594	0.631	1.224	1.605	2.282
MG325120.1	0.513	-0.964	1.70E-04	1.93E-02	10.269	7.382	6.172	16.441	12.763	16.48
MG320070.1	3.659	1.871	1.73E-04	1.96E-02	20.214	7.015	16.347	4.279	5.166	1.814
MG020390.1	2.346	1.23	1.74E-04	1.96E-02	10.595	7.802	12.043	4.748	4.481	3.523
MG226210.1	1.973	0.98	1.78E-04	1.99E-02	70.413	42.969	59.265	26.079	34.547	24.46
MG325020.1	0.635	-0.655	1.78E-04	1.99E-02	2104.98	1596.84	1915.81	3131.28	2491.34	3123.22
MG546870.1	2.234	1.16	1.84E-04	2.04E-02	22.187	14.81	18.291	7.993	5.894	10.667
MG329950.1	0.483	-1.05	1.87E-04	2.06E-02	2.679	1.558	2.186	4.635	3.95	4.44
MG319260.1	1.732	0.792	1.87E-04	2.06E-02	14.786	11.656	13.265	8.233	7.391	6.949
MG063650.1	0.006	-7.38	1.91E-04	2.09E-02	21.326	8.684	1.453	1.032	710.656	4524.14
MG252580.1	87.361	6.449	1.91E-04	2.09E-02	0.999	0.871	2.318	0	0	0
MG416440.1	0.337	-1.571	1.92E-04	2.09E-02	27.703	19.819	10.145	46.073	33.934	90.813
MG263040.1	0.591	-0.759	1.95E-04	2.09E-02	1517.99	1448.25	1631.99	2850.28	2130.85	2785.25
MG230990.1	0.092	-3.446	1.95E-04	2.09E-02	0.104	0.036	0.148	0.261	0.769	2.158
MG066190.1	0.089	-3.489	1.96E-04	2.09E-02	0.86	0.225	1.649	13.467	0.63	16.909
MG218810.1	116.1	6.859	1.96E-04	2.09E-02	0.553	0.033	0.524	0	0	0
MG150150.1	0.66	-0.6	1.97E-04	2.09E-02	2881.82	2104.6	2485.64	3904.02	3348.34	3916.3
MG255660.1	0.223	-2.167	1.97E-04	2.09E-02	13.424	30.975	12.983	130.767	95.167	31.762
MG367670.1	5.727	2.518	1.98E-04	2.09E-02	2.276	2.454	5.367	0.575	0.221	1.019
MG153090.1	0.653	-0.614	1.99E-04	2.10E-02	2536.89	2163.86	2535.2	3770.68	3463.04	3747.39
MG515140.1	0.563	-0.828	2.02E-04	2.12E-02	176.406	154.818	167.857	240.149	256.305	392.089
MG274470.1	1.868	0.902	2.04E-04	2.13E-02	98.821	87.613	84.811	48.148	55.748	38.698
MG306690.1	0.606	-0.722	2.04E-04	2.13E-02	23.594	20.129	17.108	32.062	31.94	35.259
MG437540.1	1.774	0.827	2.05E-04	2.13E-02	6737.42	7962.59	7894.99	4174.35	4383.66	4192.39
MG584480.1	0.012	-6.332	2.10E-04	2.17E-02	0	0	0	0.374	0.646	0.568
MG308700.1	0.249	-2.004	2.12E-04	2.18E-02	3.963	0.883	2.48	8.163	4.817	15.718
MG123650.1	4.036	2.013	2.18E-04	2.23E-02	1.6	2.486	2.5	0.839	0.414	0.388
MG335700.1	0.308	-1.7	2.19E-04	2.24E-02	72.592	53.762	66.787	194.275	325.443	83.54
MG263920.1	0.502	-0.994	2.22E-04	2.25E-02	115.287	56.671	71.828	129.347	166.007	176.344
MG247400.1	0.585	-0.772	2.22E-04	2.25E-02	1180.02	974.792	1403.43	1917.38	1847.22	2294.46
MG010290.1	0.59	-0.761	2.24E-04	2.26E-02	1423.78	1282.89	1551.06	2698.93	2032.05	2446.88
MG382980.1	16.436	4.039	2.25E-04	2.26E-02	0.995	2.124	1.82	0	0.257	0.042
MG314580.1	1.632	0.707	2.29E-04	2.30E-02	64.334	46.879	56.456	33.017	36.128	31.675
MG345370.1	0.641	-0.641	2.30E-04	2.30E-02	1452.48	1188.57	1359.09	2246.12	1794.13	2137.26
MG078060.1	2.53	1.339	2.33E-04	2.31E-02	37.064	31.833	34.173	9.09	19.355	11.58
MG188910.1	0.273	-1.873	2.34E-04	2.31E-02	42.594	42.321	120.309	390.61	162.361	199.323
MG225170.1	1.641	0.715	2.42E-04	2.39E-02	16.589	12.126	12.346	8.061	7.898	8.667
MG021560.1	2.168	1.117	2.44E-04	2.39E-02	4.099	3.284	3.546	1.507	1.625	1.86
MG438480.1	1.831	0.872	2.49E-04	2.43E-02	17.775	13.5	14.601	7.334	6.73	10.89
MG279780.1	0.619	-0.692	2.53E-04	2.47E-02	78.506	54.828	58.291	103.673	84.043	117.747
MG209340.1	0.411	-1.284	2.54E-04	2.47E-02	7.682	13.719	12.574	33.984	22.198	27.918
MG016640.1	0.046	-4.445	2.56E-04	2.47E-02	0	0.036	0	0.285	0.33	0.181
MG133720.1	0.521	-0.942	2.57E-04	2.47E-02	203.921	134.452	138.56	227.181	260.186	421.293
MG468020.1	5.842	2.546	2.59E-04	2.48E-02	1.256	1.849	1.283	0.046	0.34	0.38
MG287750.1	0.651	-0.619	2.59E-04	2.48E-02	1377.95	1110.32	1318.3	2057.69	1717.62	2012.61
MG365240.1	0.659	-0.603	2.64E-04	2.51E-02	2174.39	1704.46	1998.34	3129.01	2721.4	2961.82
MG238020.1	0.23	-2.119	2.64E-04	2.51E-02	0.819	0.586	2.261	4.83	5.398	5.695
MG130490.1	0.526	-0.927	2.65E-04	2.51E-02	18.084	13.28	14.684	20.605	31.67	34.305
MG415430.1	2.098	1.069	2.70E-04	2.54E-02	3.076	1.704	2.622	1.052	1.134	1.273
MG231990.1	1.774	0.827	2.70E-04	2.54E-02	14.574	12.425	10.963	8.176	5.866	7.112
MG105460.1	2.355	1.236	2.72E-04	2.55E-02	10.587	4.014	6.588	2.289	2.915	3.5
MG489110.1	0.004	-7.813	2.75E-04	2.57E-02	0.626	0	0	5.548	102.05	13.112
MG248870.1	0.601	-0.735	2.78E-04	2.58E-02	2857.73	2305.06	2702.78	4916.35	4076.96	3904.13
MG110190.1	0.485	-1.044	2.79E-04	2.58E-02	733.01	726.463	531.051	1442.35	1579.48	1007.55
MG471530.1	0.313	-1.675	2.85E-04	2.63E-02	3.43	7.692	5.002	10.87	17.696	24.687
MG308860.1	2.188	1.13	2.86E-04	2.64E-02	6.817	5.047	5.66	3.319	2.058	2.509
MG021430.1	2.612	1.385	2.87E-04	2.64E-02	1.933	1.819	1.8	0.708	0.6	0.812
MG076440.1	0.621	-0.687	2.92E-04	2.66E-02	4392.82	4581.15	4803.82	7464.6	7043.21	7641.59
MG458280.1	0.021	-5.6	2.96E-04	2.69E-02	0.123	0.043	0.088	10.938	0	0.758
MG369980.1	0.368	-1.444	2.99E-04	2.71E-02	6.836	5.359	4.358	9.047	11.663	24.606
MG183490.1	0.655	-0.611	3.01E-04	2.71E-02	3411.86	2634.15	3091.16	4969.21	4147.74	4661.97
MG385360.1	11.88	3.57	3.01E-04	2.71E-02	1.499	4.353	24.067	0.897	1.293	0.341
MG274580.1	0.223	-2.166	3.03E-04	2.72E-02	26.019	66.711	16.638	108.175	82.973	332.05
MG257610.1	1.811	0.857	3.06E-04	2.74E-02	25.355	26.744	29.682	14.322	12.915	18.184
MG470530.1	0.646	-0.631	3.09E-04	2.75E-02	2679.85	2131.9	2633.37	4014.87	3613.04	3762.37
MG238050.1	0.199	-2.327	3.09E-04	2.75E-02	0.553	1.011	0.962	6.327	2.932	3.467
MG323670.1	1.893	0.921	3.13E-04	2.77E-02	5.793	4.622	5.455	2.734	2.838	2.704
MG428690.1	1.995	0.996	3.13E-04	2.77E-02	15.736	11.804	9.812	5.407	7.409	5.46
MG518520.1	0.471	-1.087	3.16E-04	2.78E-02	3.613	3.652	4.044	7.731	5.902	10.585
MG356980.1	0.035	-4.827	3.23E-04	2.83E-02	0	0	0.103	0.863	0.431	1.674
MG217760.1	0.319	-1.65	3.28E-04	2.87E-02	5.094	3.087	3.318	13.676	14.207	6.802
MG255740.1	1.996	0.997	3.31E-04	2.89E-02	42.137	22.81	36.154	15.997	19.282	13.81
MG504920.1	1.518	0.602	3.32E-04	2.89E-02	40.394	29.843	29.964	20.299	19.772	25.155
MG395000.1	0.192	-2.38	3.34E-04	2.89E-02	32.51	37.32	12.459	31.301	103.681	308.475
MG115080.1	120.643	6.915	3.36E-04	2.90E-02	0.591	0.617	0.019	0	0	0
MG544000.1	0.011	-6.497	3.38E-04	2.91E-02	0	0	0.049	1.275	0.047	3.45
MG249030.1	2.972	1.571	3.41E-04	2.91E-02	54.888	136.938	102.081	25.725	47.316	27.543
MG012620.1	2.605	1.381	3.41E-04	2.91E-02	101.139	86.361	167.408	53.285	52.296	28.34
MG552240.1	0.408	-1.293	3.43E-04	2.91E-02	5.782	2.188	2.747	7.57	8.432	9.236
MG282830.1	0.646	-0.63	3.44E-04	2.91E-02	2610.73	2210.08	2589.07	4071.57	3519.58	3759.73
MG362090.1	4.11	2.039	3.44E-04	2.91E-02	0.462	0.566	0.255	0.07	0.144	0.097
MG460390.1	0.546	-0.872	3.50E-04	2.95E-02	23.586	16.437	19.791	30.89	35.747	41.493
MG071040.1	0.197	-2.347	3.54E-04	2.98E-02	0.069	0.082	0.126	0.498	0.295	0.634
MG326860.1	0.642	-0.64	3.56E-04	2.98E-02	1260.38	841.96	1041.9	1700.12	1390.93	1730.56
MG256220.1	0.362	-1.465	3.58E-04	2.99E-02	3.399	4.052	2.245	6.435	6.786	14.027
MG324970.1	0.624	-0.68	3.61E-04	3.01E-02	1838.2	1511.05	1574.5	2977.97	2188.61	2632.4
MG577680.1	1.919	0.94	3.65E-04	3.03E-02	86.098	54.58	77.539	42.873	38.324	29.479
MG430010.1	0.008	-6.903	3.86E-04	3.19E-02	0	0	0	0.812	0.02	0.495
MG227500.1	0.625	-0.678	3.92E-04	3.23E-02	2163.68	1602.37	1976.99	3353.13	2494.66	3234.47
MG465790.1	1.691	0.758	3.94E-04	3.24E-02	2.788	2.029	1.983	1.205	1.402	1.341
MG353230.1	0.644	-0.636	4.07E-04	3.33E-02	1680.75	1443.22	1797.61	2624.98	2344.32	2623.5
MG262450.1	1.45	0.536	4.09E-04	3.34E-02	120.049	99.185	103.556	70.685	66.851	83.431
MG285500.1	0.534	-0.906	4.11E-04	3.35E-02	22.227	17.174	19.565	40.681	27.248	41.72
MG554380.1	0.4	-1.321	4.15E-04	3.37E-02	4.47	2.897	3.731	8.088	8.418	10.892
MG249340.1	2.186	1.128	4.29E-04	3.47E-02	7.302	7.937	7.065	4.167	3.227	2.723
MG198290.1	0.019	-5.719	4.33E-04	3.49E-02	0	0	0.031	0.971	0.271	0.447
MG249630.1	90.002	6.492	4.40E-04	3.54E-02	0.366	0.847	0.112	0	0	0
MG290830.1	1.942	0.958	4.45E-04	3.57E-02	27.929	14.573	21.924	11.721	10.966	9.467
MG118320.1	0.643	-0.638	4.50E-04	3.59E-02	2251.19	1690.08	2090.98	3384.24	2666.81	3221.05
MG137580.1	0.435	-1.2	4.51E-04	3.59E-02	0.849	0.545	0.542	1.789	1.125	1.442
MG112320.1	0.234	-2.096	4.56E-04	3.63E-02	0.401	0.437	0.261	2.422	0.758	1.499
MG144090.1	0.668	-0.581	4.58E-04	3.63E-02	4038.07	3318.75	3716.12	5889.81	4885.08	5623.14
MG217360.1	1.801	0.849	4.67E-04	3.68E-02	47.389	29.936	43.412	18.912	25.588	21.077
MG110610.1	0.372	-1.427	4.67E-04	3.68E-02	1.793	0.766	0.901	2.183	3.565	3.224
MG042250.1	0.263	-1.925	4.79E-04	3.76E-02	73.618	56.025	85.217	136.587	104.348	604.052
MG314830.1	0.521	-0.94	4.82E-04	3.77E-02	42.594	60.542	59.919	109.986	93.226	113.376
MG166230.1	0.181	-2.468	4.84E-04	3.78E-02	28.95	15.23	7.594	66.744	179.92	18.694
MG304640.1	2.608	1.383	4.87E-04	3.79E-02	29.362	13.193	20.123	7.629	8.928	6.592
MG370740.1	0.665	-0.588	4.88E-04	3.79E-02	2125.26	1589.62	1877.76	2967.77	2432.49	2897.3
MG132340.1	2.149	1.104	4.93E-04	3.81E-02	150.087	101.451	137.116	62.896	73.554	38.801
MG524660.1	0.373	-1.424	4.94E-04	3.81E-02	1.055	1.123	1.458	3.058	2.163	4.674
MG095380.1	0.561	-0.834	5.02E-04	3.86E-02	146.643	175.282	166.1	327.028	242.105	305.011
MG399320.1	0.621	-0.687	5.12E-04	3.93E-02	2439.3	2421.33	2739.69	4371.78	3662.53	4173.55
MG461750.1	0.301	-1.731	5.21E-04	3.98E-02	217.871	54.243	181.29	377.317	265.76	841.428
MG047040.1	2.331	1.221	5.23E-04	3.99E-02	8.11	5.993	10.056	2.677	4.444	3.08
MG530960.1	0.593	-0.754	5.25E-04	3.99E-02	286.345	241.858	315.069	470.28	376.015	575.704
MG218590.1	1.732	0.792	5.32E-04	4.03E-02	29.076	17.136	19.866	10.729	13.267	13.248
MG137120.1	1.794	0.843	5.41E-04	4.09E-02	70.095	53.533	63.118	32.257	41.35	28.212
MG317720.1	0.327	-1.612	5.45E-04	4.10E-02	1.072	0.539	0.404	1.689	2.053	2.235
MG066120.1	0.396	-1.335	5.50E-04	4.13E-02	6.419	7.401	4.412	8.05	14.844	23.85
MG560650.1	0.011	-6.57	5.58E-04	4.18E-02	0	0	0	2.133	0.216	0.427
MG297980.1	0.505	-0.987	5.71E-04	4.27E-02	19.948	9.973	11.794	28.794	21.802	29.877
MG371660.1	1.968	0.977	5.81E-04	4.30E-02	24.476	12.897	15.208	9.983	8.606	7.164
MG437200.1	14.669	3.875	5.82E-04	4.30E-02	14.793	0.736	2.387	0.379	0.364	0.361
MG384700.1	0.391	-1.355	5.82E-04	4.30E-02	5.077	6.648	6.861	21.323	9.87	16.75
MG125780.1	0.321	-1.638	5.83E-04	4.30E-02	5.278	5.361	4.852	6.112	25.797	15.82
MG463870.1	0.52	-0.945	5.84E-04	4.30E-02	20.641	21.021	24.508	48.852	30.385	48.612
MG217370.1	0.664	-0.591	5.90E-04	4.33E-02	4516.45	3365.64	4302.43	6124.85	5297	6757.39
MG467040.1	0.055	-4.18	5.91E-04	4.33E-02	0.617	0.064	0.066	6.908	4.977	0.253
MG511520.1	1.563	0.644	5.93E-04	4.33E-02	171.226	107.697	142.243	81.488	90.402	92.267
MG237740.1	0.149	-2.742	5.94E-04	4.33E-02	0.278	0.138	0.094	1.436	1.486	0.285
MG275980.1	0.561	-0.835	5.96E-04	4.33E-02	116.934	132.672	123.621	214.904	176.322	281.043
MG212490.1	0.624	-0.681	6.06E-04	4.39E-02	107.277	68.46	81.365	121.976	123.443	160.611
MG523860.1	0.368	-1.443	6.12E-04	4.42E-02	9.442	7.815	5.226	9.518	28.124	22.541
MG133990.1	2.089	1.063	6.22E-04	4.48E-02	21.216	16.565	21.33	6.517	12.013	9.37
MG330230.1	0.24	-2.058	6.25E-04	4.49E-02	0.614	0.12	0.479	0.992	1.079	2.902
MG175040.1	0.011	-6.493	6.29E-04	4.51E-02	0.031	0.033	0	0	5.186	0.255
MG332490.1	1.929	0.948	6.38E-04	4.55E-02	44.818	33.213	33.027	19.8	22.48	13.656
MG219690.1	0.353	-1.504	6.39E-04	4.55E-02	5.986	5.02	3.65	20.316	8.714	11.829
MG287620.1	1.581	0.661	6.45E-04	4.59E-02	314.02	197.199	203.383	152.072	138.138	150.985
MG529740.1	0.697	-0.521	6.60E-04	4.68E-02	5554.47	4248.79	5009.34	7105.88	6340.22	7575.73
MG105840.1	1.695	0.761	6.64E-04	4.69E-02	24.856	16.996	22.61	13.032	13.253	10.918
MG171940.1	25.518	4.673	6.67E-04	4.70E-02	0.923	0.184	0.073	0.015	0.014	0.014
MG546540.1	1.743	0.801	6.76E-04	4.75E-02	8.374	6.428	5.432	4.076	3.721	3.59
MG154380.1	0.601	-0.734	6.79E-04	4.76E-02	17.2	15.341	14.89	26.871	22.777	28.727
MG204100.1	3.175	1.667	6.81E-04	4.76E-02	7.734	3.534	8.277	0.904	2.286	2.896
MG403860.1	0.273	-1.871	6.88E-04	4.80E-02	19.763	7.174	7.932	62.53	16.331	43.559
MG147290.1	66.14	6.047	6.90E-04	4.80E-02	0.691	0.401	0.411	0	0	0
MG137330.1	1.955	0.967	6.96E-04	4.83E-02	1610.22	775.285	1184.01	559.449	435.3	800.061
MG515000.1	0.48	-1.058	7.00E-04	4.83E-02	10710.2	12136.1	7374.68	16821.5	26888.3	18615.2
MG117810.1	0.11	-3.189	7.00E-04	4.83E-02	0.228	0.159	0.102	0.43	3.322	0.467
MG123170.1	0.59	-0.762	7.03E-04	4.83E-02	28.773	18.002	18.924	31.372	34.134	44.041
MG466570.1	0.553	-0.853	7.05E-04	4.83E-02	7.302	5.003	6.257	12.409	10.542	9.901
MG296400.1	0.245	-2.027	7.05E-04	4.83E-02	0.376	0.42	0.222	1.144	0.644	2.454
MG143370.1	0.299	-1.743	7.20E-04	4.92E-02	10.817	7.196	20.762	65.381	36.815	24.987
MG069150.1	6.68	2.74	7.24E-04	4.93E-02	0.886	1.451	3.287	0.095	0.428	0.333
MG150450.1	1.671	0.741	7.30E-04	4.96E-02	11.537	8.45	8.091	5.067	5.679	5.772
MG557250.1	2.411	1.269	7.33E-04	4.96E-02	4.268	3.702	6.689	1.351	2.378	2.353
MG364160.1	0.372	-1.425	7.33E-04	4.96E-02	9.121	21.188	11.764	43.494	30.086	42.46
MG146910.1	0.229	-2.126	7.41E-04	4.99E-02	1.199	2.142	3.102	3.176	13.237	12.33
MG349300.1	1.823	0.866	7.46E-04	5.02E-02	8.775	4.976	6.65	3.356	3.385	4.235
MG344340.1	0.319	-1.648	7.55E-04	5.07E-02	28.753	96.807	36.979	212.721	162.67	149.998
MG058320.1	143.545	7.165	7.59E-04	5.08E-02	0.187	0.065	4.813	0	0	0
MG225270.1	0.634	-0.657	7.63E-04	5.09E-02	11.198	9.091	8.326	15.969	13.227	15.354
MG118060.1	0.356	-1.491	7.74E-04	5.15E-02	0.46	0.58	0.601	0.978	1.143	2.622
MG185640.1	0.089	-3.494	7.82E-04	5.19E-02	0.722	0.472	0	1.263	6.628	5.173
MG343190.1	0.272	-1.877	7.84E-04	5.19E-02	1.083	1.188	1.564	4.431	2.465	7.482
MG159840.1	2.614	1.386	7.88E-04	5.21E-02	12.465	10.98	9.955	5.725	4.125	2.656
MG096330.1	2.614	1.386	7.90E-04	5.21E-02	10.717	12.591	9.148	4.533	5.438	2.221
MG502060.1	12.78	3.676	7.98E-04	5.23E-02	0.894	3.069	3.279	0	0.088	0.523
MG535160.1	1.472	0.557	7.98E-04	5.23E-02	37.309	27.689	28.291	19.556	20.903	21.951
MG140130.1	0.519	-0.947	8.02E-04	5.24E-02	96.499	47.669	67.13	100.676	127.647	170.665
MG520490.1	0.484	-1.048	8.05E-04	5.25E-02	4.475	2.98	2.936	5.792	6.498	8.942
MG106540.1	0.584	-0.776	8.08E-04	5.25E-02	7.644	5.206	5.122	10.239	10.015	9.866
MG569610.1	0.033	-4.933	8.09E-04	5.25E-02	0	0.047	0.096	3.563	0.37	0.366
MG118590.1	0.412	-1.28	8.11E-04	5.25E-02	3.683	4.01	5.995	10.661	10.083	12.647
MG316970.1	0.484	-1.046	8.12E-04	5.25E-02	15.127	13.148	16.189	34.599	27.258	29.059
MG563230.1	2.181	1.125	8.16E-04	5.26E-02	17.401	24.547	32.816	11.521	10.916	12.264
MG272810.1	0.439	-1.189	8.20E-04	5.26E-02	3.425	3.334	2.465	6.997	6.294	7.618
MG548470.1	0.453	-1.141	8.21E-04	5.26E-02	11.842	11.169	13.235	33.769	14.672	31.808
MG320690.1	1.641	0.715	8.23E-04	5.27E-02	7.472	6.141	5.595	3.273	3.995	4.312
MG425290.1	0.24	-2.06	8.27E-04	5.28E-02	16.852	14.205	12.39	13.721	38.665	134.453
MG198930.1	0.598	-0.742	8.34E-04	5.31E-02	47.562	35.531	43.951	74.906	53.954	82.068
MG246130.1	2.448	1.292	8.44E-04	5.34E-02	3.386	3.108	4.569	1.427	1.645	1.417
MG330620.1	0.171	-2.544	8.44E-04	5.34E-02	0.447	0.146	0.299	2.677	0.578	1.801
MG289190.1	0.503	-0.992	8.45E-04	5.34E-02	80.297	75.321	43.322	126.141	99.501	169.579
MG419750.1	0.291	-1.78	8.48E-04	5.34E-02	0.484	0.47	0.592	1.749	1.466	2.087
MG326210.1	2.208	1.142	8.58E-04	5.40E-02	35.666	24.696	23.837	14.154	15.244	7.351
MG492600.1	1.711	0.775	8.65E-04	5.41E-02	30.389	28.339	32.524	20.52	15.188	17.299
MG404570.1	2.74	1.454	8.66E-04	5.41E-02	1.456	1.108	1.093	0.358	0.581	0.366
MG099600.1	1.934	0.951	8.66E-04	5.41E-02	7.127	5.043	4.825	2.35	2.934	3.375
MG500180.1	0.112	-3.153	8.68E-04	5.41E-02	4.263	0.446	3.129	53.265	7.877	3.18
MG539840.1	1.717	0.78	8.71E-04	5.41E-02	12.946	11.705	11.298	7.182	7.465	5.995
MG028810.1	0.605	-0.725	8.73E-04	5.41E-02	50.647	38.586	46.573	78.073	78.9	63.198
MG329020.1	0.567	-0.819	8.77E-04	5.43E-02	43.762	35.128	43.612	86.827	56.401	70.621
MG128230.1	0.583	-0.778	8.80E-04	5.43E-02	79.503	97.58	85.666	134.194	148.358	170.945
MG224270.1	1.841	0.881	8.86E-04	5.45E-02	92.222	59.745	89.582	44.885	48.788	34.148
MG015300.1	0.387	-1.368	8.91E-04	5.47E-02	4.037	1.746	2.421	9.071	4.969	6.413
MG411680.1	0.031	-5.02	8.98E-04	5.50E-02	0.014	0.014	0	0.074	0.255	0.603
MG500990.1	0.039	-4.696	9.02E-04	5.52E-02	0.068	0	0.073	1.028	0.917	1.674
MG584570.1	141.793	7.148	9.05E-04	5.52E-02	2.305	2.081	0	0	0	0
MG249580.1	1.814	0.859	9.09E-04	5.53E-02	10.871	6.603	8.935	4.298	5.092	4.863
MG387310.1	0.592	-0.756	9.31E-04	5.65E-02	2043.3	2259.78	2295.89	4171.73	2986.21	4027.32
MG335710.1	0.637	-0.651	9.32E-04	5.65E-02	3004.82	2196.67	2877.61	4659.81	3783.16	4049.3
MG086740.1	0.269	-1.892	9.38E-04	5.66E-02	54.214	120.744	44.094	109.093	199.057	553.253
MG516140.1	0.478	-1.065	9.39E-04	5.66E-02	2.905	2.306	2.755	6.179	5.098	5.158
MG218640.1	0.526	-0.926	9.43E-04	5.67E-02	14.191	8.307	7.999	18.24	20.018	18.016
MG371620.1	17.611	4.138	9.51E-04	5.70E-02	2.81	0.544	0.051	0	0.108	0.068
MG097080.1	0.382	-1.387	9.54E-04	5.70E-02	0.837	0.601	0.69	2.366	1.587	1.499
MG225700.1	0.495	-1.015	9.54E-04	5.70E-02	9.408	10.538	10.429	20.871	20.049	20.297
MG100280.1	0.408	-1.292	9.58E-04	5.71E-02	3.898	4.156	6.174	10.999	12.986	10.695
MG106550.1	0.494	-1.018	9.80E-04	5.83E-02	6.993	7.561	8.287	20.957	12.121	12.924
MG407460.1	0.674	-0.569	9.82E-04	5.83E-02	1838.83	1422.17	1720.87	2625.17	2164.54	2513.03
MG311160.1	10.772	3.429	9.84E-04	5.83E-02	0.124	0.075	0.454	0.021	0.013	0.027
MG456980.1	2.283	1.191	9.88E-04	5.84E-02	58.153	23.823	40.034	17.436	20.409	13.275
MG561110.1	0.019	-5.703	9.96E-04	5.87E-02	0	0.026	0	0.689	0.076	0.68
MG013830.1	6.213	2.635	1.00E-03	5.88E-02	6.201	39.158	8.578	6.088	1.353	1.598
MG529380.1	1.589	0.668	1.01E-03	5.91E-02	16.448	15.075	17.332	9.999	9.391	11.25
MG138890.1	1.941	0.957	1.01E-03	5.93E-02	9.377	8.136	10.757	4.335	5.834	4.204
MG161180.1	0.659	-0.603	1.03E-03	6.03E-02	1357.95	981.733	1286.69	1948.77	1610.82	1873
MG570480.1	2.029	1.021	1.03E-03	6.03E-02	49.013	49.133	60.446	33.863	24.379	19.01
MG448160.1	12.308	3.622	1.04E-03	6.05E-02	1.495	3.288	0.331	0.111	0.107	0.211
MG205250.1	3.91	1.967	1.05E-03	6.05E-02	1.292	0.931	3.009	0.545	0.361	0.429
MG515120.1	0.3	-1.737	1.05E-03	6.05E-02	422.126	291.021	516.668	2090.81	1460.15	395.316
MG409210.1	2.719	1.443	1.05E-03	6.05E-02	9.076	8.389	7.6	3.19	4.218	1.565
MG386360.1	0.572	-0.807	1.06E-03	6.08E-02	9.744	7.933	7.407	13.046	11.967	18.71
MG041890.1	0.159	-2.656	1.06E-03	6.11E-02	0.027	0.049	0.022	0.232	0.229	0.151
MG423910.1	17.974	4.168	1.08E-03	6.19E-02	13.769	110.058	10.58	1.369	5.407	0.94
MG155230.1	2.436	1.284	1.08E-03	6.20E-02	3.628	4.87	4.377	1.954	1.546	1.821
MG200670.1	2.586	1.371	1.10E-03	6.26E-02	0.673	0.704	0.769	0.212	0.329	0.287
MG544070.1	2.72	1.444	1.10E-03	6.26E-02	16.05	4.554	7.337	2.297	3.392	4.131
MG489770.1	0.007	-7.213	1.10E-03	6.26E-02	0	0	0	0	0.373	1.927
MG313470.1	1.803	0.851	1.10E-03	6.26E-02	26.566	18.779	28.607	14.483	12.843	13.098
MG558960.1	0.669	-0.58	1.11E-03	6.29E-02	2532.25	1905.95	2363.68	3559.25	2846.46	3655.97
MG090120.1	1.744	0.802	1.12E-03	6.33E-02	10.587	8.142	8.552	5.193	4.396	5.903
MG511060.1	1.696	0.762	1.14E-03	6.40E-02	67.789	55.252	61.619	32.473	43.051	31.444
MG534820.1	2.012	1.008	1.14E-03	6.40E-02	4.206	3.769	3.32	1.382	1.781	2.444
MG184140.1	0.244	-2.037	1.15E-03	6.45E-02	0.434	0.25	0.325	1.145	0.696	2.311
MG176810.1	2.463	1.3	1.15E-03	6.47E-02	92.009	117.595	40.935	34.985	27.573	39.77
MG548890.1	0.016	-6.008	1.16E-03	6.51E-02	0.053	0	0	2.099	1.472	0.054
MG495530.1	30.104	4.912	1.18E-03	6.57E-02	0.044	0.917	0.404	0.048	0	0
MG293440.1	1.796	0.845	1.18E-03	6.57E-02	58.54	41.32	59.193	29.044	34.008	23.486
MG085620.1	0.567	-0.818	1.19E-03	6.59E-02	4.155	3.415	3.577	5.309	7.171	6.96
MG122490.1	0.552	-0.856	1.19E-03	6.60E-02	19.161	18.404	23.312	40.748	33.722	35.127
MG258390.1	1.512	0.596	1.20E-03	6.62E-02	24.848	20.284	20.087	13.69	14.664	14.206
MG308840.1	2.153	1.107	1.21E-03	6.66E-02	17.161	11.035	14.079	7.347	7.114	4.6
MG264750.1	0.603	-0.731	1.21E-03	6.66E-02	271.709	148.835	191.024	330.262	273.35	390.799
MG116670.1	0.577	-0.795	1.24E-03	6.84E-02	47.201	57.429	53.932	85.331	76.439	116.752
MG391550.1	0.692	-0.531	1.25E-03	6.87E-02	1690.05	1364.6	1596.51	2344.76	1970.08	2344.18
MG275900.1	1.703	0.768	1.26E-03	6.87E-02	20.57	16.252	18.986	10.427	12.5	9.228
MG537760.1	1.922	0.942	1.26E-03	6.87E-02	1.889	1.671	1.524	0.887	0.742	1.002
MG494750.1	1.493	0.578	1.26E-03	6.87E-02	26.377	18.467	23.533	14.514	13.601	17.161
MG159520.1	0.704	-0.507	1.28E-03	6.94E-02	4380.31	3301.34	3737.44	5622.34	4859.21	5519.14
MG336060.1	2.052	1.037	1.28E-03	6.94E-02	3.603	2.216	2.93	1.142	1.407	1.646
MG422950.1	0.007	-7.195	1.28E-03	6.94E-02	0	0	0	1.172	0	0.226
MG486530.1	63.786	5.995	1.28E-03	6.94E-02	2.967	0	2.392	0.079	0	0
MG395010.1	0.319	-1.647	1.30E-03	7.01E-02	62.197	66.053	52.96	64.942	140.605	380.429
MG296500.1	0.474	-1.077	1.31E-03	7.07E-02	10.615	7.322	7.216	22.959	15.664	12.96
MG141870.1	0.622	-0.684	1.32E-03	7.10E-02	148.664	127.585	147.765	242.645	172.916	264.126
MG363700.1	0.055	-4.184	1.32E-03	7.10E-02	0.112	0.117	0.24	3.74	0.348	4.587
MG552200.1	0.632	-0.661	1.33E-03	7.10E-02	1551.54	1239.07	1453.25	2550.43	1759.83	2338.36
MG543680.1	0.596	-0.747	1.33E-03	7.12E-02	24.26	15.808	19.906	35.363	25.771	38.167
MG476960.1	1.777	0.83	1.34E-03	7.12E-02	25.068	13.24	17.424	10.057	10.826	9.511
MG461930.1	1.707	0.771	1.34E-03	7.12E-02	30.669	21.206	23.128	14.945	15.99	11.87
MG160550.1	0.576	-0.796	1.34E-03	7.13E-02	38.092	20.743	31.097	51.619	47.021	54.054
MG376000.1	0.49	-1.029	1.36E-03	7.19E-02	15.316	13.731	17.737	36.441	18.595	40.998
MG573550.1	0.404	-1.308	1.36E-03	7.21E-02	7.366	10.668	11.496	31.074	25.167	16.654
MG471550.1	0.264	-1.923	1.38E-03	7.28E-02	3.58	11.953	12.504	13.387	44.446	53.445
MG294520.1	0.538	-0.895	1.41E-03	7.41E-02	11.118	7.315	10.149	14.299	17.188	21.091
MG005330.1	5.743	2.522	1.41E-03	7.43E-02	0.846	0.777	0.576	0.138	0.159	0.079
MG258920.1	0.374	-1.418	1.43E-03	7.49E-02	6.969	6.254	5.611	7.506	20.995	21.721
MG461870.1	0.347	-1.528	1.44E-03	7.51E-02	66.517	51.523	143.889	134.009	354.498	265.026
MG240890.1	0.627	-0.673	1.44E-03	7.51E-02	43.18	28.713	36.958	56.479	59.109	54.372
MG388390.1	0.054	-4.219	1.44E-03	7.51E-02	0	0.134	0.069	0.621	1.128	2.166
MG106650.1	0.696	-0.524	1.45E-03	7.51E-02	1895.16	1501.18	1760.65	2583.6	2153.02	2604.46
MG249970.1	0.547	-0.87	1.45E-03	7.51E-02	39.801	37.374	22.694	58.465	60.211	61.826
MG517890.1	0.243	-2.043	1.45E-03	7.51E-02	1.167	4.377	0.842	7.079	6.984	13.796
MG577490.1	0.234	-2.097	1.46E-03	7.54E-02	0.151	0.168	0.043	0.465	0.499	0.576
MG371720.1	2.133	1.093	1.46E-03	7.54E-02	6.311	4.113	7.052	3.419	2.324	2.299
MG459560.1	0.58	-0.786	1.46E-03	7.54E-02	29.141	31.432	25.228	50.579	41.291	56.343
MG168850.1	3.192	1.675	1.48E-03	7.61E-02	2.298	2.88	5.955	0.68	1.697	1.128
MG080550.1	0.104	-3.265	1.49E-03	7.61E-02	2.333	1.435	2.938	1.33	52.827	7.307
MG144370.1	39.18	5.292	1.49E-03	7.61E-02	0.287	0.272	0.586	0	0	0.027
MG304870.1	128.778	7.009	1.49E-03	7.63E-02	0.236	0.454	0	0	0	0
MG115620.1	0.68	-0.557	1.50E-03	7.64E-02	341.256	245.514	297.225	456.238	393.118	430.411
MG256300.1	0.342	-1.546	1.50E-03	7.66E-02	2.86	4.105	4.773	6.788	8.628	20.052
MG135810.1	2.289	1.195	1.54E-03	7.81E-02	6.944	5.581	2.937	2.071	2.414	2.121
MG463860.1	2.147	1.102	1.57E-03	7.96E-02	10.542	6.204	7.348	3.101	4.491	3.31
MG186750.1	0.426	-1.233	1.58E-03	7.98E-02	4.042	4.905	4.017	7.852	12.473	10.05
MG008620.1	0.549	-0.864	1.59E-03	8.03E-02	2764.53	1409.7	2531.12	3511.67	3339.69	5186.96
MG088170.1	1.869	0.902	1.59E-03	8.03E-02	36.084	27.229	20.056	15.272	16.266	11.852
MG149930.1	1.853	0.89	1.60E-03	8.04E-02	7.197	8.054	8.97	4.853	4.36	3.81
MG254470.1	1.52	0.605	1.60E-03	8.04E-02	41.942	32.026	30.638	23.917	22.407	21.171
MG399890.1	1.498	0.583	1.60E-03	8.04E-02	23.249	22.944	21.512	14.495	14.557	15.975
MG156140.1	2.126	1.088	1.62E-03	8.09E-02	2.141	1.559	2.26	0.986	0.901	0.877
MG250110.1	0.022	-5.485	1.63E-03	8.13E-02	0.031	0	0	0.266	0.191	1.137
MG534900.1	0.445	-1.168	1.63E-03	8.14E-02	1.958	2.547	2.173	3.833	6.302	4.866
MG449130.1	0.682	-0.552	1.64E-03	8.14E-02	2785.37	2289.34	2927.31	3832.01	3788.73	4007.96
MG098680.1	0.029	-5.131	1.64E-03	8.14E-02	0.068	0	0	1.967	0.094	0.046
MG530780.1	36.427	5.187	1.64E-03	8.14E-02	0.525	0.48	0.351	0	0.034	0
MG090500.1	0.382	-1.389	1.65E-03	8.17E-02	5.889	5.24	6.49	22.048	6.637	17.513
MG213300.1	0.651	-0.62	1.66E-03	8.18E-02	18.261	12.983	17.265	22.873	23.357	27.47
MG188700.1	0.541	-0.886	1.66E-03	8.18E-02	28.339	20.945	18.304	36.574	50.516	34.612
MG568080.1	0.675	-0.568	1.68E-03	8.26E-02	3808.08	2902.11	3675.47	5428.98	4360.05	5449.39
MG144470.1	0.068	-3.875	1.68E-03	8.26E-02	0.369	0	0.237	4.612	3.208	0.378
MG319240.1	0.669	-0.581	1.69E-03	8.27E-02	41.34	34.744	39.328	57.956	48.07	65.804
MG168580.1	2.134	1.094	1.71E-03	8.39E-02	12.912	8.851	10.333	7.291	3.608	3.766
MG010210.1	0.428	-1.224	1.73E-03	8.44E-02	17.695	15.041	31.983	66.156	31.431	53.952
MG003500.1	1.657	0.728	1.74E-03	8.47E-02	18.617	11.952	13.083	8.191	9.638	7.825
MG173430.1	0.042	-4.567	1.75E-03	8.50E-02	0	0.081	0	1.203	0.215	0.585
MG092100.1	0.343	-1.542	1.75E-03	8.50E-02	0.417	1.016	0.421	1.68	2.499	1.285
MG466480.1	0.017	-5.91	1.76E-03	8.55E-02	0	0.034	0	0.07	0.202	2.035
MG478320.1	0.454	-1.14	1.77E-03	8.57E-02	2.168	0.995	1.93	3.949	3.081	3.941
MG271710.1	0.027	-5.218	1.78E-03	8.58E-02	0.03	0	0	0.58	0.309	0.337
MG148050.1	4.301	2.105	1.78E-03	8.60E-02	0.75	0.943	1.471	0.164	0.115	0.483
MG275820.1	0.251	-1.995	1.79E-03	8.60E-02	1.029	1.044	0.291	2.999	4.352	1.797
MG288120.1	55.579	5.796	1.79E-03	8.60E-02	1.489	0.707	0.036	0	0.035	0
MG152750.1	0.016	-5.922	1.80E-03	8.64E-02	0.045	0	0	2.235	0.654	0.046
MG220000.1	0.013	-6.218	1.81E-03	8.64E-02	0	0	0	0.121	0.242	0.019
MG463800.1	0.072	-3.798	1.81E-03	8.66E-02	0.68	0.19	0.437	13.62	3.189	0.046
MG512850.1	1.987	0.99	1.82E-03	8.68E-02	5.359	2.825	5.206	1.996	2.237	2.372
MG099330.1	1.847	0.885	1.82E-03	8.68E-02	8.789	5.605	5.564	2.963	3.28	4.392
MG376030.1	1.75	0.808	1.87E-03	8.86E-02	10.622	10.921	9.709	6.65	5.359	5.752
MG392030.1	0.663	-0.593	1.87E-03	8.86E-02	12.365	11.33	11.355	17.511	16.585	18.416
MG168630.1	0.496	-1.011	1.87E-03	8.87E-02	9.72	5.795	9.391	19.786	16.976	11.987
MG347750.1	1.525	0.609	1.88E-03	8.87E-02	39.551	24.145	31.356	19.467	20.679	20.827
MG224510.1	63.487	5.988	1.88E-03	8.87E-02	0.226	1.273	0.024	0	0	0.023
MG129910.1	0.608	-0.718	1.89E-03	8.87E-02	26.722	20.192	18.17	34.239	28.321	43.542
MG541520.1	1.622	0.698	1.89E-03	8.87E-02	16.743	16.52	13.256	8.969	10.191	9.258
MG228860.1	1.87	0.903	1.89E-03	8.87E-02	55.064	31.907	38.24	20.769	26.46	17.472
MG187980.1	0.509	-0.975	1.89E-03	8.87E-02	112.568	124.532	63.787	177.672	159.275	258.276
MG529140.1	0.37	-1.436	1.90E-03	8.88E-02	7.211	3.667	7.856	14.974	9.074	26.737
MG258170.1	1.666	0.736	1.91E-03	8.89E-02	13.665	12.176	11.756	6.21	7.04	9.268
MG573720.1	0.395	-1.34	1.91E-03	8.89E-02	15.14	12.373	19.562	28.403	22.387	71.019
MG109390.1	1.639	0.712	1.91E-03	8.89E-02	27.994	16.663	25.353	12.622	14.146	15.18
MG060680.1	5.346	2.418	1.92E-03	8.89E-02	40.045	14.053	11.723	7.278	3.533	0.51
MG484980.1	0.008	-6.886	1.92E-03	8.89E-02	0	0	0	2.148	0	1.75
MG095170.1	4.729	2.241	1.92E-03	8.89E-02	0.624	0.761	1.392	0.224	0.269	0.089
MG091660.1	0.642	-0.64	1.93E-03	8.89E-02	16.241	13.008	14.052	23.406	19.692	23.653
MG244660.1	1.564	0.645	1.93E-03	8.89E-02	45.615	27.609	30.037	19.179	20.051	25.562
MG523850.1	1.812	0.857	1.93E-03	8.89E-02	25.316	11.676	18.363	8.874	10.602	10.126
MG238800.1	1.725	0.786	1.94E-03	8.90E-02	16.134	15.783	13.307	8.954	9.419	7.527
MG221990.1	2.025	1.018	1.96E-03	8.99E-02	3.007	1.613	2.597	0.865	1.342	1.279
MG231450.1	1.749	0.806	1.97E-03	9.01E-02	16.615	16.256	15.905	7.492	10.975	9.211
MG289810.1	0.579	-0.789	2.01E-03	9.14E-02	10.886	12.701	13.44	19.981	19.828	24.545
MG142090.1	1.517	0.602	2.01E-03	9.14E-02	39.436	24.958	32.083	19.512	21.191	21.612
MG347970.1	0.149	-2.743	2.01E-03	9.14E-02	0.01	0.098	0.123	0.282	0.541	0.804
MG122420.1	1.675	0.744	2.01E-03	9.14E-02	6.168	4.975	4.401	3.276	2.637	3.258
MG306840.1	0.294	-1.768	2.02E-03	9.14E-02	11.014	17.603	2.452	37.79	36.417	31.964
MG261730.1	0.142	-2.82	2.02E-03	9.14E-02	0.06	0.018	0.046	0.247	0.106	0.514
MG545040.1	1.816	0.861	2.03E-03	9.18E-02	21.793	10.209	13.177	7.375	8.107	8.606
MG306590.1	0.369	-1.437	2.03E-03	9.18E-02	0.177	0.083	0.072	0.309	0.291	0.266
MG370730.1	0.538	-0.894	2.05E-03	9.23E-02	13.349	9.421	9.605	20.647	12.647	26.527
MG058650.1	114.779	6.843	2.07E-03	9.32E-02	0.492	0.484	0	0	0	0
MG015460.1	0.442	-1.178	2.08E-03	9.34E-02	27.182	49.181	29.53	107.276	54.128	82.507
MG264480.1	1.862	0.897	2.09E-03	9.34E-02	39.519	36.388	31.113	18.484	23.19	14.743
MG213810.1	0.52	-0.944	2.09E-03	9.34E-02	5.457	3.784	5.661	8.936	9.391	9.976
MG353810.1	0.023	-5.43	2.10E-03	9.40E-02	0	0.036	0	0.187	1.112	0.32
MG306880.1	0.346	-1.529	2.14E-03	9.55E-02	398.361	945.871	225.286	1806.34	1163.81	1694.7
MG131190.1	0.653	-0.616	2.16E-03	9.61E-02	28.582	22.446	27.694	33.104	38.103	48.882
MG291600.1	24.83	4.634	2.18E-03	9.69E-02	0.299	0.468	1.119	0	0.039	0.038
MG446900.1	7.206	2.849	2.20E-03	9.76E-02	0.654	1.208	0.233	0.094	0.09	0.112
MG343210.1	0.125	-2.998	2.21E-03	9.76E-02	0.108	0.283	0.116	0.641	1.512	1.995
MG288180.1	1.473	0.559	2.21E-03	9.76E-02	152.456	117.822	142.409	98.545	88.16	89.542
MG518220.1	1.752	0.809	2.21E-03	9.76E-02	11.714	6.369	9.463	4.53	5.052	5.818
MG397390.1	0.724	-0.466	2.21E-03	9.76E-02	2263.03	1845.42	2101.59	2893.68	2571.61	3033.23
MG404590.1	2.314	1.21	2.22E-03	9.76E-02	2.917	2.101	2.59	1.373	1.006	0.841
MG213950.1	0.19	-2.398	2.22E-03	9.76E-02	0.346	0.663	0.309	1.863	1.253	4.073
MG467360.1	0.413	-1.274	2.23E-03	9.76E-02	74.549	88.283	50.788	94.247	134.557	300.793
MG414250.1	0.098	-3.358	2.23E-03	9.76E-02	0.015	0.032	0.032	0.36	0.204	0.249
MG286350.1	0.649	-0.623	2.24E-03	9.77E-02	4288.6	3948.67	4602.26	7375.24	5994.33	6253.71
MG094250.1	0.451	-1.148	2.24E-03	9.77E-02	5.568	8.172	6.418	15.224	13.185	16.664
MG195570.1	1.675	0.744	2.25E-03	9.79E-02	16.66	9.643	14.082	7.175	8.691	7.664
MG136190.1	0.429	-1.22	2.26E-03	9.79E-02	2.861	5.7	3.896	12.824	7.911	8.723
MG215120.1	2.141	1.098	2.26E-03	9.79E-02	3.309	3.345	3.697	1.097	1.975	1.75
MG396380.1	0.692	-0.53	2.26E-03	9.79E-02	386.484	286.12	276.521	451.157	399.596	501.462
MG253780.1	1.801	0.848	2.27E-03	9.79E-02	31.03	22.763	30.238	16.242	17.123	12.317
MG315020.1	1.581	0.661	2.27E-03	9.79E-02	39.682	24.789	34.783	20.203	21.098	20.155
MG379670.1	1.918	0.939	2.27E-03	9.79E-02	19.936	15.582	12.306	7.502	5.563	11.84
MG384980.1	0.668	-0.581	2.27E-03	9.79E-02	2766.77	1964.39	2524.02	3959.7	3155.64	3571.15
MG281480.1	1.776	0.829	2.28E-03	9.81E-02	31.399	25.533	38.853	19.962	17.793	15.486
MG288390.1	1.858	0.894	2.29E-03	9.84E-02	8.547	4.294	6.604	2.956	3.297	3.979
MG296240.1	0.624	-0.68	2.30E-03	9.86E-02	66.193	56.478	69.547	118.184	84.718	102.657
MG309600.1	10.423	3.382	2.31E-03	9.88E-02	1.472	1.751	1.63	0	0.026	0.468
MG506020.1	0.557	-0.845	2.33E-03	9.97E-02	3.102	2.28	2.501	5.065	3.385	5.597
MG297110.1	1.74	0.799	2.35E-03	1.00E-01	13.388	7.566	8.764	5.441	6.211	4.882
MG466140.1	1.772	0.825	2.36E-03	1.01E-01	8.838	5.462	5.154	3.159	4.302	3.171
MG497530.1	1.527	0.611	2.37E-03	1.01E-01	7.005	4.504	4.887	3.581	3.231	3.706
MG168110.1	2.134	1.094	2.37E-03	1.01E-01	4.481	2.247	2.331	1.203	1.589	1.301
MG125670.1	0.551	-0.86	2.40E-03	1.02E-01	13.118	15.783	15.452	32.352	19.519	29.162
MG192740.1	1.977	0.983	2.40E-03	1.02E-01	69.358	36.824	56.829	23.236	35.154	21.233
MG088140.1	2.092	1.065	2.41E-03	1.02E-01	3.588	3.9	2.815	1.866	1.245	1.816
MG154400.1	0.513	-0.963	2.42E-03	1.02E-01	9.662	6.372	5.148	12.371	15.703	12.014
MG490840.1	3.704	1.889	2.42E-03	1.02E-01	4.405	1.57	1.238	0.612	0.294	0.977
MG394830.1	0.572	-0.805	2.43E-03	1.02E-01	533.399	484.954	335.491	932.252	594.252	816.992
MG313920.1	1.97	0.978	2.44E-03	1.02E-01	5.299	2.412	3.476	2.221	1.728	1.51
MG527200.1	0.274	-1.866	2.45E-03	1.02E-01	2.186	2.094	3.314	6.278	4.523	17.715
MG223090.1	0.27	-1.888	2.45E-03	1.02E-01	2.726	0.499	1.896	6.826	3.878	7.604
MG430630.1	0.326	-1.618	2.46E-03	1.03E-01	0.919	0.412	0.597	1.838	1.426	2.553
MG202410.1	0.023	-5.46	2.49E-03	1.04E-01	0	0.06	0	0.123	1.245	1.467
MG133980.1	1.638	0.712	2.51E-03	1.04E-01	23.816	18.01	20.316	12.133	13.874	11.213
MG240650.1	0.535	-0.901	2.51E-03	1.04E-01	4.331	3.46	2.913	6.431	7.17	6.018
MG233800.1	1.639	0.713	2.55E-03	1.06E-01	17.18	9.478	11.712	7.711	6.161	9.058
MG284520.1	0.458	-1.126	2.57E-03	1.06E-01	4.282	6.304	4.677	9.79	8.5	15.748
MG274390.1	9.7	3.278	2.59E-03	1.07E-01	0.204	0.489	0.154	0.052	0.025	0.012
MG534150.1	1.845	0.884	2.60E-03	1.07E-01	45.239	42.832	32.669	27.314	19.963	17.108
MG480080.1	5.786	2.533	2.61E-03	1.08E-01	2.774	1.933	3.654	0.306	0.147	1.019
MG304390.1	16.001	4	2.62E-03	1.08E-01	0.114	0.081	0.044	0.005	0.009	0
MG013420.1	2.451	1.294	2.62E-03	1.08E-01	13.879	4.07	11.693	2.851	4.945	3.807
MG293180.1	0.653	-0.616	2.62E-03	1.08E-01	84.11	57.768	66.69	111.447	100.958	100.946
MG026220.1	1.668	0.738	2.65E-03	1.09E-01	16.655	20.067	18.49	10.929	11.501	10.688
MG314360.1	0.015	-6.03	2.69E-03	1.10E-01	0	0	0	0.275	0.048	0.57
MG538040.1	1.643	0.716	2.70E-03	1.10E-01	52.908	31.106	43.816	24.231	26.661	25.108
MG145460.1	1.821	0.865	2.71E-03	1.10E-01	14.149	7.506	10.881	6.076	5.962	5.313
MG365230.1	1.451	0.537	2.73E-03	1.11E-01	27.321	26.441	27.712	18.455	17.294	20.257
MG115400.1	1.783	0.834	2.75E-03	1.12E-01	22.052	22.501	27.817	13.5	9.732	17.772
MG534800.1	1.531	0.614	2.79E-03	1.13E-01	12.733	10.643	8.824	6.425	6.783	7.594
MG300960.1	3.12	1.642	2.80E-03	1.13E-01	21.133	10.664	15.155	6.593	6.207	1.434
MG185010.1	0.079	-3.668	2.80E-03	1.13E-01	0.527	0	0.141	3.546	1.363	3.236
MG518910.1	0.539	-0.89	2.82E-03	1.14E-01	19.011	11.285	14.825	23.049	32.126	26.408
MG300520.1	0.692	-0.532	2.84E-03	1.14E-01	2366.51	1865.66	2326.84	3360.75	2757	3269.67
MG560320.1	2.242	1.165	2.84E-03	1.14E-01	262.315	262.905	308.049	154.56	147.615	61.444
MG504570.1	1.532	0.616	2.89E-03	1.16E-01	34.214	20.224	27.269	17.375	16.499	18.323
MG493960.1	0.608	-0.718	2.91E-03	1.17E-01	53.906	52.558	36.834	78.494	70.9	85.012
MG360080.1	1.913	0.936	2.93E-03	1.18E-01	4.501	2.297	3.166	1.472	2	1.569
MG479920.1	0.014	-6.17	2.94E-03	1.18E-01	0	0	0	0.309	0.119	2.054
MG541760.1	1.6	0.678	2.95E-03	1.18E-01	7.913	6.828	6.524	3.623	4.583	4.981
MG313590.1	1.682	0.75	3.00E-03	1.20E-01	10.203	9.316	11.543	6.75	5.946	5.606
MG109800.1	7.389	2.885	3.00E-03	1.20E-01	1.63	0.248	3.743	0.183	0.351	0.209
MG542020.1	0.679	-0.558	3.03E-03	1.21E-01	3763.95	2721.16	3510.39	5331.36	4342.53	4821.9
MG150110.1	0.541	-0.887	3.04E-03	1.21E-01	44.944	45.527	70.874	91.89	110.188	95.692
MG189650.1	0.524	-0.931	3.06E-03	1.21E-01	40.212	57.791	36.988	80.886	67.083	114.33
MG456690.1	0.015	-6.064	3.06E-03	1.21E-01	0	0	0	0.049	0.614	0.187
MG213840.1	0.662	-0.595	3.07E-03	1.21E-01	318.386	240.733	306.058	487.724	365.648	437.266
MG119060.1	2.14	1.098	3.07E-03	1.21E-01	9.258	5.881	9.603	3.119	5.404	2.698
MG214690.1	0.076	-3.721	3.09E-03	1.22E-01	0.018	0.038	0.039	0.079	0.303	0.936
MG010530.1	1.503	0.588	3.11E-03	1.22E-01	92.58	53.791	62.432	43.542	44.782	47.085
MG175430.1	0.045	-4.464	3.11E-03	1.22E-01	0	0.095	0	0.341	0.164	1.805
MG418740.1	1.746	0.804	3.12E-03	1.22E-01	19.545	11.26	11.558	6.937	8.732	7.902
MG276930.1	0.687	-0.542	3.12E-03	1.22E-01	30.325	20.317	22.682	32.118	34.104	38.788
MG026320.1	1.946	0.96	3.13E-03	1.22E-01	15.534	11.412	12.125	7.942	7.346	4.19
MG071010.1	95.752	6.581	3.15E-03	1.23E-01	0.034	0.828	0.018	0	0	0
MG199130.1	0.61	-0.713	3.16E-03	1.23E-01	4.296	2.577	3.329	5.994	4.707	5.687
MG024070.1	0.45	-1.154	3.19E-03	1.24E-01	22.137	8.88	8.931	35.739	20.165	29.264
MG502680.1	0.414	-1.273	3.21E-03	1.25E-01	0.833	1.074	1.129	3.349	1.508	2.53
MG011540.1	2.083	1.059	3.22E-03	1.25E-01	5.412	2.962	3.483	1.339	1.646	2.62
MG367480.1	0.491	-1.027	3.23E-03	1.25E-01	3.475	1.873	1.821	5.846	3.688	4.64
MG139120.1	1.647	0.72	3.23E-03	1.25E-01	15.706	11.738	11.119	6.918	9.088	6.888
MG149070.1	0.632	-0.663	3.24E-03	1.25E-01	105.952	70.369	61.615	131.649	117.557	117.884
MG250050.1	7.546	2.916	3.26E-03	1.26E-01	0.956	0.297	0.692	0.111	0.107	0.026
MG140400.1	0.044	-4.507	3.27E-03	1.26E-01	0.035	0	0.019	0.037	0.288	0.889
MG164920.1	1.677	0.746	3.29E-03	1.27E-01	58.096	34.842	52	23.897	33.457	27.03
MG132790.1	1.741	0.8	3.29E-03	1.27E-01	12.802	10.223	17.251	7.315	7.495	8.198
MG368300.1	0.585	-0.772	3.30E-03	1.27E-01	35.964	19.743	21.611	40.251	43.033	45.254
MG162970.1	0.557	-0.845	3.30E-03	1.27E-01	1.979	1.53	1.477	2.919	3.045	2.843
MG096740.1	1.549	0.631	3.31E-03	1.27E-01	141.759	106.53	146.078	87.787	87.128	75.452
MG254440.1	94.16	6.557	3.31E-03	1.27E-01	0.022	1.014	0.046	0	0	0
MG570150.1	0.44	-1.185	3.32E-03	1.27E-01	3.949	2.145	2.69	6.297	7.854	5.146
MG393180.1	0.468	-1.095	3.36E-03	1.28E-01	3.604	5.03	7.24	8.631	11.249	14.676
MG450810.1	4.386	2.133	3.39E-03	1.29E-01	1.392	6.329	13.243	1.214	1.029	2.828
MG263860.1	0.01	-6.656	3.40E-03	1.29E-01	0	0	0	0	0.212	0.288
MG501990.1	145.553	7.185	3.40E-03	1.29E-01	2.835	35.251	0.253	0	0	0.302
MG003560.1	1.454	0.54	3.40E-03	1.29E-01	94.755	61.073	64.768	46.85	47.425	54.509
MG002350.1	0.362	-1.468	3.41E-03	1.29E-01	4.607	2.728	8.16	20.596	12.108	9.267
MG214240.1	1.796	0.845	3.44E-03	1.30E-01	5.074	3.668	3.728	2.175	2.116	2.559
MG440310.1	103.808	6.698	3.44E-03	1.30E-01	0.482	0	1.243	0	0	0
MG065920.1	0.015	-6.016	3.45E-03	1.30E-01	0	0	0	0.789	0.087	0.144
MG443500.1	1.993	0.995	3.46E-03	1.30E-01	6.907	5.764	3.826	2.382	2.696	3.101
MG550800.1	0.04	-4.641	3.46E-03	1.30E-01	0.032	0.033	0	0.102	0.884	0.615
MG069080.1	9.162	3.196	3.48E-03	1.31E-01	0.313	0.327	3.618	0.153	0.147	0.175
MG110800.1	0.211	-2.242	3.49E-03	1.31E-01	0.145	0.03	0.187	0.679	0.662	0.298
MG333120.1	3.359	1.748	3.50E-03	1.31E-01	5.232	5.367	1.231	0.846	0.535	2.213
MG247620.1	0.031	-4.993	3.51E-03	1.31E-01	0.394	0	0.362	0.516	17.455	4.296
MG304630.1	2.075	1.053	3.51E-03	1.31E-01	29.62	14.959	12.957	8.294	11.258	6.907
MG225230.1	1.888	0.917	3.52E-03	1.31E-01	31.409	17.156	29.773	12.906	16.772	10.501
MG204130.1	59.843	5.903	3.55E-03	1.32E-01	0.358	0.058	0.56	0	0	0
MG237500.1	0.072	-3.8	3.56E-03	1.32E-01	0.108	0.038	0	1.011	0.299	0.665
MG067210.1	0.262	-1.933	3.56E-03	1.32E-01	0.318	0.125	0.298	0.621	0.741	1.446
MG438120.1	0.018	-5.764	3.61E-03	1.34E-01	0	0	0	0.838	0.237	0.328
MG138050.1	1.57	0.65	3.61E-03	1.34E-01	23.039	12.423	16.703	10.164	11.144	11.032
MG025900.1	0.45	-1.153	3.62E-03	1.34E-01	10.85	10.855	22.726	29.983	41.113	27.219
MG505800.1	1.433	0.519	3.65E-03	1.35E-01	18.062	13.994	14.448	9.97	10.568	11.495
MG279670.1	58.737	5.876	3.66E-03	1.35E-01	0.415	0.041	0.254	0	0	0
MG016320.1	1.699	0.764	3.67E-03	1.35E-01	31.275	21.001	27.511	10.69	16.406	19.399
MG461090.1	0.021	-5.577	3.67E-03	1.35E-01	0.045	0	0	0.24	0	1.858
MG085980.1	0.414	-1.273	3.68E-03	1.35E-01	4.077	2.167	2.589	4.764	8.223	7.854
MG221200.1	0.373	-1.421	3.70E-03	1.35E-01	3.712	7.546	8.222	15.382	10.296	28.715
MG163560.1	41.217	5.365	3.70E-03	1.35E-01	0.13	0.272	0.02	0	0	0.01
MG203540.1	0.014	-6.189	3.76E-03	1.37E-01	0	0	0.024	1.618	0	0.186
MG026180.1	0.27	-1.887	3.76E-03	1.37E-01	0.395	0.508	1.559	2.321	2.513	4.506
MG533780.1	1.79	0.84	3.77E-03	1.37E-01	6.033	6.082	5.791	3.868	2.651	3.456
MG261390.1	0.571	-0.809	3.78E-03	1.38E-01	8.31	6.615	5.508	11.541	9.472	14.511
MG490540.1	9.122	3.189	3.81E-03	1.38E-01	0.337	0.426	0.531	0.038	0	0.109
MG525760.1	0.442	-1.179	3.83E-03	1.39E-01	10.507	5.23	4.131	12.087	12.129	19.685
MG314700.1	0.016	-5.965	3.84E-03	1.39E-01	0	0	0	0.164	0.788	0.094
MG380610.1	0.473	-1.08	3.86E-03	1.40E-01	2.05	2.259	1.454	5.055	4.102	2.845
MG519710.1	2.43	1.281	3.86E-03	1.40E-01	3.293	1.569	2.397	0.724	1.228	0.94
MG152500.1	0.374	-1.419	3.87E-03	1.40E-01	2.517	2.844	2.477	8.703	2.983	9.561
MG394900.1	0.013	-6.258	3.88E-03	1.40E-01	0	0	0	2.724	0.077	0.381
MG353420.1	0.019	-5.736	3.89E-03	1.40E-01	0	0	0	0.101	0.048	0.215
MG254330.1	0.081	-3.631	3.91E-03	1.41E-01	0.082	0.215	0.176	0.487	5.063	0.168
MG148510.1	0.174	-2.521	3.94E-03	1.41E-01	0.05	0.006	0.04	0.207	0.18	0.14
MG366670.1	0.487	-1.037	3.94E-03	1.41E-01	3.238	1.701	2.594	4.861	3.267	7.184
MG384790.1	0.226	-2.143	3.97E-03	1.42E-01	2.088	11.642	2.049	16.493	15.304	43.469
MG243730.1	5.855	2.55	3.98E-03	1.42E-01	1.687	2.337	11.061	0.227	0.786	1.684
MG561650.1	0.15	-2.735	3.98E-03	1.42E-01	0.057	0.084	0.233	0.259	1.822	0.363
MG078100.1	0.377	-1.408	3.99E-03	1.42E-01	48.09	31.881	14.77	92.361	107.202	39.205
MG282610.1	0.622	-0.685	3.99E-03	1.42E-01	16.626	14.65	17.471	21.262	25.986	30.906
MG084470.1	0.578	-0.792	4.00E-03	1.42E-01	44.045	31.597	37.734	47.287	54.886	94.032
MG133390.1	0.497	-1.007	4.03E-03	1.43E-01	281.303	255.911	130.657	291.402	501.561	538.256
MG077960.1	0.302	-1.728	4.04E-03	1.43E-01	44.521	99.303	79.185	75.669	168.506	543.148
MG225210.1	0.699	-0.517	4.05E-03	1.43E-01	148.15	137.103	138.608	207.959	170.993	225.688
MG269200.1	0.509	-0.974	4.06E-03	1.44E-01	2.476	1.404	1.748	3.432	3.842	3.505
MG247030.1	1.621	0.697	4.07E-03	1.44E-01	10.691	10.162	9.762	6.317	6.69	5.674
MG518320.1	0.432	-1.211	4.09E-03	1.44E-01	2.482	1.627	2.34	4.47	6.441	3.604
MG293460.1	0.556	-0.847	4.10E-03	1.44E-01	3.689	3.971	3.476	6.463	5.326	8.342
MG168200.1	1.697	0.763	4.10E-03	1.44E-01	37.433	24.147	37.176	17.306	22.841	16.724
MG288780.1	0.628	-0.671	4.10E-03	1.44E-01	22.516	15.897	20.305	32.998	25.97	33.33
MG445430.1	99.344	6.634	4.11E-03	1.44E-01	0	1.801	1.095	0	0	0
MG325310.1	1.525	0.609	4.13E-03	1.45E-01	110.806	70.833	86.012	52.37	63.354	55.693
MG415200.1	4.778	2.256	4.14E-03	1.45E-01	0.977	8.332	1.835	0.47	1.245	0.739
MG578400.1	1.436	0.522	4.16E-03	1.45E-01	7.62	6.066	5.851	4.12	4.35	4.984
MG466050.1	0.041	-4.598	4.18E-03	1.46E-01	0	0.063	0	0.163	0.658	0.775
MG326840.1	1.516	0.6	4.20E-03	1.46E-01	365.898	366.969	438.804	238.541	231.092	306.552
MG231930.1	0.064	-3.975	4.20E-03	1.46E-01	0.02	0.083	0	0.323	0.103	1.329
MG501030.1	0.123	-3.02	4.21E-03	1.46E-01	14.557	1.425	3.004	19.566	90.785	27.343
MG315570.1	0.694	-0.527	4.21E-03	1.46E-01	2335.06	1758.55	2248.58	3269.49	2765.7	2977.34
MG134320.1	0.706	-0.502	4.22E-03	1.46E-01	2264.79	1698.76	1999.52	3050.76	2489.37	2784.49
MG119810.1	0.1	-3.323	4.22E-03	1.46E-01	0.029	0	0.282	1.324	0.666	1.138
MG315330.1	1.828	0.87	4.25E-03	1.47E-01	16.111	10.521	9.105	6.094	7.781	5.024
MG158040.1	0.033	-4.931	4.26E-03	1.47E-01	0.055	0	0	0.771	0.57	0.507
MG124840.1	1.625	0.7	4.27E-03	1.47E-01	5.055	4.145	4.141	2.426	3.216	2.422
MG019790.1	0.576	-0.795	4.29E-03	1.48E-01	12.239	14.219	13.098	24.833	16.504	27.91
MG309040.1	1.977	0.984	4.30E-03	1.48E-01	7.961	3.702	5.173	2.575	3.397	2.196
MG367270.1	1.689	0.757	4.32E-03	1.48E-01	12.761	9.168	10.727	5.398	6.722	6.936
MG046230.1	0.357	-1.486	4.33E-03	1.48E-01	0.098	0.074	0.062	0.201	0.188	0.259
MG510700.1	2.255	1.173	4.33E-03	1.48E-01	18.892	5.821	16.784	5.233	6.261	6.283
MG510210.1	0.671	-0.575	4.35E-03	1.49E-01	2360.13	1507.13	2287.53	2897.47	2867.31	3265.14
MG306410.1	1.431	0.517	4.35E-03	1.49E-01	39.169	29.817	32.514	24.99	21.38	23.53
MG392530.1	12.129	3.6	4.37E-03	1.49E-01	0.124	0.373	0.47	0	0.014	0.07
MG395160.1	0.238	-2.07	4.39E-03	1.49E-01	2.737	4.235	4.804	7.076	6.231	39.121
MG248170.1	31.66	4.985	4.39E-03	1.49E-01	0.259	0.21	0.554	0.031	0	0
MG252600.1	66.355	6.052	4.40E-03	1.49E-01	2.665	0.697	0.089	0	0	0
MG199730.1	94.247	6.558	4.40E-03	1.49E-01	0.013	0.603	0.013	0	0	0
MG194490.1	11.478	3.521	4.40E-03	1.49E-01	0.083	1.252	6.717	0.089	0.342	0.296
MG313130.1	0.634	-0.658	4.44E-03	1.50E-01	28.721	30.291	32.934	42.101	43.666	60.271
MG340910.1	1.655	0.727	4.49E-03	1.51E-01	252.533	176.613	175.383	129.446	132.636	92.645
MG188930.1	0.344	-1.539	4.49E-03	1.51E-01	37.434	69.994	72.59	325.156	115.201	83.664
MG222140.1	1.558	0.639	4.50E-03	1.52E-01	72.489	66.29	58.713	40.981	46.911	37.05
MG496450.1	1.654	0.726	4.51E-03	1.52E-01	26.744	14.412	19.32	11.795	12.786	10.881
MG412770.1	0.633	-0.661	4.51E-03	1.52E-01	175.51	124.193	113.811	165.61	206.715	274.129
MG307940.1	2.283	1.191	4.52E-03	1.52E-01	5.864	5.323	4.681	2.205	3.339	1.207
MG531000.1	2.184	1.127	4.57E-03	1.53E-01	1.99	2.232	2.885	1.161	1.073	1.019
MG569300.1	3.321	1.732	4.57E-03	1.53E-01	0.52	0.61	0.421	0.15	0.184	0.13
MG557680.1	0.733	-0.448	4.57E-03	1.53E-01	2153.13	1745.55	2076.25	2470.11	2618.61	3001.64
MG273180.1	0.67	-0.578	4.59E-03	1.53E-01	370.112	302.51	359.177	565.318	402.286	562.341
MG536400.1	0.432	-1.21	4.61E-03	1.54E-01	1.363	0.724	1.316	2.215	1.966	3.638
MG091550.1	1.958	0.969	4.63E-03	1.54E-01	4.049	2.922	3.467	1.323	1.838	2.113
MG516730.1	3.514	1.813	4.64E-03	1.54E-01	116.702	58.559	141.315	4.498	39.637	45.633
MG471190.1	0.317	-1.656	4.65E-03	1.54E-01	519.744	1149.77	295.527	798.52	1933.63	3771.2
MG459300.1	3.848	1.944	4.66E-03	1.55E-01	0.87	0.572	0.798	0.187	0.206	0.178
MG250330.1	1.77	0.824	4.67E-03	1.55E-01	25.858	16.759	24.558	15.157	8.534	13.794
MG116420.1	1.752	0.809	4.68E-03	1.55E-01	4.638	3.648	4.994	1.94	2.774	2.803
MG121710.1	0.524	-0.932	4.68E-03	1.55E-01	24.361	30.223	36.747	65.895	38.047	73.082
MG364490.1	0.494	-1.018	4.69E-03	1.55E-01	4.728	3.797	3.425	4.906	7.815	11.452
MG557890.1	32.487	5.022	4.72E-03	1.56E-01	0.133	0.079	0.027	0	0	0.006
MG115300.1	1.8	0.848	4.73E-03	1.56E-01	11.491	10.251	8.166	5.116	6.531	4.674
MG124670.1	1.446	0.532	4.73E-03	1.56E-01	29.614	21.089	24.565	16.358	17.94	16.796
MG478890.1	1.656	0.728	4.81E-03	1.58E-01	14.251	13.013	10.01	6.521	8.605	7.069
MG211400.1	6.598	2.722	4.81E-03	1.58E-01	0.472	1.336	0.193	0.18	0.086	0.043
MG197440.1	4.515	2.175	4.83E-03	1.58E-01	1.7	1.302	0.639	0.475	0.242	0.053
MG280960.1	0.451	-1.148	4.84E-03	1.58E-01	21.757	22.217	34.973	86.77	45.198	41.54
MG318830.1	1.617	0.693	4.85E-03	1.58E-01	17.002	10.897	15.752	7.848	10.127	8.452
MG086390.1	1.598	0.676	4.85E-03	1.58E-01	89.029	55.748	50.28	34.381	36.694	48.703
MG370790.1	0.67	-0.579	4.86E-03	1.58E-01	7.934	6.255	7.114	8.882	9.708	13.075
MG168710.1	1.7	0.765	4.86E-03	1.58E-01	55.855	27.224	37.899	21.059	26.509	21.106
MG274590.1	0.285	-1.81	4.87E-03	1.58E-01	22.197	60.378	11.648	68.889	55.441	228.991
MG464680.1	0.507	-0.979	4.88E-03	1.58E-01	5.212	5.212	6.953	10.658	12.427	10.982
MG526200.1	0.463	-1.111	4.88E-03	1.58E-01	623.958	629.068	212.018	1080.43	851.227	1214.36
MG573080.1	0.052	-4.257	4.89E-03	1.58E-01	0	0.031	0.097	0.13	2.023	0.246
MG077650.1	0.014	-6.143	4.90E-03	1.58E-01	0	0	0	3.099	0.096	0.475
MG538120.1	2.531	1.339	4.90E-03	1.58E-01	4.183	4.107	3.986	1.594	0.95	2.35
MG580610.1	0.287	-1.799	4.97E-03	1.60E-01	0.292	0.125	0.142	0.744	0.357	0.802
MG044050.1	0.667	-0.585	4.97E-03	1.60E-01	78.229	60.548	70.274	112.019	82.357	116.64
MG449600.1	0.358	-1.482	4.98E-03	1.60E-01	3.116	4.975	3.335	4.638	11.138	17.053
MG571880.1	0.38	-1.398	5.00E-03	1.61E-01	12.061	5.427	13.934	15.055	20.33	47.756
MG302560.1	0.322	-1.633	5.00E-03	1.61E-01	0.249	0.7	0.379	1.545	1.781	0.832
MG389730.1	1.685	0.752	5.01E-03	1.61E-01	12.611	8.173	8.834	5.902	4.294	7.16
MG102360.1	0.599	-0.738	5.02E-03	1.61E-01	0.935	0.623	0.8	1.133	1.143	1.62
MG047000.1	0.392	-1.351	5.02E-03	1.61E-01	0.172	0.214	0.361	0.563	0.568	0.799
MG325330.1	0.63	-0.665	5.02E-03	1.61E-01	36.203	28.649	32.446	42.128	44.321	67.618
MG468970.1	1.673	0.743	5.05E-03	1.61E-01	14.531	8.125	10.449	6.537	6.933	5.723
MG263280.1	1.474	0.559	5.07E-03	1.62E-01	164.102	140.089	142.09	89.805	113.772	95.041
MG316870.1	0.61	-0.712	5.07E-03	1.62E-01	32.061	24.46	32.188	57.726	42.322	43.046
MG305220.1	3.223	1.688	5.08E-03	1.62E-01	2.163	1.073	1.847	0.824	0.226	0.492
MG526300.1	0.288	-1.798	5.09E-03	1.62E-01	2.436	6.945	1.185	13.12	11.534	13.226
MG399310.1	0.52	-0.942	5.13E-03	1.63E-01	2.813	1.925	3.586	5.537	4.816	5.473
MG006750.1	0.651	-0.62	5.14E-03	1.63E-01	213.498	147.642	225.542	318.219	251.639	321.649
MG099420.1	1.721	0.784	5.15E-03	1.63E-01	55.122	32.732	34.527	22.992	27.556	18.022
MG414980.1	0.033	-4.931	5.18E-03	1.64E-01	0	0.034	0	0.246	0.573	0.267
MG073710.1	0.344	-1.54	5.20E-03	1.64E-01	4.679	1.21	3.201	10.08	4.143	11.458
MG371540.1	36.599	5.194	5.20E-03	1.64E-01	0.317	0.124	1.187	0	0.041	0
MG099010.1	3.187	1.672	5.21E-03	1.64E-01	1.281	0.786	1.824	0.19	0.657	0.349
MG123900.1	0.125	-2.999	5.21E-03	1.64E-01	0.33	0.077	0.078	2.131	0.227	1.35
MG095160.1	0.136	-2.881	5.21E-03	1.64E-01	1.013	0.163	4.589	1.847	20.568	20.512
MG439000.1	3.012	1.591	5.21E-03	1.64E-01	0.225	0.193	0.356	0.088	0.074	0.094
MG349220.1	0.459	-1.124	5.24E-03	1.64E-01	1.687	2.369	2.291	4.421	3.152	6.548
MG115040.1	116.14	6.86	5.24E-03	1.64E-01	1.976	0.056	0	0	0	0
MG385670.1	0.523	-0.934	5.25E-03	1.64E-01	45.726	67.298	75.689	156.271	99.094	107.972
MG253610.1	17.213	4.105	5.25E-03	1.64E-01	0.059	1.877	0.536	0.095	0	0.06
MG270860.1	0.344	-1.54	5.26E-03	1.64E-01	18.086	13.196	2.844	27.114	27.88	42.324
MG259080.1	0.652	-0.617	5.27E-03	1.64E-01	20.027	17.703	16.686	24.9	25.519	32.681
MG386340.1	3.004	1.587	5.29E-03	1.65E-01	12.044	2.666	7.763	1.381	1.449	4.513
MG344820.1	0.02	-5.635	5.31E-03	1.65E-01	0	0	0	0.118	0.065	0.274
MG135620.1	0.604	-0.726	5.35E-03	1.66E-01	278.599	156.724	240.369	394.786	268.464	437.761
MG322240.1	1.407	0.492	5.35E-03	1.66E-01	27.158	20.656	20.954	14.844	15.404	18.059
MG403060.1	2.019	1.014	5.36E-03	1.66E-01	16.348	8.095	14.826	6.626	7.746	4.361
MG471640.1	0.011	-6.528	5.37E-03	1.66E-01	0	0	0	0.252	0.532	0
MG518030.1	0.582	-0.78	5.38E-03	1.66E-01	6.454	4.542	5.689	10.677	8.118	9.415
MG257680.1	0.582	-0.781	5.38E-03	1.66E-01	95.545	142.931	110.39	208.988	202.856	192.062
MG293110.1	49.817	5.639	5.39E-03	1.66E-01	0.094	0.118	0.322	0	0	0
MG383380.1	7.122	2.832	5.43E-03	1.67E-01	0.544	0.172	1.476	0.014	0.105	0.194
MG248970.1	2.072	1.051	5.44E-03	1.67E-01	97.204	118.19	41.534	40.592	40.506	42.592
MG268890.1	0.627	-0.674	5.46E-03	1.68E-01	30.704	28.445	23.416	48.517	39.284	42.635
MG448440.1	0.569	-0.814	5.46E-03	1.68E-01	9.779	11.162	11.095	15.52	15.517	26.038
MG258330.1	2.29	1.196	5.48E-03	1.68E-01	8.054	7.142	5.811	3.176	4.018	1.73
MG546100.1	1.457	0.543	5.50E-03	1.68E-01	5.228	3.969	3.875	3.006	2.651	3.198
MG202280.1	0.028	-5.146	5.51E-03	1.68E-01	0	0.212	0	0.292	0.07	8.175
MG227470.1	0.008	-7.001	5.51E-03	1.68E-01	0	0	0	0.032	2.035	0
MG279730.1	0.297	-1.753	5.51E-03	1.68E-01	0.87	2.567	4.681	10.055	4.393	14.245
MG454690.1	0.031	-4.997	5.52E-03	1.68E-01	0.039	0	0	0.042	0.904	0.199
MG505010.1	0.587	-0.769	5.53E-03	1.68E-01	9.928	11.147	9.164	20.51	13.181	17.882
MG530380.1	1.837	0.877	5.58E-03	1.69E-01	7.91	6.351	6.327	2.767	3.881	4.466
MG553910.1	0.699	-0.517	5.58E-03	1.69E-01	1504.53	1357.76	1540.11	2131.9	1733.91	2425.38
MG466580.1	2.126	1.088	5.58E-03	1.69E-01	1.735	1.71	1.736	0.638	1.051	0.722
MG289630.1	0.656	-0.608	5.65E-03	1.71E-01	4.447	4.467	4.025	6.603	6.703	6.258
MG251560.1	6.392	2.676	5.65E-03	1.71E-01	1.901	0.547	2.238	0.461	0.148	0.097
MG215920.1	1.692	0.759	5.66E-03	1.71E-01	12.019	12.417	11.09	5.233	7.467	8.309
MG583840.1	2.522	1.335	5.66E-03	1.71E-01	0.715	0.642	0.711	0.257	0.298	0.257
MG434960.1	1.541	0.624	5.66E-03	1.71E-01	75.242	44.325	59.474	42.63	35.148	35.468
MG119310.1	0.578	-0.792	5.71E-03	1.72E-01	2.894	1.815	2.044	3.699	3.294	4.524
MG581060.1	0.449	-1.156	5.74E-03	1.73E-01	21.706	31.597	17.398	26.09	67.376	66.123
MG078170.1	1.434	0.52	5.76E-03	1.73E-01	35.136	30.088	31.494	19.049	23.496	24.37
MG131260.1	1.727	0.788	5.76E-03	1.73E-01	19.6	9.674	14.462	9.007	8.191	7.305
MG522520.1	0.322	-1.634	5.77E-03	1.73E-01	0.902	1.949	1.223	3.369	5.85	3.51
MG148270.1	0.425	-1.233	5.78E-03	1.73E-01	14.376	19.309	10.945	17.733	28.503	61.887
MG569370.1	0.56	-0.836	5.78E-03	1.73E-01	1.966	1.887	2.081	3.483	2.49	4.686
MG033960.1	1.912	0.935	5.78E-03	1.73E-01	37.075	20.99	31.252	16.892	18.128	10.01
MG513410.1	0.603	-0.73	5.78E-03	1.73E-01	3.637	3.767	3.929	5.066	6.232	7.552
MG128920.1	0.304	-1.72	5.81E-03	1.73E-01	1.07	1.158	1.186	6.627	1.582	2.973
MG476440.1	1.66	0.731	5.81E-03	1.73E-01	79.096	42.545	54.684	33.816	39.608	29.12
MG088890.1	90.009	6.492	5.82E-03	1.73E-01	5.527	1.412	0	0	0	0
MG008200.1	0.519	-0.946	5.82E-03	1.73E-01	5.883	5.382	4.941	12.674	5.855	12.716
MG184230.1	0.588	-0.766	5.82E-03	1.73E-01	5.906	4.168	5.18	9.784	6.133	9.758
MG406640.1	125.247	6.969	5.86E-03	1.74E-01	0.018	0	1.269	0	0	0
MG566100.1	1.497	0.582	5.88E-03	1.74E-01	26.718	22.95	18.291	13.599	15.529	15.706
MG126920.1	2.07	1.05	5.88E-03	1.74E-01	37.406	13.613	24.991	11.753	14.171	9.057
MG200010.1	0.536	-0.9	5.95E-03	1.76E-01	1.648	2.212	2.047	4.404	2.768	3.947
MG353220.1	1.528	0.612	5.95E-03	1.76E-01	4.791	4.514	4.575	3.096	2.952	2.965
MG077630.1	1.752	0.809	5.96E-03	1.76E-01	9.846	6.615	10.971	5.343	5.369	4.664
MG318760.1	1.417	0.503	5.97E-03	1.76E-01	13.926	12.928	13.311	8.613	9.044	10.593
MG292300.1	0.564	-0.825	5.97E-03	1.76E-01	3.179	2.696	1.745	3.967	5.152	4.12
MG198460.1	0.549	-0.865	5.99E-03	1.76E-01	6.88	8.543	5.981	12.764	9.618	17.107
MG392000.1	0.012	-6.42	6.00E-03	1.76E-01	0	0	0	0	0.776	0.834
MG301040.1	0.549	-0.866	6.01E-03	1.76E-01	1.072	1.271	1.381	2.005	2.759	1.999
MG197550.1	24.17	4.595	6.02E-03	1.76E-01	0.402	2.1	2.473	0	0.208	0
MG334840.1	0.088	-3.506	6.02E-03	1.76E-01	1.71	0.238	0.122	0.246	1.592	21.178
MG124790.1	0.66	-0.6	6.02E-03	1.76E-01	31.786	26.072	29.362	44.919	45.912	39.312
MG276750.1	2.371	1.245	6.07E-03	1.77E-01	14.461	11.324	16.032	3.294	4.13	10.507
MG192720.1	1.613	0.69	6.09E-03	1.77E-01	92.212	56.772	80.266	48.027	52.048	38.055
MG565240.1	0.369	-1.44	6.09E-03	1.77E-01	1.049	0.423	0.417	2.196	1.551	1.12
MG240390.1	0.427	-1.226	6.10E-03	1.77E-01	1.231	0.956	1.318	1.932	2.876	3.349
MG509560.1	0.356	-1.489	6.10E-03	1.77E-01	43.498	9.753	29.956	110.182	29.175	85.118
MG545370.1	1.439	0.526	6.10E-03	1.77E-01	7.438	5.659	6.181	4.146	4.796	4.219
MG024310.1	3.91	1.967	6.11E-03	1.77E-01	1.573	0.34	1.548	0.253	0.187	0.426
MG508760.1	4.273	2.095	6.12E-03	1.77E-01	0.699	0.861	2.665	0.135	0.334	0.55
MG107350.1	1.955	0.967	6.13E-03	1.77E-01	5.071	5.301	5.46	2.27	3.382	2.377
MG311740.1	0.563	-0.83	6.13E-03	1.77E-01	8.91	12.682	12.049	21.242	15.124	24.444
MG089500.1	0.506	-0.982	6.13E-03	1.77E-01	8.159	5.118	5.589	15.668	7.67	13.27
MG302640.1	0.606	-0.722	6.14E-03	1.77E-01	1969.59	2059	1841.14	4141.03	2561.55	2923.42
MG164730.1	29.427	4.879	6.14E-03	1.77E-01	0.65	1.552	0.795	0	0	0.095
MG293670.1	0.591	-0.76	6.14E-03	1.77E-01	35.874	21.545	39.87	54.336	48.361	59.859
MG203100.1	0.303	-1.722	6.16E-03	1.77E-01	0.115	0.192	0.27	0.63	0.403	0.915
MG478000.1	0.325	-1.622	6.16E-03	1.77E-01	0.474	0.547	0.997	1.831	0.947	3.632
MG161730.1	1.615	0.691	6.17E-03	1.77E-01	23.983	14.577	20.858	11.219	12.994	11.782
MG109410.1	0.53	-0.915	6.22E-03	1.78E-01	14.072	18.453	18.692	43.089	22.613	31.491
MG209280.1	0.618	-0.695	6.24E-03	1.79E-01	7.679	7.199	5.896	12.09	10.011	11.246
MG489000.1	0.592	-0.758	6.26E-03	1.79E-01	7.928	6.482	7.442	14.455	10.587	11.428
MG273770.1	0.521	-0.941	6.26E-03	1.79E-01	7.323	6.112	5.12	8.333	11.121	16.083
MG025030.1	0.39	-1.36	6.26E-03	1.79E-01	2.165	1.852	2.528	6.467	5.194	4.938
MG160880.1	4.692	2.23	6.28E-03	1.79E-01	0.353	0.404	0.611	0.054	0.087	0.155
MG292790.1	0.004	-8.019	6.29E-03	1.79E-01	0	0.067	0	0	9.281	9.514
MG027900.1	0.295	-1.759	6.31E-03	1.80E-01	8.138	2.395	4.794	3.646	26.533	19.428
MG326370.1	1.585	0.664	6.35E-03	1.80E-01	10.031	5.997	6.293	3.785	4.889	5.082
MG181720.1	0.458	-1.128	6.35E-03	1.80E-01	0.604	0.384	0.211	1.062	0.675	0.801
MG497500.1	0.142	-2.821	6.35E-03	1.80E-01	10.9	29.11	30.38	30.159	86.917	421.731
MG312270.1	0.164	-2.606	6.35E-03	1.80E-01	0.157	0.082	0.461	1.265	0.526	2.564
MG351510.1	0.41	-1.285	6.36E-03	1.80E-01	3.484	0.952	2.971	5.637	3.725	8.289
MG144850.1	2.082	1.058	6.36E-03	1.80E-01	16.005	11.051	10.808	3.371	7.333	7.195
MG088160.1	1.477	0.562	6.38E-03	1.80E-01	65.626	44.039	43.155	33.634	35.573	31.702
MG301130.1	0.685	-0.545	6.40E-03	1.80E-01	40.534	29.145	35.125	51.312	42.921	57.018
MG526940.1	0.318	-1.654	6.42E-03	1.80E-01	0.874	0.432	0.715	1.507	0.839	4.069
MG251530.1	1.689	0.757	6.42E-03	1.80E-01	82.837	84.472	73.272	50.383	54.873	34.96
MG525610.1	0.584	-0.776	6.42E-03	1.80E-01	8.854	5.203	7.289	11.568	12.413	11.746
MG426100.1	0.319	-1.649	6.43E-03	1.80E-01	2.341	1.852	0.813	7.701	2.946	4.729
MG504640.1	0.058	-4.113	6.43E-03	1.80E-01	0.258	0.067	0.069	0.487	5.676	0.066
MG368450.1	0.019	-5.726	6.44E-03	1.80E-01	0	0	0	0.106	0.407	0.06
MG270730.1	2.418	1.274	6.45E-03	1.81E-01	0.754	0.72	0.737	0.322	0.269	0.319
MG231320.1	13.724	3.779	6.49E-03	1.81E-01	0.07	0.536	0.097	0.022	0.031	0
MG004190.1	0.018	-5.806	6.49E-03	1.81E-01	0.228	0.179	0	1.043	19.988	0.058
MG363160.1	0.056	-4.152	6.51E-03	1.82E-01	0.04	0	0.042	0.341	0.41	0.689
MG303720.1	3.842	1.942	6.51E-03	1.82E-01	10.587	16.023	11.669	0.851	7.194	1.78
MG388820.1	0.68	-0.556	6.53E-03	1.82E-01	2531.62	1909.2	2458.74	3800.02	2746.04	3486.6
MG449150.1	1.514	0.598	6.55E-03	1.82E-01	45.794	28.462	32.015	21.317	25.533	21.469
MG414550.1	1.798	0.846	6.57E-03	1.82E-01	7.323	5.062	8.318	4.137	4.113	3.03
MG134730.1	0.674	-0.569	6.58E-03	1.82E-01	98.97	115.287	104.061	150.355	146.284	178.077
MG088400.1	0.718	-0.478	6.58E-03	1.82E-01	358.889	256.394	310.102	450.383	400.354	416.024
MG439300.1	0.611	-0.71	6.58E-03	1.82E-01	5.357	4.51	3.632	7.65	6.195	8.016
MG271630.1	86.696	6.438	6.60E-03	1.82E-01	0	0.267	0.547	0	0	0
MG526140.1	1.906	0.93	6.61E-03	1.82E-01	69.236	24.428	48.724	25.637	24.821	21.065
MG100220.1	1.938	0.955	6.61E-03	1.82E-01	5.209	2.513	4.971	2.256	2.092	2.033
MG408270.1	0.062	-4.013	6.66E-03	1.84E-01	0.02	0	0.106	0.085	1.66	0.203
MG247660.1	3.1	1.632	6.69E-03	1.84E-01	38.41	57.516	19.006	4.592	7.361	26.939
MG330780.1	14.304	3.838	6.74E-03	1.85E-01	0.713	0.696	1.272	0	0	0.195
MG316400.1	2.019	1.014	6.74E-03	1.85E-01	34.106	27.125	40.847	22.661	16.728	10.014
MG215330.1	0.55	-0.863	6.80E-03	1.87E-01	3.941	2.568	2.513	4.39	6.228	5.417
MG390340.1	0.576	-0.796	6.81E-03	1.87E-01	2.149	1.331	2.01	3.326	3.271	2.713
MG581110.1	0.368	-1.44	6.84E-03	1.87E-01	1.357	0.731	1.672	4.65	2.595	2.736
MG378150.1	0.019	-5.735	6.84E-03	1.87E-01	0	0	0	0.864	2.254	0.235
MG108660.1	1.758	0.814	6.87E-03	1.88E-01	7.182	4.003	4.434	3.2	2.975	2.414
MG019100.1	1.841	0.881	6.87E-03	1.88E-01	5.891	5.79	5.505	3.362	2.775	3.15
MG546610.1	0.514	-0.961	6.89E-03	1.88E-01	146.372	169.507	140.421	257.046	170.16	482.194
MG087320.1	0.068	-3.873	6.90E-03	1.88E-01	0.082	0.012	0	0.063	1.048	0.133
MG521040.1	10.052	3.329	6.91E-03	1.88E-01	0.095	1.291	0.261	0.132	0.014	0.028
MG296830.1	1.988	0.992	6.92E-03	1.88E-01	4.863	3.131	2.197	1.593	1.76	1.628
MG192070.1	1.454	0.54	6.92E-03	1.88E-01	12.937	9.248	11.39	7.021	7.794	7.933
MG260660.1	1.461	0.547	6.92E-03	1.88E-01	6.795	4.969	5.39	3.195	3.868	4.544
MG480200.1	0.238	-2.069	6.99E-03	1.90E-01	5.176	3.843	4.546	1.961	12.003	44.912
MG288760.1	1.773	0.826	7.01E-03	1.90E-01	27.968	28.257	21.99	19.74	12.074	11.752
MG523490.1	0.596	-0.747	7.01E-03	1.90E-01	18.579	12.292	18.911	27.708	29.777	24.342
MG465580.1	0.24	-2.059	7.03E-03	1.90E-01	0.203	0.087	0.217	1.261	0.272	0.526
MG557190.1	0.048	-4.385	7.07E-03	1.91E-01	0	0.044	0.045	1.121	0.56	0.128
MG521770.1	1.73	0.791	7.15E-03	1.93E-01	1.615	1.43	2.187	0.747	1.134	1.139
MG250260.1	0.549	-0.865	7.15E-03	1.93E-01	4.724	2.581	2.924	7.641	4.65	5.814
MG227300.1	1.552	0.634	7.17E-03	1.93E-01	47.959	29.651	44.732	24.48	28.149	24.483
MG028830.1	0.519	-0.947	7.17E-03	1.93E-01	3.37	4.611	5.69	11.435	6.29	8.902
MG437990.1	0.371	-1.429	7.20E-03	1.94E-01	0.96	0.903	1.182	2.12	3.526	2.457
MG428740.1	1.754	0.811	7.24E-03	1.94E-01	18.193	8.28	15.464	7.419	6.929	9.018
MG316570.1	0.333	-1.586	7.25E-03	1.94E-01	0.382	0.252	0.323	1.32	0.728	0.761
MG215540.1	0.363	-1.461	7.26E-03	1.94E-01	2.125	2.809	2.275	6.09	2.697	11.701
MG312740.1	15.183	3.924	7.26E-03	1.94E-01	0.118	0.495	0.163	0.036	0	0.017
MG198250.1	0.537	-0.896	7.32E-03	1.95E-01	3.507	5.119	3.009	7.554	5.886	8.487
MG242450.1	0.26	-1.942	7.32E-03	1.95E-01	0.205	0.481	0.766	0.992	3.017	1.623
MG139300.1	0.519	-0.947	7.33E-03	1.95E-01	55.894	66.497	96.197	166.502	151.319	101.281
MG315320.1	1.564	0.646	7.34E-03	1.95E-01	29.586	18.391	20.103	14.675	14.371	13.362
MG312730.1	2.898	1.535	7.34E-03	1.95E-01	1.427	4.544	1.826	0.707	0.951	1.142
MG175620.1	0.011	-6.446	7.37E-03	1.96E-01	0	0	0	3.291	0	0.761
MG368700.1	0.671	-0.575	7.38E-03	1.96E-01	9.437	8.149	8.087	12.705	12.134	13.022
MG564790.1	0.572	-0.805	7.42E-03	1.97E-01	8.546	7.912	11.914	18.41	12.595	18.661
MG424350.1	0.281	-1.832	7.47E-03	1.98E-01	5.606	0.698	3.286	12.94	10.911	8.2
MG384380.1	0.412	-1.279	7.47E-03	1.98E-01	1.358	0.82	1.065	2.73	3.153	1.73
MG338450.1	1.959	0.97	7.48E-03	1.98E-01	2.765	3.326	3.102	1.076	1.724	1.927
MG426960.1	0.025	-5.294	7.48E-03	1.98E-01	0.038	0	0	0.041	1.255	0.311
MG125700.1	0.271	-1.883	7.54E-03	1.99E-01	22.519	3.766	18.579	11.907	52.277	98.339
MG057760.1	4.613	2.206	7.55E-03	1.99E-01	1.529	3.845	0.971	0.309	0.346	0.782
MG095040.1	0.269	-1.892	7.56E-03	1.99E-01	0.586	0.64	0.798	4.875	1.515	0.981
MG153590.1	0.67	-0.578	7.56E-03	1.99E-01	12.25	10.317	8.686	16.135	14.178	15.747
MG526170.1	0.341	-1.552	7.56E-03	1.99E-01	0.438	0.366	0.172	0.613	1.223	0.971
MG322680.1	16.468	4.042	7.58E-03	1.99E-01	0.147	0.11	2.669	0.023	0.152	0
MG394890.1	0.34	-1.558	7.59E-03	1.99E-01	110.931	345.036	114.051	239.888	494.53	1052.23
MG325500.1	0.665	-0.588	7.60E-03	1.99E-01	15.965	12.012	12.79	22.972	17.724	19.608
MG063200.1	6.517	2.704	7.62E-03	2.00E-01	0.716	2.187	0.678	0.385	0.142	0.028
MG423770.1	0.414	-1.274	7.65E-03	2.00E-01	2.327	4.409	3.308	5.013	6.922	13.252
MG470810.1	1.332	0.414	7.68E-03	2.01E-01	49.54	37.805	40.387	32.456	29.22	32.884
MG382930.1	0.176	-2.51	7.71E-03	2.01E-01	0.226	0.021	0.176	0.709	0.298	1.368
MG047490.1	7.36	2.88	7.72E-03	2.02E-01	0.691	1.524	2.381	0.083	0.318	0.236
MG233250.1	3.596	1.846	7.82E-03	2.03E-01	0.529	0.659	1.306	0.197	0.253	0.25
MG449160.1	1.617	0.693	7.82E-03	2.03E-01	97.767	47.201	59.166	43.853	38.633	39.412
MG398190.1	1.733	0.793	7.83E-03	2.03E-01	33.849	30.961	31.973	17.953	21.624	15.49
MG545910.1	0.424	-1.239	7.83E-03	2.03E-01	0.893	0.747	0.546	2.006	1.504	1.567
MG156330.1	1.862	0.897	7.90E-03	2.05E-01	16.323	7.031	11.605	6.538	6.773	4.686
MG060700.1	2.132	1.092	7.91E-03	2.05E-01	134.29	189.66	224.872	74.935	127.649	53.044
MG009020.1	0.256	-1.966	7.91E-03	2.05E-01	4.49	0.373	3.112	14.507	9.502	4.91
MG312410.1	0.361	-1.468	7.93E-03	2.05E-01	1.731	1.389	2.241	7.113	2	5.73
MG235380.1	2.039	1.028	7.94E-03	2.05E-01	5.17	2.029	3.044	1.739	1.432	1.673
MG361210.1	2.937	1.554	7.95E-03	2.05E-01	1.471	1.857	2.139	0.299	0.862	0.711
MG179100.1	16.479	4.043	7.96E-03	2.05E-01	0.265	57.126	17.581	0.88	1.965	2.08
MG485600.1	0.022	-5.535	7.96E-03	2.05E-01	0	0	0	0.145	0.03	0.079
MG324190.1	35.655	5.156	7.96E-03	2.05E-01	0.053	0.074	0.569	0	0	0.018
MG535200.1	0.032	-4.953	8.02E-03	2.06E-01	0	0	0.039	0.234	0.825	0.148
MG471560.1	0.372	-1.425	8.06E-03	2.07E-01	35.653	102.943	49.2	83.594	145.07	305.279
MG562100.1	29.96	4.905	8.08E-03	2.07E-01	0.052	0.218	0.067	0.011	0	0
MG318440.1	0.67	-0.578	8.08E-03	2.07E-01	6.829	6.926	5.758	10.515	8.564	9.91
MG228260.1	79.854	6.319	8.13E-03	2.08E-01	1.49	0.505	0	0	0	0
MG272820.1	0.351	-1.512	8.17E-03	2.09E-01	10.862	4.412	14.614	15.643	48.743	17.538
MG302060.1	0.009	-6.762	8.17E-03	2.09E-01	0	0	0	0.02	0	1.221
MG248340.1	1.443	0.529	8.21E-03	2.10E-01	225.68	150.381	174.389	140.663	108.154	125.168
MG408340.1	1.822	0.866	8.24E-03	2.10E-01	35.27	21.327	21.157	12.783	18.314	9.938
MG026380.1	1.732	0.793	8.24E-03	2.10E-01	7.278	4.842	5.59	2.764	4.357	2.823
MG139530.1	1.576	0.656	8.25E-03	2.10E-01	32.09	30.823	24.904	16.196	21.121	17.803
MG132500.1	0.004	-7.844	8.26E-03	2.10E-01	0.077	0	0	4.793	0	15.789
MG287530.1	1.822	0.865	8.30E-03	2.11E-01	6.514	5.701	4.841	2.478	3.878	2.858
MG284120.1	0.528	-0.92	8.32E-03	2.11E-01	3.788	4.655	4.92	8.596	9.993	6.542
MG320990.1	1.571	0.652	8.32E-03	2.11E-01	11.313	8.292	9.247	5.926	6.722	5.339
MG172120.1	31.655	4.984	8.33E-03	2.11E-01	1.199	0.618	0	0	0.052	0
MG261180.1	1.672	0.742	8.39E-03	2.13E-01	3.166	2.05	1.914	1.572	1.262	1.326
MG010520.1	1.467	0.553	8.41E-03	2.13E-01	51.53	29.895	34.769	23.2	26.717	27.326
MG536280.1	0.317	-1.66	8.42E-03	2.13E-01	39.46	161.47	67.117	477.602	95.635	314.208
MG133320.1	0.496	-1.011	8.46E-03	2.13E-01	516.186	601.753	221.506	1024.11	660.701	1016.68
MG528570.1	7.542	2.915	8.46E-03	2.13E-01	0.243	0.381	0.752	0.131	0	0.055
MG072690.1	0.426	-1.231	8.47E-03	2.13E-01	1.355	2.079	1.481	2.329	3.878	5.579
MG332640.1	0.744	-0.427	8.48E-03	2.13E-01	2254.9	1747.01	1983.34	2833.65	2398.64	2710.04
MG280150.1	2.085	1.06	8.48E-03	2.13E-01	368.143	719.88	294.005	184.103	188.502	311.595
MG388450.1	0.609	-0.715	8.49E-03	2.13E-01	3.301	2.765	2.432	5.2	4.151	4.398
MG453460.1	3.407	1.768	8.50E-03	2.14E-01	3.218	1.169	0.733	0.664	0.378	0.374
MG247160.1	0.451	-1.149	8.52E-03	2.14E-01	18.829	12.998	24.334	66.417	27.412	28.163
MG568040.1	2.121	1.085	8.54E-03	2.14E-01	4.92	2.723	2.409	1.628	1.364	1.613
MG253010.1	0.019	-5.752	8.57E-03	2.15E-01	0	0	0	0.646	0.365	0.036
MG309480.1	0.023	-5.471	8.58E-03	2.15E-01	0	0.045	0	0	0.133	2.105
MG565320.1	0.28	-1.834	8.61E-03	2.15E-01	0.845	0.951	0.556	1.819	1.815	4.922
MG104620.1	1.57	0.651	8.63E-03	2.15E-01	17.364	21.139	18.309	13.258	10.67	12.377
MG196450.1	0.107	-3.224	8.63E-03	2.15E-01	0	0.342	0.044	0.617	1.737	1.467
MG240030.1	40.398	5.336	8.65E-03	2.15E-01	0.123	3.039	0	0.044	0	0.042
MG543450.1	0.283	-1.82	8.65E-03	2.15E-01	2.19	2.976	4.57	21.935	6.684	5.493
MG280930.1	0.121	-3.049	8.67E-03	2.15E-01	0.079	0.164	0.168	1.608	0.894	0.885
MG504580.1	0.529	-0.92	8.67E-03	2.15E-01	4.011	3.337	2.562	6.673	3.846	8.192
MG097480.1	0.143	-2.807	8.69E-03	2.16E-01	0.032	0.169	0.104	0.837	0.268	1.127
MG308970.1	78.71	6.298	8.73E-03	2.17E-01	0.402	0	1.026	0	0	0
MG270220.1	42.491	5.409	8.76E-03	2.17E-01	0.231	0.108	0.303	0	0	0
MG127060.1	0.722	-0.471	8.77E-03	2.17E-01	391.414	284.761	342.473	476.162	386.781	534.801
MG471590.1	0.324	-1.628	8.79E-03	2.17E-01	28.587	15.332	7.077	30.362	18.21	109.181
MG036700.1	0.037	-4.772	8.80E-03	2.17E-01	0	0	0.016	0.081	0.108	0.276
MG115960.1	0.333	-1.587	8.85E-03	2.18E-01	2.701	1.614	1.755	2.91	5.491	9.779
MG542230.1	1.679	0.748	8.85E-03	2.18E-01	26.969	30.972	43.266	20.169	17.794	22.838
MG370380.1	11.33	3.502	8.86E-03	2.18E-01	0.082	0.298	0.545	0.022	0.021	0.042
MG161330.1	0.647	-0.628	8.87E-03	2.18E-01	7.681	9.845	8.28	12.933	12.894	14.283
MG296230.1	0.538	-0.896	8.88E-03	2.19E-01	41.43	54.17	74.66	122.263	74.184	125.267
MG302130.1	0.499	-1.004	8.89E-03	2.19E-01	1.373	0.88	1.09	1.813	1.948	2.88
MG263680.1	79.48	6.313	8.91E-03	2.19E-01	0.075	0	0.24	0	0	0
MG165250.1	0.465	-1.104	8.92E-03	2.19E-01	624.682	876.035	1595.51	2594.11	1349.21	2874.6
MG516790.1	0.722	-0.469	8.94E-03	2.19E-01	2327.1	1594.87	2131.33	2564.33	2522.54	3199.2
MG212910.1	0.696	-0.523	8.95E-03	2.19E-01	1137.56	1031.15	1209.3	1754.75	1316.67	1770.93
MG212960.1	106.623	6.736	8.97E-03	2.19E-01	0	0.726	0.014	0	0	0
MG202730.1	0.379	-1.399	8.98E-03	2.19E-01	1.478	1.066	0.489	2.577	1.966	3.349
MG016020.1	2.088	1.062	9.02E-03	2.20E-01	2.865	4.669	1.939	1.628	1.533	1.409
MG485980.1	2.924	1.548	9.07E-03	2.21E-01	3.499	4.303	3.217	0.306	2.169	1.282
MG324310.1	2.386	1.255	9.10E-03	2.22E-01	1.54	1.323	1.4	0.363	0.698	0.713
MG470610.1	1.602	0.68	9.13E-03	2.22E-01	92.382	55.193	85.613	54.776	46.69	40.362
MG354250.1	0.58	-0.787	9.16E-03	2.23E-01	5.295	4.449	5.305	5.938	8.707	11.313
MG414890.1	0.033	-4.926	9.18E-03	2.23E-01	0	0.008	0	0.049	0.023	0.192
MG515040.1	0.618	-0.695	9.18E-03	2.23E-01	466.986	405.891	299.231	733.078	619.044	507.391
MG319770.1	0.645	-0.633	9.18E-03	2.23E-01	287.526	161.925	283.343	370.89	347.522	397.373
MG509660.1	0.003	-8.563	9.20E-03	2.23E-01	0	0	0.048	3.858	0	15.511
MG086450.1	1.547	0.63	9.31E-03	2.25E-01	6.794	4.166	4.61	3.178	3.505	3.118
MG010240.1	1.666	0.736	9.32E-03	2.25E-01	62.547	35.611	69.145	32.852	34.264	31.227
MG168990.1	0.459	-1.122	9.37E-03	2.26E-01	1.732	1.836	1.172	3.291	1.805	5.382
MG273000.1	1.9	0.926	9.38E-03	2.27E-01	3.941	2.65	2.713	1.481	1.58	1.751
MG533580.1	1.724	0.786	9.42E-03	2.27E-01	18.549	11.132	9.87	8.434	5.906	8.052
MG318410.1	4.41	2.141	9.44E-03	2.27E-01	0.936	0.606	6.2	0.384	0.646	0.76
MG123020.1	1.493	0.578	9.45E-03	2.27E-01	16.136	9.87	12.685	7.162	9.108	9.115
MG184040.1	0.023	-5.433	9.45E-03	2.27E-01	0	0	0	0.7	0.259	0.256
MG461850.1	2.6	1.379	9.46E-03	2.27E-01	23.01	13.354	27.431	11.819	8.557	3.27
MG292230.1	0.175	-2.519	9.46E-03	2.27E-01	1.268	0.419	1.286	11.358	4.144	0.547
MG000280.1	24.908	4.639	9.49E-03	2.27E-01	0.239	0.25	0.256	0	0	0.027
MG293190.1	1.852	0.889	9.49E-03	2.27E-01	125.125	97.19	102.425	51.109	81.781	37.303
MG329150.1	11.033	3.464	9.52E-03	2.28E-01	1.218	1.142	0.18	0.09	0.13	0
MG123140.1	0.659	-0.603	9.52E-03	2.28E-01	14.996	13.901	11.24	18.037	17.57	25.275
MG492550.1	0.144	-2.795	9.57E-03	2.29E-01	14.357	15.611	1.234	34.033	37.526	150.945
MG473040.1	0.085	-3.563	9.60E-03	2.29E-01	0	0	0.579	2.624	2.614	1.57
MG212930.1	1.392	0.477	9.64E-03	2.30E-01	13.778	10.488	11.046	8.415	7.943	8.658
MG166540.1	0.596	-0.747	9.65E-03	2.30E-01	3.41	2.973	2.784	3.86	4.389	7.183
MG306890.1	0.155	-2.693	9.70E-03	2.31E-01	13.168	95.092	8.287	255.696	186.609	368.804
MG299130.1	1.509	0.594	9.71E-03	2.31E-01	10.928	7.426	8.821	6.376	5.348	5.967
MG112170.1	2.157	1.109	9.73E-03	2.31E-01	3.918	2.943	1.982	0.806	1.974	1.206
MG086020.1	0.549	-0.864	9.73E-03	2.31E-01	2.978	4.26	4.725	7.372	6.623	8.024
MG505200.1	0.275	-1.86	9.77E-03	2.32E-01	0.126	0.082	0.252	0.423	0.552	0.691
MG265470.1	22.555	4.495	9.78E-03	2.32E-01	4.012	0.533	0.136	0	0	0.196
MG063260.1	5.121	2.356	9.79E-03	2.32E-01	1.044	4.062	5.773	1.249	0.72	0.178
MG324110.1	1.763	0.818	9.79E-03	2.32E-01	8.233	11.939	10.99	6.997	4.569	6.329
MG124630.1	0.504	-0.989	9.82E-03	2.32E-01	3.492	5.773	5.469	6.325	11.938	11.471
MG542960.1	1.702	0.768	9.82E-03	2.32E-01	3.002	2.288	2.089	1.354	1.239	1.696
MG287650.1	1.989	0.992	9.86E-03	2.33E-01	12.763	6.521	6.337	2.601	4.64	5.297
MG515060.1	0.692	-0.531	9.90E-03	2.33E-01	14109.3	15209.4	13946	19004.1	22445.2	20863.5
MG260000.1	0.66	-0.599	9.95E-03	2.35E-01	16.067	10.336	14.499	19.097	18.985	23.019
MG106850.1	1074.52	10.069	9.96E-03	2.35E-01	0.157	0	10.429	0	0	0
MG369750.1	24.653	4.624	9.98E-03	2.35E-01	0.157	0.115	0.168	0	0	0.016
MG444660.1	0.592	-0.757	1.00E-02	2.35E-01	5.787	8.092	6.568	11.71	11.845	11.156
MG360600.1	1.951	0.964	1.00E-02	2.35E-01	4.596	3.39	4.526	3.024	1.487	1.797
MG165730.1	0.326	-1.616	1.01E-02	2.36E-01	3.513	6.396	4.244	26.483	9.027	7.888
MG026880.1	25.746	4.686	1.01E-02	2.36E-01	0.171	0.099	0.285	0.02	0	0
MG135490.1	0.636	-0.654	1.01E-02	2.36E-01	16.623	16.606	13.233	24.255	22.199	26.324
MG365810.1	1.539	0.622	1.01E-02	2.36E-01	32.798	19.065	20.087	14.089	14.202	17.43
MG335660.1	0.519	-0.947	1.01E-02	2.36E-01	1.658	1.273	1.014	3.116	2.153	2.182
MG196640.1	1.463	0.549	1.01E-02	2.36E-01	13.7	10.793	10.254	6.567	7.848	9.085
MG304960.1	1.803	0.85	1.02E-02	2.38E-01	26.171	41.037	45.036	17.307	20.494	25.694
MG238220.1	0.306	-1.706	1.02E-02	2.38E-01	0.186	0.211	0.1	0.636	0.466	0.509
MG398580.1	2.519	1.333	1.02E-02	2.38E-01	17.38	16.42	13.386	5.091	10.233	2.829
MG140260.1	0.648	-0.626	1.02E-02	2.38E-01	48.687	59.37	67.011	91.711	87.947	91.798
MG466920.1	0.577	-0.792	1.02E-02	2.38E-01	63.165	64.029	37.991	102.332	67.787	116.154
MG236820.1	1.532	0.616	1.02E-02	2.38E-01	30.551	16.104	21.136	12.598	14.998	15.473
MG057770.1	0.508	-0.978	1.03E-02	2.38E-01	0.685	0.792	0.655	1.49	1.281	1.417
MG008800.1	1.562	0.643	1.03E-02	2.39E-01	4.612	2.954	4.597	2.379	2.63	2.652
MG434260.1	1.698	0.764	1.03E-02	2.39E-01	3.899	2.695	3.633	1.759	2.484	1.636
MG270650.1	2.005	1.003	1.03E-02	2.39E-01	2.368	1.479	1.931	0.606	0.986	1.256
MG349490.1	1.783	0.835	1.03E-02	2.39E-01	6.791	5.203	4.281	2.305	2.647	4.119
MG578650.1	0.741	-0.433	1.04E-02	2.39E-01	7310.79	6030.91	6900.52	9693.02	7904.37	9487.51
MG463540.1	1.583	0.663	1.04E-02	2.39E-01	23.114	16.535	18.641	11.712	13.784	10.507
MG515070.1	0.677	-0.562	1.04E-02	2.39E-01	15782.1	15088	12613.3	18560.5	24404.4	20538.2
MG123430.1	0.514	-0.96	1.04E-02	2.40E-01	17.421	15.52	13.922	15.595	39.902	34.965
MG497510.1	0.375	-1.417	1.04E-02	2.40E-01	0.503	0.673	0.452	1.019	1.042	2.391
MG069470.1	2.041	1.029	1.04E-02	2.40E-01	271.408	462.01	211.05	216.943	122.831	126.187
MG047480.1	2.05	1.036	1.04E-02	2.40E-01	10.297	6.747	6.37	2.272	2.936	6.197
MG113650.1	0.288	-1.796	1.04E-02	2.40E-01	0.943	0.263	0.673	1.896	1.821	2.639
MG427310.1	4.708	2.235	1.05E-02	2.40E-01	0.586	0.28	0.448	0.036	0.069	0.171
MG444420.1	0.572	-0.806	1.05E-02	2.40E-01	52.47	79.477	87.557	149.88	112.072	126.13
MG452890.1	9.258	3.211	1.05E-02	2.40E-01	0.264	0.313	0.64	0.019	0.109	0
MG033850.1	1.743	0.802	1.06E-02	2.42E-01	10.677	6.719	10.706	5.248	4.72	5.943
MG428140.1	2.086	1.061	1.06E-02	2.42E-01	2.127	1.261	2.174	0.991	0.591	1.056
MG540460.1	2.422	1.276	1.06E-02	2.42E-01	1.051	1.551	1.896	0.621	0.639	0.612
MG256310.1	1.584	0.664	1.06E-02	2.42E-01	73.674	59.795	37.937	36.584	31.736	38.203
MG573780.1	1.603	0.681	1.06E-02	2.42E-01	16.032	13.006	8.782	7.938	7.174	8.109
MG336570.1	1.94	0.956	1.07E-02	2.43E-01	3.349	2.704	1.63	1.33	0.978	1.613
MG091060.1	1.426	0.512	1.07E-02	2.43E-01	60.441	47.815	61.854	41.982	36.94	39.003
MG226560.1	0.586	-0.772	1.07E-02	2.43E-01	10.901	7.51	7.866	14.231	10.253	20.122
MG306920.1	0.259	-1.951	1.07E-02	2.43E-01	1.299	3.056	0.927	10.729	6.61	3.104
MG249490.1	1.596	0.674	1.07E-02	2.44E-01	236.041	204.829	132.161	129.97	94.748	130.667
MG119330.1	0.491	-1.027	1.07E-02	2.44E-01	475.4	618.755	537.92	495.329	1282.82	1611.44
MG046950.1	0.575	-0.799	1.08E-02	2.44E-01	8.191	5.831	6.953	9.583	11.179	15.471
MG387140.1	2.252	1.171	1.08E-02	2.44E-01	6.979	9.612	17.133	3.374	7.107	4.576
MG401540.1	1.494	0.579	1.08E-02	2.44E-01	56.954	38.662	45.962	26.537	36.588	29.551
MG362050.1	6.231	2.639	1.08E-02	2.45E-01	0.54	2.92	0.238	0.41	0.066	0.146
MG230830.1	4.244	2.086	1.09E-02	2.45E-01	0.862	0.901	2.077	0.279	0.402	0.221
MG530080.1	37.033	5.211	1.09E-02	2.45E-01	5.892	0	0.889	0.163	0	0
MG423850.1	0.674	-0.57	1.09E-02	2.45E-01	39.371	38.774	45.837	60.096	61.959	61.146
MG141060.1	0.005	-7.769	1.09E-02	2.45E-01	0.018	0	0.019	0.02	0	8.506
MG100500.1	0.068	-3.87	1.09E-02	2.45E-01	0	0.052	0.027	0.268	0.772	0.102
MG019590.1	0.139	-2.844	1.09E-02	2.45E-01	0	0.716	2.363	2.132	12.367	8.34
MG401070.1	19.204	4.263	1.09E-02	2.45E-01	0.496	0.283	0.966	0	0	0.092
MG348120.1	0.44	-1.186	1.09E-02	2.45E-01	1.149	0.801	1.947	3.275	2.973	2.5
MG550960.1	0.568	-0.816	1.09E-02	2.45E-01	11.096	7.007	7.897	13.468	18.475	12.514
MG579910.1	0.056	-4.156	1.09E-02	2.45E-01	0	0.047	0	0.701	0.104	0.057
MG438980.1	0.301	-1.732	1.10E-02	2.46E-01	0.263	0.125	0.332	0.849	0.717	0.782
MG463750.1	0.128	-2.97	1.10E-02	2.46E-01	0.343	0.819	0.367	10.97	0.507	0.451
MG471880.1	0.268	-1.9	1.10E-02	2.46E-01	3.433	1.158	2.844	13.477	2.177	11.564
MG345960.1	0.543	-0.881	1.10E-02	2.46E-01	8.356	3.346	5.548	12.082	8.91	9.628
MG108330.1	0.556	-0.848	1.11E-02	2.47E-01	38.978	55.634	70.917	118.035	80.738	102.757
MG454820.1	2.114	1.08	1.11E-02	2.47E-01	10.481	7.447	8.326	5.556	3.559	3.018
MG298680.1	0.681	-0.554	1.11E-02	2.47E-01	23.612	20.011	21.907	37.045	27.145	30.962
MG078050.1	0.272	-1.878	1.11E-02	2.48E-01	7.501	12.13	7.204	66.771	4.245	28.748
MG412720.1	0.125	-2.996	1.11E-02	2.48E-01	8.018	31.333	91.66	64.922	356.549	690.352
MG153840.1	1.571	0.652	1.12E-02	2.49E-01	59.865	42.657	56.842	28.321	41.547	29.421
MG371730.1	0.743	-0.428	1.13E-02	2.50E-01	2377.36	1804	2230.2	2998.27	2535.61	2995.74
MG110110.1	0.51	-0.972	1.13E-02	2.50E-01	2.694	2.778	2.291	6.281	3.475	5.442
MG521340.1	0.022	-5.517	1.13E-02	2.50E-01	0.046	0	0	1.699	0.576	0
MG281860.1	0.277	-1.852	1.13E-02	2.50E-01	0.426	0.278	0.969	2.351	1.488	2.181
MG381220.1	1.463	0.549	1.13E-02	2.50E-01	120.231	121.299	103.623	66.998	87.976	79.418
MG449140.1	0.64	-0.643	1.13E-02	2.50E-01	11.427	8.574	9.304	14.498	13.564	17.225
MG218380.1	0.72	-0.474	1.13E-02	2.50E-01	175.401	112.259	135.151	196.989	167.631	212.355
MG280050.1	0.469	-1.092	1.13E-02	2.50E-01	2.251	3.415	3.202	7.657	3.55	8.094
MG526090.1	143.888	7.169	1.13E-02	2.50E-01	5.201	0	0	0	0	0
MG146620.1	0.598	-0.741	1.14E-02	2.51E-01	6.613	4.204	4.709	6.367	8.183	11.082
MG125860.1	1.515	0.599	1.14E-02	2.51E-01	39.754	21.525	33.472	19.921	21.01	20.009
MG459680.1	0.215	-2.22	1.15E-02	2.53E-01	0.025	0.021	0.016	0.071	0.105	0.115
MG313170.1	0.621	-0.687	1.15E-02	2.53E-01	7.308	5.524	6.859	10.173	8.221	13.161
MG452380.1	0.58	-0.786	1.15E-02	2.53E-01	2.952	2.491	2.626	4.673	3.974	5.17
MG432900.1	1.487	0.572	1.16E-02	2.54E-01	7.034	4.959	6.643	3.722	3.87	4.815
MG533420.1	1.726	0.788	1.16E-02	2.54E-01	6.378	3.836	4.388	2.454	2.331	3.55
MG508750.1	25.596	4.678	1.16E-02	2.54E-01	0.203	0.297	0.652	0.044	0	0
MG187670.1	1.369	0.453	1.16E-02	2.54E-01	27.604	20.636	23.141	17.933	16.584	16.771
MG148690.1	0.495	-1.014	1.16E-02	2.54E-01	0.797	0.792	0.746	1.374	1.423	1.918
MG509800.1	0.21	-2.254	1.16E-02	2.54E-01	0.352	0.043	0.422	1.027	0.429	2.441
MG029590.1	1.932	0.95	1.16E-02	2.54E-01	67.306	54.949	67.245	42.308	36.098	16.946
MG008440.1	1.567	0.648	1.16E-02	2.54E-01	4.885	2.972	3.579	2.199	2.488	2.449
MG427620.1	0.023	-5.454	1.17E-02	2.54E-01	0	0	0	0.563	0.492	0.097
MG295610.1	10.99	3.458	1.17E-02	2.54E-01	0.49	0.398	0.99	0.059	0.056	0.056
MG558370.1	0.632	-0.662	1.17E-02	2.54E-01	20.626	16.213	24.247	34.023	28.483	33.338
MG428840.1	2.282	1.19	1.17E-02	2.54E-01	19.603	44.075	40.782	8.004	20.675	18.322
MG522580.1	144.705	7.177	1.17E-02	2.54E-01	0	0	4.355	0	0	0
MG392840.1	0.007	-7.161	1.17E-02	2.54E-01	0	0	0	0	0	1.238
MG402920.1	0.661	-0.598	1.17E-02	2.55E-01	4.993	4.006	4.218	7.076	5.642	7.084
MG328490.1	0.741	-0.433	1.18E-02	2.55E-01	31.793	26.459	26.47	37.135	35.674	40.413
MG306850.1	0.476	-1.07	1.18E-02	2.55E-01	154.804	97.834	40.611	206.724	132	263.521
MG208650.1	1.721	0.783	1.18E-02	2.55E-01	24.783	19.375	20.382	10.615	16.913	8.989
MG552110.1	1.579	0.659	1.18E-02	2.56E-01	15.099	11.492	9.251	6.566	8.739	6.887
MG215080.1	1.597	0.675	1.19E-02	2.57E-01	19.565	13.854	18.101	10.133	12.969	8.372
MG124540.1	1.738	0.797	1.19E-02	2.57E-01	4.489	3.175	4.466	2.503	2.131	2.244
MG159430.1	0.413	-1.275	1.19E-02	2.57E-01	4.91	1.959	2.527	5.369	4.188	12.893
MG248640.1	0.577	-0.792	1.19E-02	2.57E-01	26.3	17.854	25.231	48.867	26.887	43.017
MG451360.1	0.057	-4.125	1.19E-02	2.57E-01	0.031	0.032	0	0.363	0.095	0.659
MG018900.1	0.46	-1.12	1.19E-02	2.57E-01	2.979	1.474	2.102	7.368	3.232	3.104
MG448080.1	0.57	-0.812	1.19E-02	2.57E-01	3.42	2.214	3.304	5.639	4.071	5.794
MG204480.1	0.484	-1.046	1.20E-02	2.57E-01	5.894	7.633	3.211	14.928	8.077	11.635
MG483270.1	0.576	-0.796	1.20E-02	2.58E-01	21.252	16.298	25.725	44.281	26.695	38.1
MG110560.1	0.454	-1.14	1.21E-02	2.59E-01	1.025	0.394	1.185	2.119	1.573	1.918
MG144140.1	2.153	1.107	1.21E-02	2.59E-01	3.093	2.425	2.904	1.964	0.679	1.225
MG392490.1	1.944	0.959	1.21E-02	2.59E-01	3.169	1.736	1.754	1.169	0.707	1.489
MG567850.1	55.698	5.8	1.21E-02	2.59E-01	0	2.646	0.102	0.051	0	0
MG578980.1	2.454	1.295	1.21E-02	2.59E-01	1.491	1.039	1.389	0.446	0.486	0.65
MG199020.1	0.574	-0.8	1.22E-02	2.60E-01	1.626	0.754	1.131	1.704	1.735	2.546
MG411770.1	0.092	-3.447	1.22E-02	2.60E-01	0.01	0.01	0.021	0.062	0.05	0.346
MG459060.1	47.32	5.564	1.22E-02	2.60E-01	0.282	1.402	0.151	0	0	0
MG287210.1	0.493	-1.02	1.22E-02	2.61E-01	38.239	64.73	21.762	90.09	69.407	97.818
MG249890.1	1.645	0.718	1.22E-02	2.61E-01	2.342	1.747	1.818	0.92	1.188	1.448
MG530730.1	1.718	0.781	1.23E-02	2.61E-01	12.511	7.546	6.1	4.001	5.788	4.973
MG216230.1	0.645	-0.633	1.23E-02	2.61E-01	145.197	143.332	121.663	221.987	146.933	270.335
MG522300.1	0.438	-1.192	1.23E-02	2.61E-01	1.655	2.643	3.001	7.377	3.852	5.647
MG317500.1	0.716	-0.482	1.23E-02	2.61E-01	2002.47	1587.38	1955.29	2848.1	2137.98	2683.71
MG217740.1	12.877	3.687	1.23E-02	2.61E-01	0.099	0.118	0.332	0	0.015	0.029
MG072760.1	0.35	-1.515	1.23E-02	2.61E-01	3.068	15.28	5.086	17.817	20.601	32.577
MG096680.1	1.373	0.458	1.24E-02	2.62E-01	48.461	36.086	44.496	27.199	29.055	36.963
MG226380.1	0.537	-0.898	1.24E-02	2.62E-01	7.938	9.441	13.278	20.684	13.181	24.089
MG517060.1	24.639	4.623	1.24E-02	2.62E-01	0.631	0.719	0.245	0	0	0.059
MG578820.1	4.414	2.142	1.24E-02	2.62E-01	0.245	0.457	0.899	0.132	0.145	0.09
MG034790.1	22.293	4.479	1.24E-02	2.62E-01	0.461	0.062	0.051	0	0	0.024
MG057810.1	1.907	0.931	1.25E-02	2.63E-01	1.559	1.313	1.74	0.713	0.592	1.125
MG428110.1	0.553	-0.854	1.25E-02	2.63E-01	1.205	1.455	1.563	2.743	2.266	2.642
MG403800.1	0.597	-0.743	1.26E-02	2.64E-01	33.512	27.33	25.309	37.119	38.978	68.253
MG402260.1	15.297	3.935	1.26E-02	2.64E-01	0.075	0.113	0.15	0.012	0	0.011
MG116810.1	0.48	-1.06	1.26E-02	2.64E-01	8.238	4.516	4.516	9.089	9.459	16.97
MG407470.1	1.749	0.807	1.26E-02	2.64E-01	16.463	11.163	14.143	6.374	10.221	6.697
MG412310.1	1.634	0.708	1.26E-02	2.64E-01	5.625	3.567	4.392	3.245	2.354	2.533
MG313090.1	0.361	-1.469	1.26E-02	2.64E-01	0.174	0.118	0.14	0.243	0.504	0.427
MG288530.1	1.664	0.735	1.26E-02	2.64E-01	54.129	35.204	54.926	26.679	35.538	22.227
MG212210.1	0.586	-0.772	1.26E-02	2.64E-01	2.838	2.331	1.794	3.348	4.699	3.611
MG394780.1	0.449	-1.155	1.26E-02	2.64E-01	26.42	5.954	10.282	32.817	25.206	31.615
MG215830.1	1.439	0.525	1.26E-02	2.64E-01	67.37	59.683	57.786	34.779	46.93	45.665
MG465590.1	0.473	-1.079	1.27E-02	2.64E-01	288.858	510.259	237.047	385.444	809.985	1054.59
MG271570.1	2.528	1.338	1.27E-02	2.64E-01	0.751	0.855	1.411	0.359	0.397	0.444
MG301280.1	0.618	-0.694	1.27E-02	2.64E-01	19.489	12.972	18.169	31.815	21.741	27.045
MG438420.1	1.7	0.766	1.27E-02	2.64E-01	3.159	1.917	2.306	1.326	1.565	1.343
MG552270.1	0.538	-0.893	1.27E-02	2.64E-01	44.662	42.829	23.07	87.543	45.448	70.591
MG500440.1	1.542	0.625	1.27E-02	2.64E-01	86.334	50.068	87.665	45.546	49.111	47.747
MG288420.1	4.848	2.277	1.27E-02	2.64E-01	0.433	0.409	2.999	0.266	0.32	0.211
MG172250.1	1.518	0.602	1.28E-02	2.65E-01	28.345	18.225	22.403	11.452	15.196	18.162
MG359420.1	0.049	-4.363	1.28E-02	2.65E-01	0	0	0.087	0.439	0.127	1.294
MG492150.1	0.007	-7.11	1.28E-02	2.65E-01	0	0	0	0	0	1.5
MG419690.1	0.615	-0.701	1.28E-02	2.65E-01	4.341	4.588	3.965	8.005	5.639	7.271
MG146400.1	1.613	0.69	1.28E-02	2.65E-01	350.519	435.803	321.433	174.47	269.064	245.121
MG103470.1	1.502	0.587	1.29E-02	2.66E-01	17.008	14.965	12.847	9.211	11.224	8.933
MG293350.1	0.583	-0.78	1.29E-02	2.66E-01	19.427	19.599	29.241	30.225	37.076	51.019
MG013630.1	6.687	2.741	1.29E-02	2.66E-01	1.038	10.428	2.407	1.553	0.06	0.59
MG391660.1	1.479	0.565	1.29E-02	2.66E-01	3.937	3.487	3.072	2.143	2.453	2.427
MG099470.1	1.31	0.389	1.29E-02	2.67E-01	82.648	70.146	77.307	55.477	54.387	64.715
MG464230.1	1.433	0.519	1.30E-02	2.68E-01	19.124	13.745	12.864	9.616	10.945	10.741
MG340010.1	10.079	3.333	1.30E-02	2.69E-01	0.271	0.232	0.737	0.027	0	0.101
MG532400.1	0.313	-1.678	1.31E-02	2.69E-01	19.396	13.242	31.386	57.176	126.752	12.304
MG172520.1	1.966	0.975	1.31E-02	2.69E-01	4.397	3.026	3.997	1.095	2.195	2.466
MG194910.1	58.589	5.873	1.31E-02	2.69E-01	0.03	1.809	0	0	0.031	0
MG481840.1	0.007	-7.093	1.32E-02	2.70E-01	0	0	0	0	0	2.901
MG182330.1	49.492	5.629	1.32E-02	2.70E-01	0.102	0.021	0.456	0	0	0
MG201470.1	0.024	-5.353	1.32E-02	2.70E-01	0	0	0.054	1.19	0	1.131
MG116010.1	0.479	-1.06	1.32E-02	2.70E-01	6.815	5.992	2.709	11.302	5.947	15.095
MG210390.1	0.555	-0.848	1.32E-02	2.70E-01	4.645	3.665	4.63	9.466	5.607	8.018
MG334660.1	0.187	-2.421	1.32E-02	2.70E-01	0.029	0.18	0.123	0.648	0.474	0.704
MG318900.1	0.562	-0.831	1.33E-02	2.70E-01	9.347	4.033	5.959	11.952	8.848	12.623
MG452410.1	1.497	0.582	1.33E-02	2.70E-01	3.948	3.45	3.828	2.615	2.53	2.264
MG252000.1	1.646	0.719	1.33E-02	2.70E-01	17.469	20.056	23.533	11.203	14.654	11.139
MG332480.1	3.082	1.624	1.33E-02	2.71E-01	1.007	1.881	1.009	0.669	0.222	0.395
MG319350.1	0.04	-4.631	1.33E-02	2.71E-01	0.049	0	0	0.742	0.204	0.403
MG293150.1	196.326	7.617	1.33E-02	2.71E-01	0	0.015	6.039	0.016	0.015	0
MG451960.1	0.333	-1.585	1.34E-02	2.72E-01	0.437	1.37	1.637	4.283	2.351	4.026
MG283250.1	0.073	-3.786	1.35E-02	2.73E-01	0	0.074	0	0.189	0.164	0.756
MG456550.1	0.09	-3.467	1.35E-02	2.73E-01	0	0.1	0	0.342	0.625	0.184
MG184080.1	4.357	2.123	1.35E-02	2.73E-01	1.114	4.324	2.682	0.3	0.247	1.466
MG347700.1	0.522	-0.937	1.35E-02	2.73E-01	2.67	2.676	2.327	3.083	4.899	6.792
MG388230.1	1.727	0.788	1.35E-02	2.73E-01	1.784	1.029	1.061	0.653	0.784	0.747
MG384620.1	0.431	-1.215	1.35E-02	2.73E-01	549.039	318.424	561.253	1691.23	1102	384.816
MG214460.1	0.628	-0.671	1.35E-02	2.73E-01	7.704	6.613	5.515	10.166	9.449	11.7
MG104600.1	1.791	0.841	1.36E-02	2.74E-01	79.801	45.856	51.694	41.529	17.921	37.685
MG549580.1	0.508	-0.977	1.36E-02	2.75E-01	6.945	5.556	9.177	19.732	12.759	9.396
MG160420.1	1.704	0.769	1.36E-02	2.75E-01	10.675	10.043	10.107	4.717	7.817	5.324
MG270100.1	0.321	-1.639	1.37E-02	2.75E-01	2.682	0.515	1.465	3.184	3.002	7.959
MG032840.1	0.467	-1.097	1.37E-02	2.75E-01	1.038	1.554	0.783	2.465	2.222	2.585
MG513760.1	0.011	-6.485	1.37E-02	2.75E-01	0	0	0	0	1.449	0.031
MG314080.1	0.263	-1.925	1.37E-02	2.75E-01	0.549	0.115	0.055	1.294	0.408	0.826
MG333810.1	28.146	4.815	1.37E-02	2.75E-01	5.668	0.1	7.668	0	0.033	0.456
MG220340.1	0.515	-0.957	1.37E-02	2.75E-01	10.143	6.717	10.457	15.844	24.726	10.765
MG201800.1	0.358	-1.483	1.37E-02	2.75E-01	0.77	0.884	0.65	4.098	0.875	1.398
MG033120.1	0.019	-5.689	1.37E-02	2.75E-01	0.045	0	0	0	0.093	2.679
MG295070.1	11.278	3.495	1.38E-02	2.75E-01	0.141	0.064	0.123	0.019	0.009	0
MG229300.1	0.013	-6.309	1.38E-02	2.75E-01	0.059	0.031	0	0.315	0	6.98
MG540180.1	1.635	0.709	1.38E-02	2.75E-01	4.608	3.796	2.756	1.991	2.09	2.677
MG335450.1	0.037	-4.762	1.38E-02	2.75E-01	0.049	0	0	0.422	0.101	1.003
MG399090.1	0.278	-1.846	1.38E-02	2.75E-01	4.214	3.373	0.564	17.091	5.518	5.595
MG107320.1	1.527	0.611	1.38E-02	2.76E-01	15.913	9.339	13.161	6.558	8.061	10.153
MG289010.1	0.311	-1.685	1.38E-02	2.76E-01	0.112	0.35	0.493	0.782	0.794	1.629
MG220830.1	1.463	0.549	1.39E-02	2.77E-01	17.577	10.681	13.091	9.698	8.785	9.135
MG314900.1	1.571	0.651	1.39E-02	2.77E-01	30.792	22.933	24.787	11.061	17.753	20.757
MG164340.1	0.657	-0.606	1.39E-02	2.77E-01	612.96	382.025	668.328	902.69	740.842	849.154
MG560420.1	5.153	2.366	1.39E-02	2.77E-01	1.367	13.741	1.388	1.208	0.326	1.974
MG371760.1	0.23	-2.122	1.39E-02	2.77E-01	0.178	0.435	0.382	1.408	0.861	2.19
MG202270.1	0.083	-3.593	1.39E-02	2.77E-01	0.557	0.437	0	0.75	0.144	11.615
MG197760.1	14.538	3.862	1.40E-02	2.77E-01	2.002	0.837	1.429	0.144	0.138	0
MG433370.1	0.165	-2.597	1.40E-02	2.77E-01	0.096	0.273	0.177	0.163	0.256	3.199
MG008630.1	0.368	-1.443	1.40E-02	2.77E-01	394.165	2364.38	1889.62	6044.73	2737.42	4461.06
MG101200.1	0.469	-1.093	1.40E-02	2.77E-01	0.725	0.842	0.56	1.54	1.604	1.36
MG047140.1	0.281	-1.83	1.40E-02	2.78E-01	0.233	0.216	0.628	1.978	0.277	1.642
MG363810.1	0.1	-3.319	1.41E-02	2.78E-01	0.223	0.078	0	0.641	0.924	1.371
MG342050.1	0.141	-2.827	1.41E-02	2.78E-01	0.305	0.053	0.163	0.875	0.263	2.546
MG308070.1	134.426	7.071	1.41E-02	2.78E-01	0	3.463	0	0	0	0
MG102690.1	79.658	6.316	1.41E-02	2.78E-01	1.989	0	0.085	0	0	0
MG020150.1	0.112	-3.163	1.41E-02	2.78E-01	1.884	0.204	0.07	0.14	10.755	6.584
MG095050.1	0.367	-1.447	1.41E-02	2.78E-01	1.088	1.189	1.376	5.274	1.945	2.684
MG394950.1	0.081	-3.625	1.42E-02	2.78E-01	0	0.233	0.08	2.564	0.231	1.218
MG304710.1	0.708	-0.499	1.42E-02	2.79E-01	38.215	23.672	26.945	42.543	36.886	43.492
MG203120.1	2.934	1.553	1.42E-02	2.79E-01	2.126	1.204	2.591	1.081	0.519	0.363
MG162340.1	2.087	1.061	1.42E-02	2.79E-01	17.846	14.508	22.952	5.904	14.245	5.725
MG247540.1	1.692	0.759	1.42E-02	2.79E-01	13.306	12.905	7.512	5.122	6.825	7.887
MG362490.1	1.799	0.847	1.43E-02	2.80E-01	6.184	3.433	5.408	3.33	2.581	2.205
MG028880.1	0.553	-0.855	1.43E-02	2.80E-01	0.648	0.703	0.437	0.941	1.272	0.988
MG540890.1	1.806	0.853	1.43E-02	2.81E-01	8.542	4.342	4.112	2.74	2.767	3.641
MG091710.1	1.687	0.754	1.44E-02	2.81E-01	21.587	10.325	20.801	10.438	10.247	9.732
MG385190.1	1.525	0.609	1.44E-02	2.81E-01	57.215	35.933	36.214	23.158	24.466	35.97
MG137610.1	1.567	0.648	1.45E-02	2.82E-01	4.549	3.95	4.999	2.676	2.534	3.385
MG212400.1	1.671	0.741	1.45E-02	2.83E-01	7.503	4.983	5.441	2.466	4.336	3.701
MG407650.1	29.125	4.864	1.45E-02	2.83E-01	0.501	0.048	0.975	0	0.047	0
MG272620.1	0.241	-2.05	1.45E-02	2.83E-01	0.178	0.373	0.89	2.496	2.029	1.46
MG479910.1	0.147	-2.77	1.45E-02	2.83E-01	0.382	0	1.329	5.711	4.547	0.978
MG496400.1	0.313	-1.676	1.45E-02	2.83E-01	0.067	0.09	0.113	0.278	0.317	0.265
MG396730.1	0.015	-6.031	1.45E-02	2.83E-01	0	0	0	1.685	0	1.433
MG492880.1	18.112	4.179	1.46E-02	2.83E-01	0.181	0.047	0.194	0	0	0.023
MG327890.1	2.359	1.238	1.46E-02	2.83E-01	6.855	4.965	4.821	1.319	1.621	4.161
MG162110.1	1.549	0.631	1.47E-02	2.85E-01	103.375	70.178	97.588	65.564	59.509	45.764
MG468500.1	0.015	-6.045	1.47E-02	2.85E-01	0	0	0	0	0.385	0.935
MG407550.1	0.249	-2.008	1.47E-02	2.85E-01	1.468	0.682	0.305	3.689	0.675	5.343
MG147320.1	0.488	-1.034	1.47E-02	2.85E-01	1.07	0.709	0.475	1.517	1.687	1.269
MG566430.1	0.289	-1.792	1.48E-02	2.85E-01	11.002	34.667	7.401	41.898	17.401	139.67
MG128930.1	0.53	-0.916	1.48E-02	2.85E-01	7.962	8.572	8.394	15.103	11.189	21.169
MG358280.1	47.633	5.574	1.48E-02	2.85E-01	0.673	0.028	0.115	0	0	0
MG230280.1	0.569	-0.814	1.48E-02	2.86E-01	13.357	8.869	12.497	25.244	18.166	16.255
MG437490.1	0.027	-5.207	1.49E-02	2.87E-01	0	0	0	0.547	0.945	0.624
MG395050.1	1.692	0.759	1.49E-02	2.87E-01	11.81	12.061	14.601	5.878	9.155	7.622
MG117760.1	44.634	5.48	1.49E-02	2.87E-01	0.264	0.102	0.015	0	0	0
MG116360.1	0.087	-3.526	1.49E-02	2.87E-01	0.098	0.206	0	1.166	0.611	1.814
MG092840.1	0.514	-0.96	1.49E-02	2.87E-01	3.68	3.277	2.698	7.34	5.288	5.93
MG282410.1	0.392	-1.351	1.49E-02	2.87E-01	470.752	328.392	1045.01	511.286	2049.04	2186.26
MG339740.1	0.021	-5.541	1.49E-02	2.87E-01	0	0	0	0.008	0.04	0.166
MG083290.1	65.821	6.04	1.50E-02	2.87E-01	0	0.905	1.043	0	0	0
MG319940.1	1.651	0.724	1.50E-02	2.87E-01	6.882	4.088	5.869	3.53	3.481	2.93
MG531380.1	0.756	-0.403	1.50E-02	2.88E-01	161.703	138.574	163.617	204.433	190.459	214.023
MG560250.1	1.943	0.958	1.51E-02	2.89E-01	1.083	1.122	0.728	0.537	0.436	0.53
MG338420.1	0.498	-1.005	1.51E-02	2.89E-01	175.186	235.231	95.331	225.771	276.494	536.09
MG213010.1	1.537	0.621	1.52E-02	2.90E-01	30.933	22.045	20.537	13.725	17.994	15.041
MG041460.1	0.421	-1.249	1.52E-02	2.91E-01	2.301	1.486	1.304	3.79	2.731	5.473
MG309750.1	0.396	-1.335	1.53E-02	2.91E-01	0.264	0.52	0.333	0.737	1.029	1.098
MG226610.1	2.52	1.333	1.53E-02	2.91E-01	0.546	1.306	1.461	0.351	0.445	0.559
MG181360.1	3.35	1.744	1.53E-02	2.91E-01	0.98	0.799	0.504	0.317	0.243	0.1
MG316280.1	3.16	1.66	1.53E-02	2.91E-01	3.454	1.401	2.373	0.722	0.32	1.214
MG368420.1	0.025	-5.318	1.53E-02	2.92E-01	0	0.018	0	0	0.197	0.604
MG097970.1	1.75	0.807	1.54E-02	2.92E-01	4.491	1.968	2.538	1.591	1.931	1.4
MG043060.1	1.334	0.416	1.54E-02	2.92E-01	105.054	83.166	96.384	68.245	61.831	81.861
MG365560.1	1.648	0.72	1.54E-02	2.93E-01	34.887	38.247	36.501	15.694	20.26	31.435
MG162410.1	1.639	0.713	1.54E-02	2.93E-01	6.624	4.038	3.375	2.844	2.868	2.592
MG495980.1	0.729	-0.457	1.54E-02	2.93E-01	4338.67	3214.93	4355.43	5639.12	4654.68	5895.26
MG228750.1	0.413	-1.277	1.55E-02	2.93E-01	1.1	1.011	3.003	5.105	2.766	4.639
MG096450.1	0.177	-2.499	1.55E-02	2.93E-01	0.036	0.011	0.016	0.072	0.048	0.236
MG116790.1	0.404	-1.307	1.55E-02	2.93E-01	57.491	124.219	121.07	108.894	168.71	517.01
MG130480.1	1.755	0.811	1.55E-02	2.93E-01	28.647	24.213	25.062	16.733	17.552	8.984
MG532410.1	0.037	-4.776	1.55E-02	2.93E-01	7.81	0	14.186	29.403	87.926	501.095
MG379920.1	1.369	0.453	1.55E-02	2.93E-01	52.225	34.551	36.332	28.622	28.776	30.684
MG268210.1	0.621	-0.688	1.55E-02	2.93E-01	10.489	6.358	8.569	13.972	13.294	12.772
MG315140.1	2.6	1.379	1.55E-02	2.93E-01	0.238	0.805	0.476	0.209	0.209	0.183
MG374380.1	0.633	-0.66	1.56E-02	2.93E-01	25.303	28.869	32.733	53.933	34.315	49.882
MG075440.1	0.057	-4.139	1.56E-02	2.93E-01	0	0	0.091	0.783	0.177	0.656
MG276090.1	0.685	-0.545	1.56E-02	2.93E-01	117.772	80.944	126.83	158.111	139.963	171.852
MG485970.1	3.514	1.813	1.56E-02	2.94E-01	2.026	3.87	1.57	0.451	1.337	0.322
MG336660.1	2.035	1.025	1.57E-02	2.95E-01	0.932	0.617	0.563	0.358	0.344	0.312
MG079330.1	1.551	0.633	1.57E-02	2.95E-01	4.872	4.931	3.998	3.134	3.117	2.547
MG552070.1	1.51	0.595	1.58E-02	2.96E-01	11.333	7.903	7.363	5.698	6.296	5.184
MG278330.1	0.676	-0.565	1.58E-02	2.96E-01	14.992	13.997	14.477	21.945	16.605	25.813
MG108430.1	0.099	-3.338	1.58E-02	2.96E-01	0.015	0.048	0	0.181	0.332	0.125
MG341850.1	5.567	2.477	1.58E-02	2.96E-01	0.226	0.318	1.352	0.012	0.175	0.162
MG296000.1	0.486	-1.04	1.58E-02	2.96E-01	3.157	1.961	1.714	3.4	4.024	6.464
MG021130.1	0.62	-0.689	1.58E-02	2.96E-01	17.092	17.139	22.182	34.819	25.447	30.563
MG249880.1	1.505	0.59	1.58E-02	2.96E-01	25.313	16.797	21.125	12.793	16.108	12.082
MG492340.1	2.723	1.445	1.59E-02	2.96E-01	13.897	7.806	9.82	1.767	7.449	1.783
MG196770.1	0.403	-1.311	1.59E-02	2.96E-01	0.147	0.23	0.196	0.34	0.395	0.721
MG431220.1	0.401	-1.318	1.59E-02	2.96E-01	0.517	0.865	0.553	1.81	1.792	1.217
MG015450.1	0.66	-0.6	1.59E-02	2.96E-01	19.918	14.479	23.81	26.701	27.68	33.255
MG250100.1	0.335	-1.577	1.59E-02	2.96E-01	2.266	0.677	0.797	1.743	5.929	2.784
MG095500.1	44.229	5.467	1.59E-02	2.96E-01	0.008	0.109	0.077	0	0	0
MG086620.1	0.142	-2.82	1.59E-02	2.96E-01	73.635	581.596	98.202	528.77	1714.36	3574.13
MG510120.1	0.717	-0.48	1.60E-02	2.96E-01	40.217	35.825	41.186	51.766	49.9	61.211
MG182120.1	0.752	-0.411	1.60E-02	2.96E-01	205.536	180.855	197.835	239.737	269.933	260.168
MG304520.1	0.639	-0.646	1.60E-02	2.97E-01	8.967	6.478	5.566	12.511	8.8	10.972
MG100740.1	0.124	-3.017	1.60E-02	2.97E-01	0.074	0.019	0.08	0.97	0.336	0.01
MG154390.1	1.626	0.701	1.60E-02	2.97E-01	276.837	113.032	172.775	103.553	93.374	139.264
MG413350.1	21.317	4.414	1.61E-02	2.97E-01	0.043	0.045	3.507	0.046	0	0.132
MG183100.1	6.386	2.675	1.61E-02	2.98E-01	67.016	19.493	277.41	34.397	11.732	10.067
MG120160.1	0.323	-1.631	1.61E-02	2.98E-01	0.717	0.3	0.652	2.624	1.26	1.1
MG335940.1	1.484	0.569	1.61E-02	2.98E-01	11.105	11.058	9.56	6.855	7.539	6.808
MG113740.1	0.24	-2.061	1.61E-02	2.98E-01	0.759	0.661	0.203	3.476	2.095	0.972
MG423490.1	0.043	-4.539	1.61E-02	2.98E-01	0	0	0.023	0.276	0.177	0.088
MG231770.1	0.266	-1.909	1.62E-02	2.98E-01	0.402	0.341	0.14	0.644	0.281	2.483
MG342040.1	0.129	-2.952	1.62E-02	2.98E-01	0.4	0.052	0.214	0.431	3.93	0.358
MG388350.1	1.956	0.968	1.62E-02	2.98E-01	7.218	6.448	4.319	3.393	3.531	2.049
MG562800.1	0.001	-9.39	1.63E-02	2.99E-01	0	0	0	27.107	1.27	0
MG161910.1	0.039	-4.672	1.63E-02	2.99E-01	0	0.021	0	0.309	0.212	0.042
MG513780.1	1.788	0.838	1.63E-02	2.99E-01	27.763	24.958	43.289	16.696	22.666	13.651
MG518920.1	1.509	0.593	1.63E-02	2.99E-01	24.513	14.863	18.146	10.433	10.592	16.662
MG008500.1	0.384	-1.379	1.63E-02	2.99E-01	0.721	0.512	0.494	0.901	1.313	2.273
MG022680.1	0.685	-0.547	1.63E-02	3.00E-01	7.908	7.681	6.641	10.785	10.94	10.458
MG281370.1	25.781	4.688	1.64E-02	3.00E-01	1.049	0.183	0.14	0	0.045	0
MG251830.1	1.526	0.61	1.65E-02	3.02E-01	15.287	10.458	11.543	8.029	9.208	6.54
MG552870.1	0.725	-0.464	1.65E-02	3.02E-01	2709.43	2457.78	2421.35	3837.96	2794.98	3785.51
MG342140.1	0.118	-3.079	1.65E-02	3.02E-01	0.148	0.207	0.053	0.266	2.713	0.354
MG563330.1	63.163	5.981	1.65E-02	3.02E-01	0.4	0.707	0	0	0	0
MG281120.1	0.023	-5.463	1.65E-02	3.02E-01	0.059	0	0	0.032	0	2.57
MG488480.1	0.675	-0.568	1.65E-02	3.02E-01	3.585	2.692	2.68	3.922	4.563	4.588
MG551280.1	1.713	0.777	1.66E-02	3.02E-01	29.792	17.85	12.043	9.31	10.332	14.409
MG471600.1	0.129	-2.95	1.66E-02	3.02E-01	21.323	89.641	71.162	66.061	151.476	1338.72
MG341500.1	0.57	-0.81	1.66E-02	3.02E-01	36.874	15.164	20.621	46.276	33.456	43.193
MG566230.1	0.261	-1.936	1.66E-02	3.02E-01	2.739	0.732	0.545	7.409	1.384	5.803
MG401500.1	1.595	0.674	1.66E-02	3.02E-01	11.99	8.634	6.455	5.872	5.585	5.099
MG352810.1	2.778	1.474	1.66E-02	3.02E-01	0.658	2.575	1.801	0.544	0.538	0.814
MG541180.1	1.497	0.582	1.67E-02	3.02E-01	4.567	3.775	3.97	2.433	2.593	3.14
MG187140.1	0.689	-0.538	1.67E-02	3.02E-01	3692.33	4094.61	3929.69	6495.52	4787.78	5736.04
MG487940.1	6.662	2.736	1.67E-02	3.02E-01	0.056	0.432	0.045	0.004	0.033	0.05
MG394810.1	0.566	-0.821	1.67E-02	3.02E-01	18.285	22.575	21.321	41.273	20.632	49.921
MG208890.1	1.547	0.63	1.67E-02	3.03E-01	16.375	9.989	9.141	6.684	7.715	7.971
MG168220.1	0.569	-0.814	1.68E-02	3.04E-01	2.141	1.383	2.369	3.162	3.286	3.794
MG021610.1	0.302	-1.728	1.69E-02	3.04E-01	0.394	0.451	0.1	1.537	0.68	0.884
MG222770.1	0.461	-1.118	1.69E-02	3.04E-01	3.719	2.131	1.462	5.767	2.619	7.224
MG219660.1	0.679	-0.559	1.69E-02	3.04E-01	22.382	22.495	22.216	26.731	34.659	37.36
MG368340.1	2.656	1.409	1.69E-02	3.05E-01	7.205	1.731	3.02	0.952	0.818	2.6
MG080650.1	0.093	-3.425	1.70E-02	3.06E-01	0.066	0.222	0	0.129	0.083	3.239
MG293120.1	0.25	-2	1.70E-02	3.06E-01	0.817	0.263	0.673	1.083	1.431	4.505
MG314290.1	3.147	1.654	1.70E-02	3.06E-01	0.653	1.366	1.125	0.367	0.382	0.262
MG498720.1	0.478	-1.065	1.70E-02	3.06E-01	0.921	0.472	1.004	1.815	1.671	1.405
MG119360.1	0.046	-4.438	1.70E-02	3.06E-01	0.03	0	0	0.197	0.284	0.249
MG183370.1	0.216	-2.208	1.71E-02	3.07E-01	0.415	0.027	0.333	0.475	1.099	1.91
MG294850.1	0.543	-0.882	1.71E-02	3.07E-01	5.168	3.781	3.792	7.236	6.034	10.052
MG113870.1	0.591	-0.76	1.71E-02	3.08E-01	10.917	10.092	10.332	21.186	16.338	14.872
MG246030.1	1.566	0.647	1.72E-02	3.08E-01	6.397	6.138	5.308	3.794	4.171	3.284
MG243000.1	7.831	2.969	1.72E-02	3.08E-01	0.3	0.401	0.143	0.054	0.052	0
MG473820.1	0.437	-1.195	1.72E-02	3.08E-01	1.649	1.567	1.391	2.906	2.327	5.423
MG366020.1	0.451	-1.149	1.72E-02	3.08E-01	1.203	1.069	1.931	2.559	2.209	4.68
MG272830.1	0.213	-2.228	1.73E-02	3.09E-01	0.443	0.116	0.296	0.596	1.146	2.211
MG283360.1	0.575	-0.799	1.73E-02	3.09E-01	5.793	6.056	4.373	7.11	8.828	12.413
MG426640.1	1.638	0.712	1.73E-02	3.09E-01	7.901	3.949	5.327	2.793	3.8	3.592
MG427030.1	0.008	-6.925	1.73E-02	3.09E-01	0	0	0	0	0	1.755
MG238820.1	1.497	0.582	1.73E-02	3.09E-01	30.132	30.816	27.045	16.899	23.082	18.28
MG265290.1	0.414	-1.273	1.74E-02	3.09E-01	541.415	539.442	373.567	682.818	422.453	2536.45
MG150760.1	0.316	-1.66	1.74E-02	3.09E-01	5.777	0.549	3.31	14.078	5.796	8.722
MG343470.1	0.223	-2.162	1.74E-02	3.09E-01	0.027	0.056	0.047	0.286	0.174	0.118
MG319650.1	0.597	-0.744	1.74E-02	3.09E-01	3.234	2.836	2.114	4.628	3.503	5.51
MG495470.1	37.795	5.24	1.74E-02	3.10E-01	0	0.427	0.437	0.023	0	0
MG575350.1	4.935	2.303	1.75E-02	3.10E-01	1.026	0.496	0.986	0.246	0	0.263
MG319430.1	1.561	0.643	1.75E-02	3.11E-01	8.698	7.974	5.664	4.599	5.224	4.26
MG541750.1	1.711	0.775	1.75E-02	3.11E-01	14.257	8.204	10.779	6.41	4.94	7.767
MG186680.1	0.607	-0.72	1.75E-02	3.11E-01	25.755	11.228	14.043	29.12	20.86	31.429
MG344090.1	0.036	-4.789	1.76E-02	3.11E-01	0	0	0.019	0.331	0.187	0.019
MG085470.1	0.045	-4.472	1.76E-02	3.11E-01	0.064	0	0.046	0.046	0	2.461
MG298320.1	0.664	-0.59	1.76E-02	3.12E-01	51.768	36.687	29.087	52.15	53.012	69.056
MG464440.1	0.542	-0.884	1.76E-02	3.12E-01	4.456	1.792	3.066	4.193	5.776	6.743
MG396440.1	0.573	-0.804	1.77E-02	3.12E-01	2.168	1.175	1.203	3.167	2.222	2.291
MG329210.1	0.622	-0.685	1.77E-02	3.12E-01	47.742	65.656	77.917	104.021	88.57	119.631
MG148220.1	36.304	5.182	1.77E-02	3.12E-01	0.371	0	0.297	0	0.016	0
MG032200.1	0.144	-2.797	1.77E-02	3.12E-01	0.231	0.193	0.049	0.597	0.239	2.553
MG323180.1	0.56	-0.836	1.77E-02	3.12E-01	6.632	6.051	5.853	12.971	6.14	14.086
MG284190.1	1.651	0.723	1.77E-02	3.12E-01	10.006	7.123	6.351	3.653	6.097	4.093
MG224610.1	5.646	2.497	1.77E-02	3.12E-01	0.066	0.074	0.071	0.016	0.011	0.01
MG558930.1	2.955	1.563	1.77E-02	3.12E-01	13.766	22.823	2.14	4.629	4.375	4.188
MG501840.1	0.149	-2.745	1.78E-02	3.12E-01	0.049	0.356	0.182	0.079	1.157	3.035
MG323800.1	0.317	-1.659	1.78E-02	3.12E-01	0.564	1.431	1.379	4.857	2.167	3.875
MG111730.1	0.476	-1.07	1.78E-02	3.13E-01	3.088	2.012	1.159	3.585	3.859	5.46
MG304430.1	1.601	0.679	1.78E-02	3.13E-01	34.804	23.972	27.291	18.19	21.48	12.442
MG459710.1	0.254	-1.976	1.79E-02	3.13E-01	0.387	0.424	0.041	1.166	1.46	0.633
MG559550.1	0.678	-0.561	1.79E-02	3.13E-01	16.822	18.102	19.569	30.954	22.023	27.448
MG159420.1	1.717	0.78	1.79E-02	3.14E-01	52.94	30.307	45.746	29.102	27.489	15.851
MG224950.1	0.37	-1.434	1.79E-02	3.14E-01	69.242	51.03	131.565	262.794	339.221	55.734
MG123510.1	1.485	0.571	1.80E-02	3.14E-01	16.814	11.916	12.441	10.098	6.748	10.537
MG214190.1	0.718	-0.478	1.81E-02	3.15E-01	47.437	36.268	44.237	56.861	59.166	59.859
MG345510.1	6.681	2.74	1.81E-02	3.15E-01	4.7	0.959	1.227	0.123	0.593	0.235
MG033000.1	0.543	-0.88	1.81E-02	3.15E-01	3.204	1.977	1.743	5.064	3.044	4.356
MG124750.1	2.144	1.1	1.81E-02	3.15E-01	175.224	289.758	482.007	148.561	202.11	91.148
MG505090.1	3.356	1.747	1.81E-02	3.15E-01	0.359	0.575	0.215	0.102	0.153	0.087
MG015400.1	0.55	-0.863	1.81E-02	3.15E-01	3.058	5.463	5.105	7.054	8.17	10.093
MG460580.1	0.394	-1.343	1.81E-02	3.15E-01	0.513	0.661	0.585	0.681	1.433	2.45
MG461070.1	0.166	-2.588	1.81E-02	3.15E-01	0.112	0.078	0	0.495	0.424	0.165
MG420650.1	1.668	0.739	1.81E-02	3.15E-01	7.904	3.939	5.145	3.079	3.607	3.17
MG389620.1	0.238	-2.072	1.81E-02	3.15E-01	2.158	3.129	0.521	3.149	2.737	19.882
MG136810.1	5.21	2.381	1.81E-02	3.15E-01	0.691	0.256	0.62	0.072	0.023	0.205
MG158870.1	0.008	-6.912	1.82E-02	3.15E-01	0	0	0	0	1.178	0
MG233370.1	2.064	1.046	1.82E-02	3.15E-01	2.326	1.698	1.339	0.686	1.045	0.809
MG473800.1	0.271	-1.885	1.82E-02	3.15E-01	0.5	0.313	0.481	1.346	0.672	2.814
MG581380.1	0.186	-2.43	1.82E-02	3.15E-01	0.016	0.033	0.025	0.119	0.197	0.081
MG343380.1	0.356	-1.491	1.82E-02	3.15E-01	2.705	0.62	1.507	4.27	1.879	7.094
MG504590.1	0.381	-1.393	1.83E-02	3.15E-01	14.346	18.487	13.712	29.738	12.043	86
MG133530.1	0.036	-4.808	1.83E-02	3.16E-01	0.102	0	0	2.223	0	0.346
MG540670.1	0.751	-0.412	1.83E-02	3.16E-01	410.84	307.976	385.535	509.121	425.501	518.935
MG104650.1	1.379	0.463	1.83E-02	3.16E-01	48.261	29.223	33.813	26.44	24.297	28.239
MG466290.1	1.635	0.709	1.84E-02	3.16E-01	9.849	7.468	7.163	4.744	5.741	4.154
MG577710.1	0.029	-5.111	1.84E-02	3.17E-01	0	0	0	0.069	0.079	0.104
MG540810.1	2.112	1.079	1.85E-02	3.19E-01	1.59	0.911	0.933	0.571	0.425	0.595
MG555770.1	0.449	-1.154	1.86E-02	3.19E-01	10.184	5.886	18.935	32.261	28.719	15.046
MG531400.1	1.419	0.505	1.86E-02	3.19E-01	4.072	3.013	2.903	2.136	2.352	2.436
MG566190.1	22.828	4.513	1.86E-02	3.19E-01	0.13	0.204	0.488	0	0.034	0
MG336330.1	0.547	-0.87	1.86E-02	3.19E-01	14.965	13.606	19.443	37.484	16.924	33.564
MG523960.1	0.435	-1.202	1.86E-02	3.19E-01	362.286	609.368	349.221	383.314	835.629	1958.59
MG291050.1	1.537	0.62	1.86E-02	3.19E-01	11.236	13.497	10.057	7.327	7.821	7.467
MG311140.1	14.633	3.871	1.86E-02	3.19E-01	0.668	1.746	2.682	0.18	0.173	0
MG194080.1	0.433	-1.207	1.87E-02	3.19E-01	1.06	2.429	1.571	3.864	4.514	3.465
MG559060.1	7.533	2.913	1.87E-02	3.20E-01	0.22	0.83	6.04	0.047	0.274	0.677
MG543710.1	0.325	-1.621	1.87E-02	3.20E-01	34.523	3.201	11.422	31.087	76.34	29.644
MG381670.1	35.127	5.135	1.87E-02	3.20E-01	0.169	0.354	0.317	0	0	0
MG120520.1	2.203	1.139	1.87E-02	3.20E-01	4.612	2.695	5.67	1.146	2.912	1.695
MG083300.1	42.399	5.406	1.87E-02	3.20E-01	0.113	1.658	0.849	0	0	0
MG041700.1	0.423	-1.241	1.88E-02	3.21E-01	58.141	112.588	61.211	62.516	175.521	335.752
MG583200.1	0.081	-3.635	1.88E-02	3.21E-01	0.02	0.043	0	0.176	0.508	0.084
MG192920.1	1.479	0.565	1.88E-02	3.21E-01	33.31	17.681	28.034	16.909	15.762	19.678
MG287770.1	0.046	-4.453	1.89E-02	3.21E-01	0.031	0	0	0.167	0.385	0.191
MG420750.1	40.405	5.336	1.89E-02	3.21E-01	0.323	0.024	0.222	0	0	0
MG096260.1	0.319	-1.647	1.89E-02	3.21E-01	0.329	0.282	0.064	0.564	0.666	0.858
MG269560.1	1.357	0.44	1.90E-02	3.22E-01	18.643	15.423	17.759	12.135	11.307	14.543
MG212560.1	2.053	1.038	1.90E-02	3.22E-01	19.475	13.048	20.626	5.956	13.672	5.453
MG026540.1	0.013	-6.265	1.91E-02	3.23E-01	0	0	0	0.01	0	0.435
MG334070.1	0.436	-1.198	1.91E-02	3.23E-01	4.354	3.468	2.108	6.029	5.578	11.144
MG380280.1	1.852	0.889	1.91E-02	3.23E-01	4657.59	4157.68	5496.91	2420.17	3685.49	1431.55
MG440060.1	0.39	-1.36	1.91E-02	3.23E-01	3.411	5.73	6.909	17.055	17.14	6.734
MG200580.1	19.188	4.262	1.91E-02	3.24E-01	1.485	0.146	0.298	0	0	0.095
MG430330.1	0.074	-3.758	1.92E-02	3.24E-01	0.009	0.036	0.009	0.595	0	0.139
MG531800.1	0.118	-3.087	1.92E-02	3.24E-01	0.049	0.025	0.026	0.341	0.353	0.125
MG177300.1	1.44	0.526	1.92E-02	3.24E-01	16.463	15.523	14.498	10.312	11.897	9.69
MG229590.1	1.647	0.72	1.92E-02	3.24E-01	23.032	9.922	15.147	8.701	10.628	8.767
MG072780.1	0.447	-1.163	1.92E-02	3.24E-01	401.432	414.48	204.94	247.339	1002.21	1038.86
MG156170.1	0.5	-0.999	1.92E-02	3.24E-01	5.519	4.207	5.753	9.35	5.026	16.951
MG158090.1	3.39	1.761	1.93E-02	3.25E-01	1.281	1.148	0.832	0.345	0.237	0.375
MG541060.1	0.067	-3.895	1.93E-02	3.25E-01	0.019	0	0.04	0.61	0.02	0.232
MG337580.1	0.069	-3.859	1.93E-02	3.25E-01	0.036	0	0	0.129	0.284	0.061
MG435490.1	1.421	0.506	1.93E-02	3.25E-01	21.972	14.421	14.964	10.073	12.265	13.13
MG496910.1	1.93	0.948	1.94E-02	3.25E-01	6.565	2.935	5.435	2.757	2.35	2.41
MG219090.1	1.506	0.59	1.94E-02	3.25E-01	6.087	4.975	4.826	3.4	3.318	3.719
MG479530.1	0.137	-2.866	1.94E-02	3.25E-01	0	0.192	0.079	0.554	0.951	0.527
MG319440.1	0.483	-1.048	1.94E-02	3.25E-01	9.934	23.416	18.826	32.237	24.617	55.777
MG176420.1	0.55	-0.862	1.94E-02	3.25E-01	74.495	114.834	89.928	216.622	95.123	206.152
MG028950.1	0.353	-1.501	1.94E-02	3.25E-01	3.48	2.328	1.639	4.048	5.329	11.687
MG039550.1	0.016	-5.942	1.94E-02	3.25E-01	0	0	0	0.465	1.142	0
MG205320.1	1.802	0.85	1.95E-02	3.25E-01	1.911	1.793	2.895	1.296	0.856	1.538
MG498630.1	1.454	0.54	1.95E-02	3.25E-01	2.834	2.078	1.878	1.428	1.617	1.535
MG482760.1	1.318	0.399	1.95E-02	3.25E-01	33.974	28.484	27.768	23.658	22.06	21.781
MG366600.1	14.637	3.872	1.95E-02	3.25E-01	0.094	0.049	0.215	0	0.012	0.012
MG172670.1	0.366	-1.451	1.95E-02	3.26E-01	0.823	0.963	0.315	2.323	0.852	2.63
MG210430.1	1.726	0.788	1.95E-02	3.26E-01	5.218	2.757	3.523	1.833	2.574	2.049
MG473430.1	0.009	-6.865	1.95E-02	3.26E-01	0	0	0	0	0.635	0
MG570040.1	0.629	-0.67	1.96E-02	3.27E-01	21.412	22.748	13.469	32.663	26.405	32.256
MG287000.1	1.331	0.413	1.97E-02	3.27E-01	52.499	40.112	47.953	34.952	32.805	36.564
MG396100.1	0.017	-5.904	1.97E-02	3.27E-01	0	0	0	0.091	0.072	0
MG231150.1	0.384	-1.381	1.97E-02	3.27E-01	0.601	0.139	0.818	1.521	1.356	1.038
MG578910.1	62.665	5.97	1.97E-02	3.27E-01	0	0.56	0.16	0	0	0
MG488730.1	12.062	3.592	1.97E-02	3.27E-01	0.872	0.04	0.609	0.041	0.039	0.039
MG573630.1	1.47	0.556	1.97E-02	3.27E-01	4.812	3.958	4.741	2.786	3.353	2.938
MG424050.1	3.322	1.732	1.98E-02	3.28E-01	30.325	62.423	107.126	9.572	44.525	5.347
MG313550.1	18.845	4.236	1.98E-02	3.28E-01	0.048	0	1.772	0.026	0.025	0.049
MG413950.1	13.318	3.735	1.98E-02	3.28E-01	0.152	0.144	0.089	0.015	0	0.014
MG160640.1	0.669	-0.58	1.98E-02	3.28E-01	7.004	4.952	5.323	8.892	7.422	9.145
MG368630.1	0.039	-4.682	1.98E-02	3.28E-01	0	0	0.106	0.214	0.412	2.341
MG150080.1	0.601	-0.735	1.98E-02	3.28E-01	7.328	8.292	5.527	8.543	10.97	16.002
MG121970.1	1.873	0.906	1.98E-02	3.28E-01	2.227	2.571	2.558	1.1	1.536	1.283
MG450080.1	1.429	0.515	1.99E-02	3.28E-01	24.519	22.558	22.08	13.846	18.204	15.873
MG196170.1	2.266	1.18	1.99E-02	3.28E-01	1.519	1.565	1.061	0.409	0.546	0.885
MG480020.1	1.459	0.545	1.99E-02	3.28E-01	9.924	8.52	7.954	6.505	5.715	5.632
MG106510.1	2.085	1.06	1.99E-02	3.28E-01	1.245	0.6	0.672	0.385	0.325	0.466
MG551910.1	0.019	-5.736	1.99E-02	3.28E-01	0.493	0	0.124	0.156	0.06	32.067
MG121150.1	0.591	-0.758	1.99E-02	3.28E-01	2.944	1.631	1.951	2.794	3.427	4.629
MG138200.1	0.574	-0.8	2.00E-02	3.29E-01	7.397	7.77	10.429	17.544	9.641	17.732
MG414020.1	34.734	5.118	2.00E-02	3.29E-01	1.412	1.033	0.453	0	0	0
MG095750.1	0.377	-1.408	2.00E-02	3.29E-01	0.275	0.308	0.673	1.333	0.833	1.187
MG076190.1	0.459	-1.122	2.00E-02	3.29E-01	1.296	0.621	1.82	2.588	2.625	2.791
MG284580.1	0.246	-2.022	2.00E-02	3.29E-01	0.394	0.36	0.105	1.272	1.324	0.806
MG255210.1	0.626	-0.676	2.00E-02	3.29E-01	17.983	11.251	9.623	16.22	19.294	25.485
MG541930.1	1.89	0.918	2.01E-02	3.29E-01	0.593	0.476	0.547	0.193	0.344	0.309
MG241450.1	1.394	0.479	2.01E-02	3.29E-01	29.76	19.168	19.056	14.32	16.829	16.493
MG281720.1	1.611	0.688	2.01E-02	3.29E-01	6.158	4.433	3.573	2.818	2.824	2.979
MG239820.1	2.042	1.03	2.01E-02	3.29E-01	0.687	0.807	0.85	0.321	0.269	0.579
MG205910.1	1.92	0.941	2.02E-02	3.29E-01	1.032	0.917	1.049	0.398	0.392	0.784
MG077730.1	0.016	-5.969	2.02E-02	3.29E-01	0	0	0	0.911	0	0.192
MG294030.1	1.499	0.584	2.02E-02	3.29E-01	10.724	9.675	8.553	6.192	7.288	5.53
MG367450.1	0.683	-0.551	2.02E-02	3.29E-01	495.968	444.955	547.605	850.938	545.604	777.945
MG225610.1	2.486	1.314	2.02E-02	3.30E-01	0.563	0.346	0.532	0.238	0.171	0.158
MG120440.1	1.796	0.845	2.02E-02	3.30E-01	23.896	7.916	13.352	7.822	8.028	8.197
MG004160.1	1.856	0.892	2.03E-02	3.30E-01	2.025	1.116	1.55	0.78	0.597	1.118
MG280030.1	146.217	7.192	2.03E-02	3.30E-01	1.602	0	20.001	0	0	0.137
MG224930.1	0.451	-1.149	2.03E-02	3.30E-01	260.275	190.69	450.739	836.815	839.374	266.869
MG519580.1	28.832	4.85	2.04E-02	3.31E-01	0	0.529	0.912	0	0	0.055
MG450070.1	0.352	-1.508	2.04E-02	3.31E-01	1.79	2.235	1.809	3.266	2.263	11.758
MG518180.1	0.541	-0.888	2.04E-02	3.31E-01	2.847	1.373	2.031	3.852	3.361	4.073
MG184200.1	1.331	0.413	2.05E-02	3.32E-01	48.34	33.821	40.393	27.999	28.176	34.752
MG265300.1	0.474	-1.078	2.05E-02	3.32E-01	390.25	376.969	289.853	427.207	374.794	1495.57
MG212030.1	1.493	0.578	2.05E-02	3.32E-01	29.481	17.051	25.09	17.226	14.649	14.965
MG530440.1	1.838	0.878	2.05E-02	3.32E-01	14.959	8.48	11.049	8.226	5.505	4.422
MG328600.1	0.517	-0.952	2.05E-02	3.32E-01	0.714	0.538	0.658	0.877	1.257	1.536
MG247460.1	1.457	0.543	2.05E-02	3.32E-01	34.732	20.954	21.359	18.434	17.343	15.525
MG242810.1	0.333	-1.585	2.05E-02	3.32E-01	0.347	0.071	0.053	0.38	0.257	0.703
MG314280.1	2.98	1.575	2.06E-02	3.32E-01	0.288	0.143	0.14	0.073	0.091	0.017
MG187050.1	1.6	0.678	2.06E-02	3.33E-01	9.527	7.607	5.826	3.772	4.149	6.354
MG206730.1	0.222	-2.171	2.07E-02	3.33E-01	0.15	0.731	0.16	1.991	0.827	2.098
MG508800.1	0.662	-0.595	2.07E-02	3.33E-01	7.358	5.855	5.605	10.353	8.917	8.687
MG389130.1	0.017	-5.915	2.07E-02	3.33E-01	0	0	0	0.118	0	0.448
MG330080.1	2.304	1.204	2.07E-02	3.33E-01	1.405	0.518	0.742	0.243	0.503	0.36
MG217770.1	0.336	-1.574	2.07E-02	3.34E-01	3.517	1.149	0.706	4.893	6.595	3.45
MG175410.1	0.732	-0.45	2.08E-02	3.34E-01	1618.35	1475.72	1711.69	2371.04	1821.65	2350.71
MG534720.1	2.517	1.332	2.09E-02	3.35E-01	0.81	0.356	0.93	0.253	0.328	0.228
MG113880.1	0.4	-1.322	2.09E-02	3.36E-01	4.397	7.702	11.192	31.167	7.5	20.865
MG233990.1	74.983	6.228	2.09E-02	3.36E-01	0	0.915	0.025	0	0	0
MG130640.1	8.949	3.162	2.09E-02	3.36E-01	0.192	0.187	0.109	0.041	0	0.013
MG535210.1	0.238	-2.071	2.09E-02	3.36E-01	0.028	0.037	0.211	0.349	0.562	0.245
MG494500.1	0.009	-6.823	2.10E-02	3.36E-01	0	0	0	2.05	0	0
MG505120.1	1.685	0.753	2.10E-02	3.36E-01	1.561	1.696	1.174	0.982	0.768	0.87
MG176820.1	1.793	0.842	2.10E-02	3.36E-01	130.413	177.249	69.877	79.014	63.642	68.291
MG279430.1	0.411	-1.283	2.10E-02	3.36E-01	2.386	0.713	0.882	2.938	3.998	2.152
MG169190.1	0.032	-4.961	2.10E-02	3.36E-01	0	0	0.02	0.02	0.554	0.038
MG408210.1	0.493	-1.021	2.11E-02	3.36E-01	2.147	4.311	2.509	5.172	4.851	8.762
MG391800.1	0.109	-3.191	2.11E-02	3.36E-01	0	0	0.053	0.226	0.134	0.123
MG541960.1	1.485	0.571	2.11E-02	3.36E-01	5.341	3.991	5.727	3.355	3.496	3.139
MG534930.1	0.43	-1.218	2.11E-02	3.36E-01	3.425	1.362	2.014	2.65	5.141	7.705
MG253650.1	14.055	3.813	2.11E-02	3.36E-01	2.915	2.509	0.031	0.369	0	0
MG349480.1	0.014	-6.202	2.11E-02	3.36E-01	0	0	0	0.138	0	5.645
MG527590.1	0.161	-2.639	2.12E-02	3.37E-01	0.129	0.034	0.172	1.386	0.233	0.395
MG239410.1	0.499	-1.002	2.12E-02	3.37E-01	7.829	9.925	18.897	27.181	18.355	28.991
MG233030.1	0.042	-4.569	2.12E-02	3.37E-01	0	0.035	0.036	0.255	0	1.593
MG468590.1	0.588	-0.767	2.12E-02	3.37E-01	4.485	2.429	3.902	6.221	4.674	7.235
MG537210.1	0.663	-0.593	2.13E-02	3.37E-01	83.666	107.963	113.921	159.707	133.193	172.776
MG310000.1	37.462	5.227	2.13E-02	3.37E-01	0.155	0.019	0.039	0	0	0
MG093380.1	0.439	-1.188	2.13E-02	3.38E-01	1.626	0.785	1.205	3.593	1.985	2.434
MG330180.1	0.384	-1.379	2.13E-02	3.38E-01	0.96	0.882	2.231	1.64	5.381	3.549
MG073480.1	0.605	-0.725	2.13E-02	3.38E-01	38.35	26.051	50.655	47.804	56.88	85.764
MG115550.1	1.728	0.789	2.14E-02	3.38E-01	9.851	15.712	9.634	6.014	7.798	6.738
MG224040.1	5.672	2.504	2.14E-02	3.38E-01	0.801	2.791	4.143	0.719	0.276	0.41
MG296360.1	0.622	-0.685	2.14E-02	3.38E-01	21.545	16.915	21.719	24.361	39.405	31.668
MG206850.1	3.348	1.743	2.14E-02	3.38E-01	2.257	16.54	4.281	1.436	1.459	4.621
MG437970.1	0.634	-0.658	2.14E-02	3.38E-01	60.799	31.691	37.526	79.21	60.754	58.238
MG552290.1	0.455	-1.135	2.14E-02	3.38E-01	2.515	2.957	1.749	4.401	3.708	7.981
MG465060.1	0.616	-0.699	2.16E-02	3.40E-01	4.85	4.311	2.838	6.517	6.659	5.986
MG258700.1	0.538	-0.893	2.16E-02	3.40E-01	12.084	17.584	17.237	38.463	15.444	34.858
MG011550.1	1.508	0.593	2.16E-02	3.40E-01	14.843	11.29	8.457	6.75	8.649	7.005
MG214040.1	0.722	-0.47	2.16E-02	3.41E-01	248.013	195.295	227.194	349.628	247.511	322.035
MG308480.1	0.322	-1.637	2.17E-02	3.41E-01	0.132	0.346	0.33	0.807	1.072	0.655
MG559330.1	0.494	-1.016	2.17E-02	3.41E-01	0.427	0.376	0.248	0.87	0.797	0.399
MG543910.1	1.564	0.645	2.17E-02	3.41E-01	17.348	10.617	13.66	10.821	6.958	8.234
MG578440.1	0.18	-2.475	2.18E-02	3.42E-01	0.119	0.062	0.016	0.658	0.123	0.275
MG216190.1	0.03	-5.075	2.18E-02	3.43E-01	0	0	0	0.435	0.313	0.207
MG529540.1	1.712	0.775	2.19E-02	3.43E-01	7.989	3.866	6.16	3.382	3.104	3.786
MG570220.1	0.4	-1.32	2.19E-02	3.43E-01	1.329	1.35	1.778	3.817	5.385	1.663
MG422790.1	2.032	1.023	2.19E-02	3.43E-01	9.787	10.848	22.077	4.816	8.773	7.558
MG096870.1	1.896	0.923	2.19E-02	3.44E-01	6.838	2.815	3.179	2.555	2.012	1.903
MG322740.1	0.536	-0.898	2.20E-02	3.44E-01	2.929	3.116	4.355	8.681	4.29	6.448
MG466150.1	0.676	-0.565	2.20E-02	3.44E-01	559.816	308.341	300.799	598.957	511.719	565.069
MG390350.1	0.038	-4.725	2.20E-02	3.44E-01	0	0	0.034	0.207	0.663	0.033
MG317100.1	0.09	-3.482	2.20E-02	3.44E-01	0.019	0.02	0.01	0.488	0.03	0.02
MG365830.1	1.454	0.54	2.20E-02	3.44E-01	10.931	8.097	8.657	6.593	5.429	6.779
MG281990.1	34.154	5.094	2.20E-02	3.44E-01	1.531	0	0.601	0	0.053	0
MG019600.1	0.116	-3.108	2.21E-02	3.44E-01	0.041	1.04	3.95	11.701	10.083	24.198
MG126250.1	0.391	-1.355	2.21E-02	3.44E-01	511.628	161.666	880.977	1740.96	450.152	1775.03
MG444400.1	0.662	-0.595	2.22E-02	3.45E-01	17.1	13.078	12.515	24.106	20.1	19.052
MG321360.1	0.086	-3.542	2.22E-02	3.45E-01	0.07	0	0.05	0.05	0.144	1.214
MG198210.1	2.783	1.477	2.22E-02	3.45E-01	1.355	0.693	0.629	0.146	0.249	0.555
MG318270.1	7.503	2.908	2.22E-02	3.45E-01	0.457	0.331	0.339	0.038	0.073	0.036
MG493630.1	0.434	-1.203	2.22E-02	3.45E-01	1.574	0.633	0.605	1.217	2.442	2.582
MG557240.1	2.81	1.49	2.22E-02	3.45E-01	1.054	0.698	1.379	0.126	0.63	0.336
MG361860.1	0.468	-1.095	2.22E-02	3.45E-01	1.35	0.878	1.797	3.493	1.431	3.674
MG018120.1	0.014	-6.168	2.23E-02	3.45E-01	0	0	0	0	0.006	0.258
MG177660.1	0.723	-0.468	2.23E-02	3.45E-01	153.788	111.725	127.42	199.08	140.833	196.906
MG153280.1	1.923	0.944	2.23E-02	3.45E-01	1.826	1.659	2.492	1.039	0.569	1.543
MG460790.1	0.365	-1.454	2.23E-02	3.45E-01	0.188	0.786	0.732	1.897	1.291	1.645
MG526240.1	41.706	5.382	2.23E-02	3.45E-01	0.013	0.053	0.23	0	0	0
MG471100.1	33.38	5.061	2.23E-02	3.45E-01	0.284	0	0.304	0	0	0.015
MG523510.1	1.67	0.74	2.24E-02	3.45E-01	2946.5	3054.22	4838.95	1783.33	2742.22	1938.46
MG152090.1	0.326	-1.619	2.24E-02	3.45E-01	0.392	0.681	0.063	0.833	1.859	0.779
MG440440.1	0.656	-0.609	2.24E-02	3.45E-01	3.336	2.478	2.983	4.586	3.792	4.898
MG317960.1	0.04	-4.658	2.24E-02	3.46E-01	0	0.014	0.028	0.014	0	1.141
MG463850.1	2.705	1.436	2.24E-02	3.46E-01	20.894	45.055	69.142	4.541	27.145	19.425
MG568030.1	0.635	-0.654	2.25E-02	3.46E-01	20.309	20.971	26.737	42.491	25.438	39.575
MG415110.1	0.017	-5.838	2.25E-02	3.47E-01	0	0	0	0	0.065	0.172
MG258280.1	1.342	0.425	2.25E-02	3.47E-01	45.136	31.028	37.523	28.296	27.868	26.876
MG390010.1	41.483	5.374	2.26E-02	3.47E-01	0.038	0.169	0.01	0	0	0
MG292280.1	0.574	-0.8	2.26E-02	3.47E-01	1.447	1.824	1.503	2.956	2.598	2.766
MG297710.1	14.393	3.847	2.26E-02	3.47E-01	0.529	0.415	0.425	0	0.091	0
MG449640.1	1.909	0.932	2.26E-02	3.47E-01	4.667	5.736	2.537	2.821	1.908	2.022
MG558300.1	0.015	-6.065	2.26E-02	3.47E-01	0	0	0	0.085	1.342	0
MG323370.1	5.314	2.41	2.27E-02	3.48E-01	0.37	0.306	0.334	0.126	0.04	0.02
MG308980.1	55.884	5.804	2.27E-02	3.48E-01	0.918	0	1.436	0	0	0
MG444820.1	1.624	0.699	2.27E-02	3.48E-01	2.275	2.065	1.984	1.059	1.579	1.208
MG112700.1	1.42	0.506	2.28E-02	3.48E-01	14.513	10.496	10.239	8.231	7.845	8.309
MG442050.1	1.643	0.716	2.28E-02	3.48E-01	11.16	6.838	9.089	3.996	7.123	4.927
MG565100.1	1.976	0.982	2.28E-02	3.49E-01	18.668	9.406	22.017	11.782	7.301	5.504
MG347890.1	1.322	0.403	2.28E-02	3.49E-01	16.874	12.536	14.694	9.656	11.046	12.26
MG520410.1	0.705	-0.503	2.28E-02	3.49E-01	7.752	6.449	5.959	8.732	9.094	10.479
MG511470.1	1.607	0.684	2.29E-02	3.49E-01	8.587	6.505	6.97	4.001	3.993	5.63
MG531470.1	1.699	0.765	2.29E-02	3.49E-01	244.268	148.167	255.07	122.449	162.034	84.783
MG461420.1	1.335	0.417	2.29E-02	3.49E-01	426.407	261.717	322.648	247.239	234.999	258.766
MG197040.1	0.565	-0.823	2.29E-02	3.49E-01	11.437	6.649	8.68	9.741	15.094	22.044
MG525170.1	0.302	-1.729	2.30E-02	3.49E-01	38.228	1.781	11.815	40.808	27.85	93.137
MG469770.1	0.684	-0.548	2.30E-02	3.49E-01	3.933	3.558	3.946	5.764	5.322	5.498
MG105490.1	1.419	0.505	2.30E-02	3.50E-01	6.78	5.018	5.741	3.418	4.18	4.619
MG323150.1	1.693	0.759	2.30E-02	3.50E-01	1.017	0.722	0.995	0.392	0.602	0.601
MG367260.1	1.755	0.811	2.30E-02	3.50E-01	8.077	4.499	6.319	2.622	5.011	2.759
MG319090.1	0.674	-0.569	2.30E-02	3.50E-01	156.815	180.735	136.757	268.996	222.899	208.17
MG117500.1	0.503	-0.99	2.31E-02	3.50E-01	1.356	1.211	1.965	2.495	2.338	4.251
MG470760.1	1.763	0.818	2.31E-02	3.50E-01	4.1	4.759	4.075	2.065	1.928	3.435
MG516750.1	0.444	-1.171	2.31E-02	3.50E-01	98.817	77.684	27.186	83.353	100.924	277.161
MG448980.1	0.679	-0.558	2.31E-02	3.50E-01	74.708	59.34	62.629	96.293	67.271	125.523
MG391250.1	0.499	-1.001	2.32E-02	3.51E-01	14.17	17.336	32.244	31.872	61.467	34.002
MG020770.1	0.61	-0.714	2.32E-02	3.52E-01	5.885	5.648	7.435	10.132	11.38	9.334
MG183020.1	0.456	-1.134	2.33E-02	3.52E-01	0.981	1.025	1.287	3.203	1.473	2.559
MG246900.1	1.617	0.693	2.33E-02	3.52E-01	28.837	26.026	27.757	17.024	21.484	11.511
MG255950.1	1.617	0.694	2.34E-02	3.54E-01	9.044	9.787	10.668	7.169	4.481	6.651
MG037450.1	0.05	-4.319	2.34E-02	3.54E-01	0.043	0	0	0.28	0.403	0.266
MG302530.1	1.43	0.516	2.34E-02	3.54E-01	9.345	7.704	7.317	6.001	5.305	5.5
MG026480.1	2.371	1.246	2.34E-02	3.54E-01	1.468	2.878	1.321	0.953	0.449	1.059
MG504830.1	2.742	1.455	2.35E-02	3.54E-01	1.895	2.028	1.738	0.656	1.12	0.231
MG455590.1	0.471	-1.088	2.35E-02	3.54E-01	1.684	1.183	0.827	2.557	1.571	3.674
MG236830.1	0.326	-1.617	2.35E-02	3.54E-01	2.032	0.981	3.513	8.194	9.112	1.921
MG111710.1	1.816	0.861	2.35E-02	3.54E-01	12.05	4.235	8.485	3.216	5.023	4.917
MG028730.1	0.591	-0.76	2.35E-02	3.54E-01	12.01	13.582	13.997	30.566	17.689	18.465
MG410420.1	0.272	-1.88	2.35E-02	3.54E-01	0.475	0.186	1.463	2.496	1.844	3.528
MG162210.1	3.677	1.879	2.36E-02	3.54E-01	2.03	4.881	6.409	1.749	1.47	0.416
MG210440.1	0.395	-1.34	2.36E-02	3.54E-01	0.378	0.435	0.506	0.632	0.92	1.86
MG430020.1	0.017	-5.877	2.37E-02	3.55E-01	0	0	0	0.934	0	0.213
MG012390.1	0.553	-0.855	2.37E-02	3.55E-01	6.904	5.643	3.253	6.242	9.583	12.536
MG306910.1	0.526	-0.926	2.37E-02	3.55E-01	114.361	110.034	41.785	221.378	116.532	160.775
MG122740.1	0.014	-6.145	2.37E-02	3.55E-01	0	0	0	0.01	0.348	0
MG383730.1	3.14	1.651	2.37E-02	3.55E-01	28.919	7.311	92.851	7.11	16.831	17.217
MG193690.1	106.614	6.736	2.38E-02	3.55E-01	0	0	1.902	0	0	0
MG517980.1	0.694	-0.528	2.38E-02	3.55E-01	16.951	19.153	21.515	26.239	27.833	29.196
MG255970.1	1.398	0.483	2.38E-02	3.55E-01	18.994	19.834	15.286	13.488	11.463	13.652
MG014580.1	0.559	-0.838	2.39E-02	3.56E-01	1.684	2.095	2.488	4.033	2.449	4.903
MG259850.1	1.426	0.512	2.39E-02	3.57E-01	10.291	6.587	9.737	6.145	5.98	6.21
MG460450.1	0.728	-0.458	2.39E-02	3.57E-01	308.936	246.361	301.744	344.256	436.613	380.139
MG107160.1	0.375	-1.415	2.40E-02	3.57E-01	1.242	0.999	1.84	5.711	3.163	1.761
MG167450.1	0.134	-2.903	2.40E-02	3.57E-01	0.007	0.008	0.039	0.237	0.129	0.03
MG368400.1	0.308	-1.697	2.40E-02	3.57E-01	0.317	0.077	0.314	0.815	0.682	0.725
MG294090.1	32.052	5.002	2.40E-02	3.57E-01	0.048	0.05	1.6	0.052	0	0
MG400930.1	1.874	0.906	2.40E-02	3.57E-01	2.426	1.37	1.78	1.159	0.769	0.982
MG150250.1	0.617	-0.697	2.41E-02	3.58E-01	2.066	1.769	1.983	3.588	2.396	3.392
MG273850.1	1.555	0.637	2.41E-02	3.58E-01	2.891	2.715	2.111	1.307	1.662	1.973
MG306620.1	1.357	0.44	2.41E-02	3.58E-01	6.847	4.708	5.001	4.007	4.078	3.862
MG449770.1	0.701	-0.512	2.41E-02	3.58E-01	11.233	7.47	7.967	12.828	12.351	12.027
MG351320.1	0.057	-4.129	2.41E-02	3.58E-01	0.016	0	0.086	1.613	0.117	0
MG048050.1	0.132	-2.925	2.41E-02	3.58E-01	0	0.283	0.773	4.082	3.454	0.462
MG280070.1	1.512	0.597	2.42E-02	3.58E-01	1296.53	1678.45	1877.29	915.214	1048.6	1287.11
MG552100.1	0.755	-0.405	2.42E-02	3.58E-01	3143.03	2290.52	2608.15	3569.43	2868.67	4102.41
MG214820.1	0.572	-0.806	2.42E-02	3.58E-01	5.213	6.825	6.466	8.764	13.46	10.126
MG493410.1	2.017	1.012	2.42E-02	3.59E-01	5.921	3.984	3.531	1.68	3.44	1.27
MG224490.1	0.761	-0.393	2.43E-02	3.59E-01	227.33	177.489	173.2	239.008	216.648	297.146
MG206760.1	2.85	1.511	2.43E-02	3.59E-01	3.641	3.887	1.18	0.387	0.902	1.812
MG320600.1	1.709	0.773	2.43E-02	3.59E-01	3.318	2.921	3.869	2.408	1.843	1.591
MG398470.1	7.05	2.818	2.43E-02	3.59E-01	0.303	0.211	5.728	0.326	0.313	0.258
MG399770.1	1.918	0.94	2.43E-02	3.59E-01	9.623	7.735	7.508	4.529	5.836	2.173
MG029020.1	1.633	0.708	2.43E-02	3.59E-01	17.879	12.889	17.647	13.425	6.524	9.277
MG322080.1	0.722	-0.471	2.44E-02	3.59E-01	20.797	16.272	21.535	25.898	26.538	27.943
MG480280.1	0.706	-0.503	2.44E-02	3.59E-01	607.472	581.85	712.193	1017.55	810.942	850.989
MG081850.1	0.567	-0.818	2.44E-02	3.59E-01	7.195	11.667	9.095	14.035	14.01	22.389
MG196160.1	0.576	-0.795	2.44E-02	3.60E-01	4.57	2.063	2.969	4.233	4.508	7.61
MG516430.1	0.768	-0.381	2.45E-02	3.60E-01	311.028	210.278	258.383	333.289	313.897	351.007
MG331940.1	0.028	-5.159	2.45E-02	3.60E-01	0.023	0	0	0	0.12	0.853
MG072480.1	0.602	-0.733	2.45E-02	3.60E-01	16.207	9.489	8.178	22.317	15.124	17.17
MG145800.1	0.313	-1.676	2.46E-02	3.61E-01	0.654	2.052	0.325	2.979	0.956	6.451
MG498690.1	0.699	-0.517	2.46E-02	3.61E-01	7.4	6.537	6.246	8.728	10.217	9.63
MG402750.1	1.398	0.483	2.46E-02	3.61E-01	19.571	12.215	16.514	12.056	10.804	10.956
MG294510.1	0.609	-0.716	2.47E-02	3.61E-01	38.068	16.434	23.987	31.487	45.909	47.488
MG343230.1	0.569	-0.813	2.47E-02	3.62E-01	12.085	14.739	18.12	34.712	24.164	19.786
MG076270.1	0.13	-2.944	2.48E-02	3.63E-01	0.01	0.164	0	0.888	0.162	0.372
MG249350.1	133.734	7.063	2.48E-02	3.63E-01	0	2.054	0.136	0	0.016	0
MG300740.1	0.534	-0.904	2.49E-02	3.64E-01	3.071	6.42	4.338	10.716	6.884	8.824
MG116710.1	0.085	-3.564	2.49E-02	3.64E-01	0.041	0	0.133	0.934	0.043	1.099
MG298560.1	0.557	-0.845	2.50E-02	3.64E-01	2.594	1.782	2.815	3.352	4.064	5.424
MG247520.1	1.43	0.516	2.50E-02	3.64E-01	76.507	43.88	57.226	45.965	34.565	40.724
MG093850.1	1.361	0.444	2.50E-02	3.65E-01	6.905	5.419	5.516	4.497	4.166	4.254
MG379040.1	12.539	3.648	2.50E-02	3.65E-01	0.892	0.126	0.026	0.026	0.025	0.025
MG276520.1	0.677	-0.563	2.50E-02	3.65E-01	6.221	5.447	3.863	7.231	7.839	7.555
MG523970.1	0.372	-1.426	2.51E-02	3.65E-01	0.905	0.334	0.427	0.803	1.295	2.29
MG114590.1	0.053	-4.23	2.52E-02	3.67E-01	0	0.066	0.067	2.235	0.065	0.193
MG520290.1	1.914	0.937	2.52E-02	3.67E-01	7.381	3.076	5.214	2.598	2.745	2.568
MG192880.1	1.693	0.76	2.53E-02	3.67E-01	20.56	25.251	19.521	10.274	17.865	10.117
MG303820.1	1.425	0.511	2.53E-02	3.67E-01	71.549	56.328	60.939	38.851	52.331	38.752
MG007660.1	3.726	1.898	2.53E-02	3.67E-01	0.492	0.846	0.619	0.125	0.12	0.296
MG247140.1	0.15	-2.737	2.53E-02	3.68E-01	0.336	0.263	0	0.271	0.579	3.239
MG402250.1	0.532	-0.91	2.54E-02	3.68E-01	9.55	9.412	8.301	8.732	15.487	27.774
MG019090.1	1.601	0.679	2.54E-02	3.68E-01	2.255	1.447	1.393	0.929	0.869	1.34
MG354830.1	0.586	-0.77	2.54E-02	3.68E-01	1.447	2.123	2.423	3.645	2.995	3.704
MG321500.1	0.265	-1.914	2.55E-02	3.68E-01	0.49	0.422	0.926	5.03	0.537	1.269
MG008940.1	0.651	-0.619	2.55E-02	3.68E-01	66.514	79.323	97.83	108.951	110.388	160.202
MG265000.1	0.464	-1.107	2.55E-02	3.68E-01	1.184	1.415	1.883	2.806	2.066	4.988
MG569060.1	0.725	-0.465	2.55E-02	3.68E-01	15.173	12.442	11.8	17.686	18.351	17.571
MG255120.1	0.649	-0.625	2.55E-02	3.68E-01	20.135	14.158	19.917	33.463	19.015	30.273
MG208670.1	1.762	0.817	2.55E-02	3.68E-01	421.904	358.52	377.468	216.867	302.28	118.936
MG328220.1	0.327	-1.611	2.55E-02	3.68E-01	1.842	0.16	0.335	1.696	2.981	1.768
MG416450.1	0.201	-2.318	2.55E-02	3.68E-01	8.271	0.355	1.213	12.692	2.228	31.321
MG159830.1	1.658	0.729	2.55E-02	3.68E-01	12.45	13.882	12.6	6.556	5.662	11.644
MG414410.1	0.558	-0.842	2.56E-02	3.68E-01	12.004	7.293	6.801	9.218	13.064	24.175
MG215150.1	2.345	1.23	2.56E-02	3.69E-01	4.701	2.681	4.117	1.197	1.857	1.75
MG141580.1	0.018	-5.8	2.56E-02	3.69E-01	0	0	0	0.41	1.033	0
MG435420.1	0.382	-1.388	2.57E-02	3.69E-01	0.576	0.473	0.176	1.107	0.723	1.347
MG015000.1	0.027	-5.186	2.57E-02	3.70E-01	0	0	0	0.194	0.124	0.985
MG453260.1	102.805	6.684	2.57E-02	3.70E-01	0	0	2.048	0	0	0
MG511070.1	2.104	1.073	2.57E-02	3.70E-01	3.393	1.592	4.633	1.476	1.755	1.225
MG572130.1	55.456	5.793	2.59E-02	3.71E-01	0.309	0	0.068	0	0	0
MG338020.1	36.321	5.183	2.59E-02	3.71E-01	0.058	0	0.532	0	0	0.015
MG120590.1	0.237	-2.074	2.59E-02	3.71E-01	0.979	0.554	0.785	1.449	0.422	8.223
MG196650.1	1.892	0.92	2.59E-02	3.71E-01	13.492	5.55	6.351	4.373	3.943	4.605
MG369950.1	0.534	-0.906	2.60E-02	3.72E-01	4.41	3.941	2.17	4.52	6.256	8.884
MG392560.1	0.032	-4.977	2.60E-02	3.72E-01	0	0	0	0.153	0.147	0.121
MG246410.1	0.043	-4.535	2.60E-02	3.72E-01	0	0.032	0	0.032	0.406	0.34
MG549810.1	0.115	-3.115	2.60E-02	3.72E-01	0.015	0.126	0	0.129	0.917	0.2
MG063710.1	0.125	-2.997	2.60E-02	3.72E-01	125.263	325.357	643.832	347.162	626.843	8622.53
MG577730.1	0.764	-0.388	2.61E-02	3.72E-01	207.261	148.634	162.148	235.375	208.929	221.737
MG276760.1	1.467	0.553	2.61E-02	3.72E-01	15.741	13.957	15.994	9.739	11.197	9.88
MG369590.1	0.32	-1.643	2.61E-02	3.72E-01	0.3	0.47	0.428	1.453	0.982	1.33
MG368430.1	0.03	-5.059	2.61E-02	3.73E-01	0	0.037	0	0	1.001	0.293
MG470730.1	0.768	-0.381	2.62E-02	3.73E-01	1936.71	1495.91	1843.06	2312.91	1949.62	2550.84
MG546920.1	0.6	-0.736	2.62E-02	3.73E-01	23.187	22.827	18.896	41.636	20.165	46.952
MG491090.1	1.348	0.431	2.62E-02	3.73E-01	15.261	14.39	15.561	10.44	11.496	11.402
MG030490.1	0.017	-5.853	2.62E-02	3.73E-01	0	0	0	0.176	0	1.258
MG456370.1	0.119	-3.074	2.62E-02	3.73E-01	0.176	0.061	0	0.315	1.363	0.15
MG158680.1	44.943	5.49	2.62E-02	3.73E-01	1.604	0.062	0.064	0	0	0
MG388780.1	1.537	0.62	2.63E-02	3.73E-01	15.36	13.683	11.401	8.183	6.75	11.371
MG302420.1	2.769	1.469	2.63E-02	3.73E-01	0.422	0.531	0.243	0.14	0.168	0.122
MG210050.1	0.162	-2.623	2.63E-02	3.73E-01	0	0.181	0.155	1.246	0.389	0.503
MG404950.1	3.137	1.649	2.64E-02	3.73E-01	1.127	0.533	0.891	0.173	0.417	0.192
MG004140.1	1.611	0.688	2.64E-02	3.73E-01	29.936	14.806	24.522	16.137	9.81	16.178
MG059630.1	0.278	-1.848	2.64E-02	3.73E-01	0.022	0.053	0.132	0.219	0.218	0.327
MG254750.1	1.317	0.397	2.64E-02	3.73E-01	7.355	5.386	5.67	4.451	4.125	5.239
MG024210.1	1.406	0.491	2.64E-02	3.73E-01	185.88	120.4	165.411	98.75	124.927	104.616
MG224170.1	0.677	-0.562	2.64E-02	3.73E-01	49.094	39.388	57.608	75.568	72.691	64.609
MG108950.1	1.861	0.896	2.64E-02	3.73E-01	2.262	1.61	1.622	0.985	1.021	0.887
MG023160.1	53.761	5.748	2.64E-02	3.73E-01	1.369	0.458	0	0	0	0
MG111670.1	1.383	0.467	2.64E-02	3.73E-01	26.165	19.296	23.447	18.53	14.765	15.756
MG169890.1	1.446	0.532	2.65E-02	3.73E-01	16.678	11.949	14.079	9.85	10.238	8.864
MG198180.1	1.984	0.988	2.65E-02	3.73E-01	1.233	0.935	1.766	0.681	0.638	0.647
MG305600.1	1.639	0.713	2.65E-02	3.73E-01	2.586	2.826	1.815	1.13	1.683	1.58
MG191300.1	1.356	0.439	2.65E-02	3.73E-01	8.909	7.992	8.037	5.388	6.419	6.437
MG522290.1	0.448	-1.158	2.65E-02	3.73E-01	7.221	6.503	14.06	28.066	23.721	8.908
MG515010.1	0.551	-0.86	2.65E-02	3.73E-01	1316.26	1167.65	680.957	1112.8	1537.2	3142.06
MG170960.1	0.017	-5.887	2.65E-02	3.73E-01	0	0	0	0.086	0	0.868
MG220330.1	0.559	-0.838	2.65E-02	3.73E-01	8.129	10.028	9.497	14.03	23.992	10.816
MG331720.1	1.677	0.746	2.66E-02	3.73E-01	7.472	4.389	7.008	3.111	3.387	4.614
MG258360.1	1.384	0.469	2.66E-02	3.73E-01	39.111	38.173	33.885	27.009	27.564	24.992
MG566280.1	0.102	-3.299	2.66E-02	3.73E-01	9.171	0.369	1.416	28.875	1.779	70.918
MG323710.1	1.549	0.631	2.66E-02	3.73E-01	17.28	13.095	11.835	9.502	10.357	6.656
MG224960.1	0.414	-1.273	2.67E-02	3.74E-01	35.944	37.094	69.166	134.859	167.884	32.282
MG143130.1	6.908	2.788	2.67E-02	3.74E-01	1.049	3.996	22.462	1.615	2.327	0
MG075880.1	0.01	-6.665	2.67E-02	3.74E-01	0	0	0	1.436	0	0
MG103720.1	0.735	-0.445	2.67E-02	3.74E-01	1221.41	1027.31	1320.52	1750.05	1343.67	1739.56
MG379350.1	0.074	-3.75	2.67E-02	3.74E-01	0.116	0.121	0	1.749	0.36	1.069
MG161920.1	1.564	0.645	2.68E-02	3.74E-01	10.586	8.528	7.9	4.324	6.733	5.966
MG214200.1	1.513	0.597	2.68E-02	3.75E-01	3.53	3.525	2.776	1.846	2.276	2.344
MG159110.1	28.644	4.84	2.69E-02	3.75E-01	1.645	0.106	0	0	0.052	0
MG545960.1	1.803	0.85	2.69E-02	3.76E-01	5.954	4.29	3.852	2.138	3.342	2.135
MG112580.1	0.606	-0.723	2.70E-02	3.76E-01	69.208	61.929	68.144	113.901	62.329	155.541
MG090160.1	1.425	0.511	2.70E-02	3.76E-01	8.652	4.915	5.799	4.409	4.328	4.502
MG133170.1	0.018	-5.783	2.70E-02	3.76E-01	0	0	0	0.147	0	0.607
MG329760.1	0.443	-1.175	2.70E-02	3.76E-01	4.763	9.156	2.519	15.213	8.666	14.012
MG215450.1	0.5	-1.001	2.70E-02	3.76E-01	3.355	1.222	1.15	4.344	3.257	3.28
MG384340.1	1.755	0.811	2.70E-02	3.76E-01	2.168	1.058	1.25	0.767	0.759	0.956
MG420920.1	0.378	-1.403	2.71E-02	3.76E-01	1.764	1.152	0.991	5.651	2.737	1.535
MG569730.1	0.618	-0.695	2.71E-02	3.77E-01	19.394	10.681	16.96	18.648	30.884	24.699
MG203500.1	1.566	0.647	2.71E-02	3.77E-01	6.248	4.163	5.301	2.929	3.216	3.745
MG570440.1	0.114	-3.129	2.72E-02	3.77E-01	0.03	0.016	0.016	0.032	0.186	0.322
MG570600.1	0.26	-1.942	2.72E-02	3.77E-01	0.221	0.901	0.142	0.952	0.846	3.439
MG415010.1	5.978	2.58	2.72E-02	3.77E-01	0.08	0.217	0.014	0.014	0.026	0.013
MG426260.1	41.573	5.378	2.72E-02	3.77E-01	0.065	0.136	1.321	0	0	0
MG241650.1	0.596	-0.747	2.72E-02	3.77E-01	1.751	1.927	1.33	1.985	2.771	3.701
MG531850.1	0.694	-0.528	2.72E-02	3.77E-01	1.993	1.362	1.616	2.188	2.094	2.802
MG154750.1	0.733	-0.448	2.72E-02	3.77E-01	51.902	48.037	43.802	67.835	58.585	68.365
MG405820.1	0.725	-0.465	2.73E-02	3.77E-01	221.982	229.96	247.697	343.625	266.283	357.653
MG468960.1	0.019	-5.724	2.73E-02	3.77E-01	0	0	0	0.434	0	0.824
MG122990.1	0.678	-0.561	2.73E-02	3.77E-01	21.23	23.149	25.256	33.497	26.218	44.095
MG119720.1	1.616	0.692	2.74E-02	3.78E-01	7.488	7.176	7.295	4.653	4.768	4.03
MG334010.1	0.58	-0.786	2.74E-02	3.78E-01	11.658	9.89	15.018	28.319	13.016	21.513
MG318680.1	1.824	0.867	2.74E-02	3.78E-01	3.885	2.321	2.904	1.993	1.372	1.515
MG511180.1	0.719	-0.475	2.74E-02	3.78E-01	24.011	19.996	15.204	25.948	25.527	29.888
MG283840.1	0.018	-5.81	2.74E-02	3.78E-01	0	0	0	0	0.951	0.188
MG357430.1	1.705	0.77	2.75E-02	3.78E-01	7.199	5.592	7.449	3.641	5.165	2.789
MG243220.1	0.274	-1.866	2.75E-02	3.79E-01	0.053	0.913	0.822	1.797	2.548	2.494
MG282660.1	3.986	1.995	2.75E-02	3.79E-01	0.527	4.543	8.104	0.922	1.363	1.146
MG399760.1	1.314	0.394	2.75E-02	3.79E-01	44.3	29.585	36.949	28	26.555	28.248
MG300130.1	0.365	-1.452	2.75E-02	3.79E-01	1.153	3.286	2.355	7.336	3.469	8.475
MG504930.1	1.827	0.87	2.76E-02	3.79E-01	12.053	6.423	7.832	5.016	5.75	3.045
MG501000.1	0.066	-3.918	2.76E-02	3.79E-01	0.047	0.016	0	0.543	0	0.387
MG263190.1	0.385	-1.377	2.76E-02	3.79E-01	1.539	3.127	3.568	4.88	4.511	12.952
MG022670.1	0.693	-0.53	2.76E-02	3.79E-01	16.137	11.463	18.27	22.564	19.397	23.63
MG544450.1	1.25	0.322	2.76E-02	3.79E-01	112.505	89.992	92.694	76.063	73.586	83.974
MG151620.1	1.715	0.779	2.77E-02	3.79E-01	1.219	0.904	1.392	0.497	0.627	0.925
MG285080.1	0.588	-0.767	2.77E-02	3.79E-01	57.298	79.332	74.755	166.292	76.991	119.717
MG042490.1	1.469	0.554	2.77E-02	3.79E-01	12.71	9.907	8.997	8.334	5.976	6.872
MG213980.1	1.533	0.616	2.77E-02	3.79E-01	138.507	95.273	131.784	72.234	98.939	61.219
MG195080.1	0.57	-0.811	2.77E-02	3.80E-01	17.467	27.869	17.71	32.774	28.44	52.141
MG560310.1	0.633	-0.66	2.78E-02	3.80E-01	16.166	10.01	11.454	18.14	14.221	26.527
MG179670.1	0.044	-4.521	2.78E-02	3.80E-01	0	0.019	0.019	0.797	0.075	0
MG173830.1	0.38	-1.396	2.79E-02	3.80E-01	0.382	0.311	0.273	0.457	1.076	0.978
MG402550.1	0.406	-1.3	2.79E-02	3.81E-01	0.178	0.267	0.143	0.575	0.391	0.49
MG073840.1	1.626	0.702	2.79E-02	3.81E-01	9.956	9.522	9.919	4.05	7.589	6.317
MG389680.1	0.719	-0.475	2.81E-02	3.83E-01	64.557	64.62	72.351	82.325	90.218	107.974
MG519550.1	0.156	-2.677	2.81E-02	3.83E-01	0.866	0.323	0.232	0.1	7.682	0.507
MG011150.1	1.493	0.578	2.82E-02	3.84E-01	5.152	3.215	4.827	2.635	2.701	3.386
MG513080.1	2.114	1.08	2.82E-02	3.85E-01	1.266	1.68	1.29	0.433	0.728	0.864
MG298840.1	0.691	-0.532	2.83E-02	3.85E-01	5.419	4.979	5.833	7.603	6.302	9.609
MG280870.1	10.171	3.346	2.84E-02	3.86E-01	0.25	0.261	1.979	0	0.052	0.205
MG082400.1	0.474	-1.076	2.84E-02	3.86E-01	1.466	1.355	0.804	4.217	1.471	1.803
MG235940.1	1.526	0.61	2.84E-02	3.86E-01	3.489	2.421	2.084	1.551	2.051	1.492
MG220730.1	0.459	-1.124	2.84E-02	3.86E-01	18.035	3.801	6.226	14.49	20.541	22.633
MG312440.1	0.23	-2.12	2.85E-02	3.86E-01	0.123	0.014	0.08	0.228	0.078	0.629
MG536300.1	1.888	0.917	2.85E-02	3.86E-01	4.899	4.496	4.253	2.99	1.69	2.508
MG359980.1	1.529	0.612	2.85E-02	3.86E-01	10.112	8.932	7.375	4.843	6.987	5.168
MG123940.1	0.433	-1.209	2.85E-02	3.86E-01	2.342	1.063	0.52	3.284	3.109	2.194
MG540740.1	2.583	1.369	2.85E-02	3.86E-01	0.477	0.382	0.199	0.185	0.116	0.099
MG246690.1	2.104	1.073	2.86E-02	3.86E-01	1.284	0.542	0.846	0.54	0.405	0.27
MG527890.1	52.28	5.708	2.86E-02	3.86E-01	0	0.599	0.661	0	0	0
MG086630.1	0.412	-1.28	2.86E-02	3.86E-01	1173.7	1997.44	2884.89	1644.77	3289.93	10627.2
MG133730.1	0.653	-0.614	2.86E-02	3.86E-01	13.948	17.714	21.873	25.45	26.099	31.254
MG119590.1	0.768	-0.38	2.86E-02	3.86E-01	275.334	215.324	265.606	324.694	285.637	366.262
MG276770.1	40.796	5.35	2.86E-02	3.86E-01	0.016	0.308	0.035	0	0	0
MG304940.1	1.692	0.758	2.86E-02	3.86E-01	36.284	31.222	60.284	19.797	26.313	29.605
MG081960.1	0.179	-2.483	2.86E-02	3.86E-01	56.747	6.292	7.055	81.65	32.324	257.48
MG331620.1	0.639	-0.646	2.86E-02	3.86E-01	146.66	105.363	189.723	277.338	181.486	225.528
MG144380.1	3.164	1.662	2.86E-02	3.86E-01	0.349	0.469	0.728	0.089	0.155	0.255
MG521630.1	0.049	-4.364	2.87E-02	3.87E-01	0	0	0.053	0	0.392	0.743
MG219020.1	1.788	0.838	2.87E-02	3.87E-01	2.493	1.263	1.282	0.985	0.958	0.769
MG290780.1	0.442	-1.179	2.88E-02	3.87E-01	3.706	4.161	4.186	13.97	3.692	9.766
MG469840.1	0.632	-0.662	2.88E-02	3.87E-01	1.805	2.01	1.204	2.083	3.046	2.781
MG192190.1	0.512	-0.965	2.88E-02	3.87E-01	8.412	4.297	4.563	16.891	7.759	7.716
MG108170.1	8.435	3.076	2.88E-02	3.87E-01	0.104	0.095	0.251	0	0.027	0.027
MG543040.1	0.652	-0.618	2.89E-02	3.88E-01	25.896	24.768	17.715	40.76	26.864	36.626
MG089660.1	54.969	5.781	2.89E-02	3.88E-01	0.915	0.123	0	0	0	0
MG258670.1	0.679	-0.56	2.90E-02	3.88E-01	10.949	9.671	8.73	14.505	11.839	16.702
MG251200.1	27.011	4.755	2.90E-02	3.89E-01	0.03	0.752	0.064	0	0.031	0
MG537310.1	1.526	0.61	2.90E-02	3.89E-01	15.97	12.808	8.828	7.676	8.785	7.679
MG284070.1	1.806	0.853	2.91E-02	3.89E-01	4.5	2.368	3.636	1.484	2.185	2.006
MG332100.1	0.019	-5.738	2.91E-02	3.89E-01	0	0	0	0.05	0	0.199
MG258590.1	0.379	-1.399	2.91E-02	3.89E-01	0.291	0.478	0.934	2.036	1.44	1.021
MG076870.1	0.18	-2.472	2.91E-02	3.89E-01	0.288	0.129	0.22	0.266	0.34	3.031
MG079790.1	1.987	0.991	2.92E-02	3.90E-01	2.359	1.737	1.625	1.259	0.913	0.63
MG122900.1	1.382	0.466	2.92E-02	3.90E-01	16.009	14.413	13.763	10.174	9.328	12.352
MG292020.1	0.612	-0.709	2.92E-02	3.90E-01	38.486	63.845	57.412	100.556	67.574	97.85
MG566860.1	0.687	-0.541	2.92E-02	3.90E-01	32.024	28.035	38.641	54.631	39.684	48.518
MG532870.1	3.733	1.9	2.93E-02	3.90E-01	0.055	0.065	0.146	0.023	0.04	0.007
MG217420.1	0.768	-0.38	2.93E-02	3.90E-01	280.689	241.928	289.022	349.939	309.916	392.122
MG017350.1	0.083	-3.584	2.93E-02	3.90E-01	0.026	0	0.028	0.195	0.241	0.185
MG186720.1	0.619	-0.692	2.93E-02	3.91E-01	3.875	3.02	4.049	4.297	5.385	8.005
MG289390.1	1.833	0.874	2.93E-02	3.91E-01	36.394	32.935	58.209	29.978	24.868	13.546
MG415650.1	0.068	-3.876	2.94E-02	3.92E-01	0	0	0.027	0.201	0.129	0.051
MG069610.1	51.328	5.682	2.95E-02	3.92E-01	0.3	0	0.61	0	0	0
MG530260.1	1.346	0.428	2.95E-02	3.92E-01	88.136	72.115	63.403	46.031	57.541	60.734
MG523740.1	0.019	-5.708	2.95E-02	3.92E-01	0	0	0	0.328	0.158	0
MG283580.1	3.155	1.657	2.95E-02	3.92E-01	0.857	0.66	0.604	0.097	0.373	0.185
MG211180.1	1.554	0.636	2.95E-02	3.92E-01	1.586	1.17	2.003	0.851	0.947	1.258
MG097090.1	0.556	-0.846	2.95E-02	3.92E-01	4.222	4.474	4.982	5.668	5.535	13.973
MG303480.1	0.707	-0.501	2.96E-02	3.92E-01	30.85	36.338	30.623	45.931	38.452	55.146
MG535840.1	33.071	5.047	2.96E-02	3.92E-01	0.19	0.436	0.081	0	0	0
MG093900.1	0.281	-1.834	2.96E-02	3.92E-01	0.829	0.305	0.755	1.223	0.318	5.342
MG503290.1	0.535	-0.902	2.96E-02	3.92E-01	1.444	1.2	1.229	2.756	1.867	2.553
MG559370.1	0.479	-1.062	2.96E-02	3.92E-01	0.364	0.644	0.473	1.459	1.008	0.625
MG464810.1	1.535	0.618	2.96E-02	3.92E-01	9.166	4.858	6.968	4.821	4.232	4.254
MG174370.1	0.082	-3.61	2.97E-02	3.92E-01	0	0.043	0.088	0.934	0.043	0.676
MG395170.1	0.029	-5.116	2.98E-02	3.92E-01	0.08	0	0	0.258	0	3.026
MG103000.1	1.557	0.638	2.98E-02	3.92E-01	10.129	4.931	7.248	3.886	5.248	4.769
MG457800.1	1.456	0.542	2.98E-02	3.92E-01	152.749	101.507	180.342	99.984	95.608	98.714
MG198660.1	4.215	2.076	2.98E-02	3.92E-01	0.62	0.88	0.948	0.143	0.092	0.363
MG525590.1	0.366	-1.451	2.98E-02	3.92E-01	1.033	0.628	0.844	0.91	1.107	4.979
MG170650.1	1.5	0.585	2.98E-02	3.92E-01	20.794	12.993	15.053	11.209	11.928	8.433
MG256090.1	0.569	-0.813	2.98E-02	3.92E-01	1.211	1.59	1.296	2.624	1.68	2.978
MG202080.1	0.561	-0.833	2.99E-02	3.92E-01	3.109	2.146	1.179	4.348	2.809	4.05
MG453690.1	2.324	1.217	2.99E-02	3.92E-01	1.396	1.49	0.786	0.301	0.791	0.466
MG254270.1	0.585	-0.772	2.99E-02	3.92E-01	48.241	63.697	65.599	94.849	61.678	154.758
MG399570.1	0.46	-1.121	2.99E-02	3.92E-01	0.685	0.716	1.052	1.476	1.418	2.502
MG017890.1	0.391	-1.356	2.99E-02	3.92E-01	0.182	0.095	0.303	0.541	0.548	0.364
MG330090.1	1.916	0.938	2.99E-02	3.92E-01	2.959	2.419	2.191	0.743	1.657	1.503
MG225380.1	0.066	-3.931	2.99E-02	3.92E-01	0.073	0	0	0.313	0.564	0.149
MG147270.1	1.843	0.882	2.99E-02	3.92E-01	3.621	2.578	3.199	2.486	1.408	1.07
[truncated: 722 more rows]

## Sheet: Proteome 9h
gene_id	log2FoldChange	FoldChange	p-value	q-value	Z91	Z92	Z93	Z01	Z02	Z03
MG122900.1	7.972	251.033	5.11E-05	6.98E-03	17.706	17.459	18.86	10.092	10	10.017
MG540760.1	7.844	229.784	3.77E-05	6.06E-03	17.557	18.663	17.422	10.092	10	10.017
MG505940.1	7.636	198.915	3.27E-06	3.43E-03	18.012	17.704	17.302	10.092	10	10.017
MG524750.1	7.591	192.867	3.01E-06	3.43E-03	17.941	17.688	17.255	10.092	10	10.017
MG235650.1	7.435	173.037	5.97E-06	3.43E-03	17.07	17.466	17.879	10.092	10	10.017
MG398580.1	7.3	157.534	1.62E-04	1.65E-02	18.337	16.531	17.141	10.092	10	10.017
MG268540.1	7.153	142.366	4.67E-06	3.43E-03	17.204	17.548	16.818	10.092	10	10.017
MG453540.1	6.998	127.793	1.66E-02	3.43E-01	20.131	18.674	16.335	14.129	10	10.017
MG545500.1	6.94	122.755	5.34E-04	4.45E-02	16.61	16.017	18.302	10.092	10	10.017
MG549940.1	6.887	118.366	2.80E-04	2.56E-02	16.03	16.744	17.997	10.092	10	10.017
MG011690.1	6.849	115.291	1.12E-05	3.79E-03	17.373	16.751	16.532	10.092	10	10.017
MG263640.1	6.738	106.762	1.72E-05	4.08E-03	17.318	16.412	16.594	10.092	10	10.017
MG334340.1	6.676	102.229	4.13E-06	3.43E-03	16.856	16.946	16.335	10.092	10	10.017
MG364780.1	6.613	97.884	8.71E-04	6.49E-02	15.391	17.955	16.603	10.092	10	10.017
MG322000.1	6.594	96.629	1.80E-04	1.74E-02	17.572	15.912	16.41	10.092	10	10.017
MG120950.1	6.575	95.319	2.29E-05	4.56E-03	17.189	16.37	16.275	10.092	10	10.017
MG492160.1	6.568	94.848	7.77E-06	3.43E-03	16.198	16.955	16.659	10.092	10	10.017
MG059310.1	6.531	92.472	2.57E-05	4.80E-03	16.192	16.357	17.154	10.092	10	10.017
MG138170.1	6.188	72.884	7.57E-06	3.43E-03	16.564	16.255	15.853	10.092	10	10.017
MG479860.1	6.184	72.714	5.62E-06	3.43E-03	16.46	16.359	15.844	10.092	10	10.017
MG128510.1	6.076	67.443	8.74E-05	9.65E-03	15.778	15.695	16.864	10.092	10	10.017
MG262340.1	6.065	66.929	4.16E-05	6.46E-03	15.734	16.72	15.85	10.092	10	10.017
MG129430.1	6.015	64.677	4.44E-05	6.48E-03	15.757	16.679	15.719	10.092	10	10.017
MG508840.1	6.014	64.608	1.29E-05	3.94E-03	15.648	16.441	16.062	10.092	10	10.017
MG110820.1	5.952	61.894	2.03E-06	3.43E-03	15.872	15.824	16.269	10.092	10	10.017
MG266100.1	5.866	58.334	1.37E-05	3.94E-03	15.785	15.582	16.342	10.092	10	10.017
MG161810.1	5.806	55.945	1.11E-05	3.79E-03	15.849	16.208	15.471	10.092	10	10.017
MG242960.1	5.776	54.8	8.14E-05	9.14E-03	15.162	16.369	15.906	10.092	10	10.017
MG101800.1	5.765	54.38	5.01E-04	4.29E-02	14.941	16.849	15.615	10.092	10	10.017
MG272770.1	5.757	54.092	2.11E-05	4.41E-03	16.272	15.67	15.439	10.092	10	10.017
MG337760.1	5.742	53.523	4.43E-02	3.58E-01	17.509	18.888	16.398	15.551	10	10.017
MG559040.1	5.7	52.001	6.21E-04	5.03E-02	14.82	16.823	15.569	10.092	10	10.017
MG256550.1	5.696	51.845	2.22E-06	3.43E-03	15.647	16.002	15.549	10.092	10	10.017
MG090220.1	5.657	50.453	1.87E-05	4.27E-03	15.294	16.113	15.673	10.092	10	10.017
MG083020.1	5.627	49.422	1.20E-05	3.80E-03	15.254	15.784	15.952	10.092	10	10.017
MG515830.1	5.591	48.195	6.51E-05	7.96E-03	15.805	15.003	16.073	10.092	10	10.017
MG115170.1	5.558	47.111	2.36E-02	3.49E-01	17.37	17.332	16.785	10.092	14.702	10.017
MG154510.1	5.548	46.774	1.57E-05	3.94E-03	15.986	15.548	15.219	10.092	10	10.017
MG419120.1	5.52	45.875	5.69E-05	7.34E-03	16.169	15.273	15.227	10.092	10	10.017
MG572370.1	5.511	45.605	4.91E-02	3.58E-01	17.537	17.847	17.203	10.092	15.944	10.017
MG461480.1	5.507	45.474	3.24E-05	5.30E-03	16.063	15.192	15.376	10.092	10	10.017
MG227510.1	5.415	42.669	2.91E-05	4.94E-03	15.319	15.942	15.094	10.092	10	10.017
MG121080.1	5.368	41.311	5.21E-04	4.42E-02	15.495	16.267	14.453	10.092	10	10.017
MG121510.1	5.359	41.044	1.71E-04	1.72E-02	16.175	15.11	14.902	10.092	10	10.017
MG283610.1	5.321	39.967	1.33E-03	9.16E-02	15.222	14.279	16.571	10.092	10	10.017
MG179120.1	5.254	38.173	1.13E-02	3.16E-01	16.325	16.876	16.058	13.478	10	10.017
MG245260.1	5.237	37.722	4.46E-05	6.48E-03	14.941	15.066	15.816	10.092	10	10.017
MG506400.1	5.174	36.097	1.06E-05	3.79E-03	15.033	15.584	15.015	10.092	10	10.017
MG206760.1	5.102	34.339	4.95E-05	6.87E-03	14.753	14.996	15.666	10.092	10	10.017
MG396480.1	5.094	34.16	4.29E-05	6.48E-03	14.741	15.02	15.632	10.092	10	10.017
MG290800.1	5.093	34.131	7.62E-05	8.95E-03	14.758	14.897	15.733	10.092	10	10.017
MG479830.1	5.067	33.513	1.20E-04	1.28E-02	15.782	14.804	14.724	10.092	10	10.017
MG162410.1	5.025	32.563	1.91E-05	4.27E-03	14.64	15.271	15.274	10.092	10	10.017
MG199890.1	5.016	32.347	2.79E-05	4.82E-03	14.987	15.483	14.687	10.092	10	10.017
MG178290.1	5.015	32.336	3.52E-02	3.58E-01	16.499	16.658	16.825	10.092	10	14.844
MG334920.1	4.973	31.416	1.86E-02	3.46E-01	16.209	15.929	16.748	10.092	10	13.873
MG551560.1	4.972	31.394	3.70E-02	3.58E-01	16.174	16.714	16.863	14.816	10	10.017
MG455500.1	4.96	31.128	2.29E-04	2.17E-02	14.673	15.779	14.538	10.092	10	10.017
MG360160.1	4.942	30.733	1.78E-04	1.74E-02	15.708	14.546	14.68	10.092	10	10.017
MG233390.1	4.902	29.898	4.53E-05	6.49E-03	14.546	14.848	15.421	10.092	10	10.017
MG511790.1	4.897	29.795	2.28E-05	4.56E-03	14.526	15.257	15.018	10.092	10	10.017
MG541050.1	4.874	29.333	1.10E-03	7.95E-02	14.711	16	14.022	10.092	10	10.017
MG501720.1	4.832	28.473	4.80E-02	3.58E-01	16.752	16.807	16.213	10.092	15.168	10.017
MG139920.1	4.758	27.05	5.36E-05	7.22E-03	15.302	14.637	14.444	10.092	10	10.017
MG110580.1	4.709	26.162	2.78E-05	4.82E-03	14.741	14.372	15.125	10.092	10	10.017
MG422990.1	4.69	25.819	6.38E-04	5.09E-02	15.545	13.87	14.766	10.092	10	10.017
MG235880.1	4.628	24.734	1.60E-03	1.01E-01	13.697	15.784	14.514	10.092	10	10.017
MG462990.1	4.56	23.584	4.55E-02	3.58E-01	16.232	16.627	15.68	10.092	14.75	10.017
MG183340.1	4.304	19.757	4.45E-02	3.58E-01	15.379	15.826	16.148	14.423	10	10.017
MG211820.1	4.296	19.646	3.72E-02	3.58E-01	15.557	16.227	15.361	10.092	10	14.165
MG472620.1	4.217	18.596	6.07E-05	7.61E-03	14.171	14.7	13.89	10.092	10	10.017
MG423910.1	4.187	18.219	4.53E-02	3.58E-01	15.262	16.358	15.191	14.232	10	10.017
MG137800.1	4.175	18.059	1.74E-02	3.43E-01	15.182	15.219	15.455	10.092	10	13.24
MG158520.1	4.128	17.478	3.87E-04	3.34E-02	13.724	14.907	13.861	10.092	10	10.017
MG393960.1	4.04	16.451	4.54E-02	3.58E-01	15.582	15.754	15.103	10.092	10	14.226
MG327900.1	3.98	15.781	1.29E-03	8.97E-02	14.96	13.293	13.797	10.092	10	10.017
MG533450.1	3.977	15.742	3.24E-02	3.58E-01	15.532	15.558	14.586	10.092	13.636	10.017
MG282620.1	3.956	15.524	9.66E-05	1.05E-02	13.599	14.458	13.922	10.092	10	10.017
MG444380.1	3.93	15.242	1.59E-02	3.43E-01	15.016	15.461	14.193	10.092	12.77	10.017
MG411330.1	3.855	14.468	4.52E-02	3.58E-01	14.822	15.165	15.669	10.092	10	13.999
MG033950.1	3.809	14.012	6.62E-04	5.19E-02	13.523	14.634	13.379	10.092	10	10.017
MG531410.1	3.703	13.025	1.51E-03	9.77E-02	13.058	14.663	13.499	10.092	10	10.017
MG379760.1	3.639	12.454	4.21E-02	3.58E-01	14.459	15.282	14.835	13.643	10	10.017
MG202740.1	3.459	10.999	4.42E-02	3.58E-01	18.933	20.164	20.794	16.787	14.541	18.185
MG163540.1	3.302	9.863	3.63E-02	3.58E-01	14.673	14.398	14.137	10.092	10	13.21
MG391070.1	3.195	9.156	2.96E-03	1.55E-01	17.06	16.241	16.942	14.16	12.738	13.762
MG130420.1	3.097	8.554	3.80E-04	3.32E-02	15.54	15.439	14.924	12.366	12.45	11.797
MG073410.1	2.927	7.606	2.73E-02	3.52E-01	14.321	13.862	13.122	10.092	12.414	10.017
MG002500.1	2.392	5.25	2.10E-02	3.48E-01	21.861	21.158	23.355	19.744	19.734	19.718
MG419110.1	2.271	4.826	1.16E-02	3.21E-01	16.93	16.743	15.46	14.489	14.13	13.702
MG138680.1	2.258	4.785	7.09E-03	2.53E-01	14.909	15.18	16.139	12.839	12.987	13.627
MG072230.1	2.219	4.657	3.83E-02	3.58E-01	17.109	16.997	18.209	16.373	14.255	15.03
MG508750.1	2.209	4.622	2.17E-02	3.48E-01	17.674	17.651	16.072	15.49	14.745	14.537
MG167340.1	2.202	4.6	1.74E-03	1.05E-01	18.068	17.745	17.351	15.617	15.826	15.115
MG433020.1	2.182	4.536	1.25E-03	8.84E-02	16.028	15.843	16.136	14.296	13.742	13.423
MG412380.1	1.978	3.938	1.58E-02	3.43E-01	17.867	17.157	16.39	15.101	15.608	14.772
MG024050.1	1.919	3.782	4.61E-03	2.03E-01	14.423	14.719	15.303	13.126	12.469	13.093
MG492340.1	1.892	3.711	4.00E-03	1.83E-01	16.927	17.416	17.212	15.102	15.853	14.924
MG221050.1	1.768	3.407	2.93E-02	3.56E-01	17.608	18.03	16.395	15.835	15.727	15.167
MG146900.1	1.711	3.274	3.37E-02	3.58E-01	19.479	20.883	19.899	18.474	17.74	18.915
MG565090.1	1.661	3.163	2.52E-02	3.49E-01	16.548	16.957	16.648	14.859	15.934	14.376
MG188270.1	1.652	3.142	1.81E-02	3.44E-01	17.74	18.16	18.255	17.156	15.81	16.234
MG306770.1	1.651	3.14	1.70E-02	3.43E-01	16.458	16.029	15.736	15.15	14.049	14.072
MG577370.1	1.626	3.086	3.00E-02	3.58E-01	17.754	17.883	18.735	15.795	17.123	16.577
MG304960.1	1.615	3.063	7.08E-04	5.45E-02	19.503	19.231	19.434	17.542	18.057	17.724
MG208640.1	1.609	3.051	3.96E-02	3.58E-01	16.539	17.024	16.539	14.926	16.046	14.303
MG304910.1	1.596	3.023	3.14E-02	3.58E-01	20.799	19.866	20.137	17.919	19.31	18.784
MG088270.1	1.596	3.022	2.65E-02	3.52E-01	16.965	15.86	16.408	14.979	14.165	15.302
MG304980.1	1.557	2.942	2.75E-03	1.49E-01	20.583	20.181	20.461	18.446	19.1	19.008
MG304940.1	1.555	2.938	5.07E-03	2.18E-01	19.495	18.823	19.174	17.209	17.802	17.817
MG432780.1	1.492	2.813	1.00E-02	3.02E-01	17.587	18.245	18.16	16.953	16.088	16.475
MG096700.1	1.468	2.766	1.75E-02	3.43E-01	15.017	15.593	15.021	13.469	14.388	13.371
MG229270.1	1.434	2.703	7.47E-04	5.66E-02	16.808	17.104	17.24	15.481	15.589	15.778
MG028220.1	1.407	2.651	1.38E-02	3.36E-01	16.865	17.3	17.732	15.916	16.267	15.495
MG479330.1	1.4	2.638	1.62E-02	3.43E-01	15.491	16.171	15.956	14.273	15.04	14.106
MG275800.1	1.388	2.617	7.34E-03	2.56E-01	16.571	15.967	16.508	14.564	15.152	15.165
MG424030.1	1.382	2.606	4.38E-02	3.58E-01	18.575	17.775	17.541	17.298	16.221	16.228
MG513470.1	1.366	2.578	3.11E-02	3.58E-01	16.282	15.585	15.029	14.361	14.574	13.862
MG405210.1	1.359	2.565	4.07E-02	3.58E-01	16.957	17.82	17.283	15.455	15.8	16.728
MG532870.1	1.324	2.504	6.69E-03	2.44E-01	17.728	18.087	17.31	16.137	16.533	16.481
MG387790.1	1.324	2.503	4.44E-03	2.00E-01	16.458	16.407	16.738	15.417	15.413	14.802
MG306830.1	1.309	2.478	8.05E-03	2.67E-01	18.847	18.93	18.708	17.008	17.7	17.849
MG116790.1	1.308	2.476	4.55E-02	3.58E-01	17.083	18.041	18.471	16.842	16.175	16.654
MG530830.1	1.304	2.468	1.07E-02	3.13E-01	15.223	15.798	15.47	14.587	13.772	14.223
MG512390.1	1.302	2.466	1.66E-02	3.43E-01	19.786	20.518	19.816	18.289	18.994	18.931
MG519620.1	1.3	2.463	2.48E-02	3.49E-01	15.452	15.329	14.511	13.358	13.935	14.098
MG031870.1	1.288	2.443	2.75E-02	3.52E-01	19.056	20.212	19.96	18.293	18.745	18.324
MG089340.1	1.276	2.422	2.31E-02	3.49E-01	17.153	17.928	16.881	15.71	16.165	16.257
MG154200.1	1.27	2.411	4.44E-02	3.58E-01	16.26	15.013	15.207	14.471	14.386	13.815
MG287120.1	1.269	2.41	1.51E-02	3.43E-01	20.644	20.675	21.123	19.715	19.904	19.016
MG506310.1	1.25	2.378	4.99E-03	2.16E-01	20.834	20.626	20.934	19.142	19.78	19.723
MG564890.1	1.249	2.377	1.40E-02	3.36E-01	17.784	17.234	17.292	16.128	16.635	15.799
MG199290.1	1.246	2.371	4.13E-02	3.58E-01	16.363	16.234	15.734	14.439	15.609	14.544
MG280070.1	1.243	2.366	2.42E-03	1.36E-01	18.34	18.456	17.95	16.836	17.178	17.005
MG316700.1	1.234	2.353	3.12E-02	3.58E-01	14.566	14.869	15.441	13.55	14.271	13.353
MG015560.1	1.202	2.3	3.52E-02	3.58E-01	17.39	17.742	17.939	16.086	17.184	16.197
MG025040.1	1.198	2.294	1.56E-02	3.43E-01	16.387	17.031	16.976	15.798	15.174	15.827
MG531510.1	1.188	2.279	4.04E-02	3.58E-01	20.491	20.594	20.36	20.072	18.826	18.983
MG552410.1	1.18	2.266	3.02E-03	1.55E-01	18.631	18.544	18.623	17.778	17.189	17.291
MG287130.1	1.179	2.264	9.26E-03	2.85E-01	21.864	22.06	21.894	20.323	21.162	20.797
MG410520.1	1.174	2.256	4.30E-02	3.58E-01	15.123	15.62	15.588	13.535	14.662	14.612
MG232000.1	1.172	2.253	1.39E-02	3.36E-01	19.881	19.431	18.922	18.162	18.303	18.253
MG555590.1	1.167	2.245	1.34E-02	3.36E-01	17.09	16.881	16.5	15.982	15.739	15.249
MG384790.1	1.148	2.217	1.81E-02	3.44E-01	15.203	15.324	15.879	14.626	14.424	13.912
MG066240.1	1.139	2.202	1.09E-02	3.13E-01	23.227	23.362	23.291	21.666	22.494	22.303
MG325090.1	1.138	2.2	3.85E-03	1.79E-01	15.593	15.773	15.804	14.436	14.383	14.94
MG212980.1	1.137	2.2	1.47E-02	3.41E-01	15.706	15.313	15.127	14.299	14.591	13.844
MG287180.1	1.135	2.196	6.83E-03	2.47E-01	18.963	19.689	19.231	18.147	18.056	18.274
MG145290.1	1.133	2.193	3.12E-02	3.58E-01	14.565	14.426	14.384	13.057	12.912	14.008
MG448070.1	1.126	2.183	3.19E-02	3.58E-01	20.753	20.628	20.126	19.194	18.989	19.946
MG189990.1	1.124	2.179	3.32E-02	3.58E-01	18.255	18.572	18.44	17.033	17.974	16.889
MG280950.1	1.122	2.177	2.91E-02	3.56E-01	14.574	14.757	15.525	13.496	13.944	14.048
MG317190.1	1.122	2.176	4.13E-02	3.58E-01	17.475	17.327	16.589	15.489	16.236	16.301
MG215320.1	1.102	2.147	4.89E-02	3.58E-01	17.766	17.671	17.334	17.147	15.862	16.455
MG298970.1	1.102	2.146	1.63E-02	3.43E-01	19.855	20.401	20.356	18.749	19.488	19.069
MG180270.1	1.099	2.141	2.54E-02	3.49E-01	16.501	15.901	16.443	15.13	14.776	15.643
MG287090.1	1.094	2.134	1.09E-02	3.13E-01	19.595	20.425	19.991	18.822	18.97	18.938
MG346450.1	1.085	2.121	1.13E-02	3.16E-01	16.199	15.907	15.835	14.663	14.694	15.331
MG231990.1	1.081	2.115	2.04E-02	3.48E-01	21.05	21.128	21.346	19.978	20.62	19.684
MG433050.1	1.078	2.112	3.86E-02	3.58E-01	15.912	16.259	15.889	14.498	15.597	14.73
MG139340.1	1.077	2.109	6.46E-03	2.41E-01	26.087	25.79	25.673	24.626	25.104	24.59
MG520650.1	1.074	2.106	3.33E-02	3.58E-01	17.325	17.673	16.941	16.737	16.135	15.845
MG476910.1	1.073	2.103	1.19E-02	3.23E-01	17.234	17.825	17.074	16.155	16.463	16.296
MG519800.1	1.066	2.093	2.72E-02	3.52E-01	16.697	16.773	16.141	15.905	15.439	15.07
MG306020.1	1.057	2.08	1.56E-02	3.43E-01	16.154	16.529	16.762	15.046	15.558	15.671
MG128400.1	1.056	2.079	2.46E-02	3.49E-01	15.357	15.252	15.011	13.966	14.705	13.781
MG460170.1	1.055	2.078	4.77E-02	3.58E-01	18.157	17.336	17.242	16.493	16.944	16.13
MG318150.1	1.048	2.068	3.73E-03	1.77E-01	27.364	27.484	27.823	26.339	26.7	26.487
MG527890.1	1.045	2.063	2.65E-02	3.52E-01	17.45	17.378	17.993	16.248	16.417	17.022
MG074370.1	1.044	2.062	6.46E-03	2.41E-01	19.27	19.85	19.262	18.333	18.495	18.421
MG529390.1	1.043	2.06	5.82E-03	2.30E-01	24.576	25.067	24.73	23.56	23.997	23.688
MG308140.1	1.04	2.056	2.24E-02	3.49E-01	14.375	14.603	15.003	13.938	13.195	13.728
MG287170.1	1.037	2.052	2.36E-03	1.35E-01	18.902	19.275	19.018	17.855	18.017	18.212
MG287140.1	1.033	2.046	3.39E-02	3.58E-01	24.476	24.444	24.736	23.161	24.142	23.255
MG536580.1	1.022	2.031	2.37E-02	3.49E-01	18.751	19.201	19.375	17.952	18.516	17.793
MG288940.1	1.02	2.028	4.06E-02	3.58E-01	21.383	21.772	21.587	20.05	21.158	20.474
MG412820.1	1.02	2.028	1.13E-02	3.16E-01	26.93	27.22	27.35	25.88	26.522	26.038
MG363970.1	1.017	2.024	5.92E-03	2.30E-01	16.668	16.517	16.201	15.373	15.701	15.262
MG533630.1	1.014	2.019	1.16E-02	3.21E-01	16.793	16.467	17.037	15.662	16.064	15.53
MG162340.1	1.014	2.019	1.72E-02	3.43E-01	17.712	17.3	17.843	16.206	16.79	16.819
MG296910.1	1.007	2.009	1.89E-02	3.47E-01	21.228	21.634	21.53	20.069	20.878	20.426
MG371250.1	1.005	2.007	3.82E-02	3.58E-01	18.602	18.827	19.516	17.689	18.314	17.926
MG323640.1	0.999	1.998	2.05E-02	3.48E-01	16.639	15.992	16.113	14.918	15.289	15.541
MG119440.1	0.997	1.996	2.45E-04	2.30E-02	18.008	18.026	18.052	16.976	16.93	17.188
MG287100.1	0.997	1.996	1.68E-02	3.43E-01	16.794	16.971	16.897	15.581	15.712	16.379
MG570110.1	0.995	1.993	3.82E-02	3.58E-01	16.674	16.432	15.993	15.26	15.865	14.99
MG320950.1	0.994	1.992	5.82E-03	2.30E-01	18.728	18.959	18.993	17.596	18.166	17.936
MG364700.1	0.985	1.98	6.64E-03	2.44E-01	17.464	17.627	18.03	16.704	16.885	16.576
MG287110.1	0.977	1.969	2.76E-03	1.49E-01	23.216	22.847	23.001	21.845	22.189	22.099
MG328410.1	0.975	1.965	2.91E-02	3.56E-01	16.855	17.245	17.838	16.27	16.463	16.281
MG359320.1	0.97	1.958	3.69E-02	3.58E-01	16.035	17.062	16.721	15.736	15.715	15.459
MG476310.1	0.965	1.953	2.51E-02	3.49E-01	16.565	16.353	16.527	16.022	15.106	15.422
MG468000.1	0.964	1.951	2.34E-02	3.49E-01	16.891	16.267	16.692	15.257	15.863	15.837
MG086620.1	0.96	1.946	1.67E-02	3.43E-01	19.782	19.963	20.55	19.074	19.28	19.06
MG097970.1	0.959	1.943	2.68E-02	3.52E-01	16.355	16.467	16.887	15.675	15.186	15.971
MG319380.1	0.95	1.932	4.76E-02	3.58E-01	15.264	15.2	14.667	13.795	13.836	14.649
MG529640.1	0.94	1.919	7.77E-03	2.64E-01	21.915	22.224	22.374	21.094	21.498	21.101
MG576650.1	0.925	1.898	3.05E-02	3.58E-01	17.242	16.432	16.902	15.839	16.239	15.725
MG089330.1	0.918	1.89	2.31E-03	1.33E-01	17.061	17.001	17.273	16.341	15.991	16.249
MG186090.1	0.915	1.886	6.74E-04	5.23E-02	17.357	17.534	17.314	16.426	16.623	16.409
MG246360.1	0.908	1.876	4.02E-02	3.58E-01	14.877	15.495	15.493	14.71	13.956	14.476
MG539800.1	0.907	1.875	1.95E-02	3.48E-01	16.811	16.705	17.311	16.002	16.311	15.793
MG304990.1	0.906	1.874	1.58E-02	3.43E-01	20.176	20.501	20.727	19.427	19.878	19.381
MG292090.1	0.898	1.863	8.61E-03	2.76E-01	16.951	16.531	16.341	15.659	15.661	15.81
MG369570.1	0.894	1.859	3.14E-02	3.58E-01	18.738	19.231	18.999	17.814	18.563	17.909
MG206060.1	0.892	1.856	1.86E-02	3.46E-01	20.139	20.361	20.1	18.907	19.659	19.357
MG075840.1	0.891	1.854	3.37E-02	3.58E-01	20.219	20.654	20.542	19.287	20.075	19.38
MG533650.1	0.883	1.845	2.87E-02	3.56E-01	21.786	22.427	22.087	20.932	21.572	21.146
MG392280.1	0.882	1.843	4.75E-02	3.58E-01	16.195	15.522	15.948	14.951	15.451	14.617
MG124740.1	0.88	1.84	3.72E-02	3.58E-01	18.636	17.794	18.201	17.14	17.629	17.223
MG395520.1	0.88	1.84	3.81E-02	3.58E-01	20.997	21.127	20.677	19.951	20.539	19.671
MG102390.1	0.879	1.839	3.03E-03	1.55E-01	21.274	21.194	21.268	20.302	20.625	20.173
MG101100.1	0.879	1.839	8.32E-03	2.71E-01	16.74	17.104	17.24	16.037	16.353	16.058
MG386320.1	0.878	1.838	1.40E-03	9.31E-02	17.779	17.748	18.026	16.918	17.109	16.892
MG316250.1	0.877	1.837	2.67E-02	3.52E-01	23.032	23.267	23.06	21.938	22.728	22.062
MG421040.1	0.875	1.834	1.38E-02	3.36E-01	16.672	17.145	17.301	16.3	15.998	16.195
MG298820.1	0.874	1.833	2.79E-02	3.55E-01	17.953	18.448	18.396	17.064	17.771	17.339
MG263450.1	0.871	1.829	2.63E-02	3.52E-01	16.466	16.801	16.782	16.199	15.83	15.407
MG081140.1	0.87	1.828	4.27E-02	3.58E-01	15.276	15.861	16.058	14.518	15.134	14.933
MG545380.1	0.868	1.825	1.61E-02	3.43E-01	18.536	18.527	19.128	17.739	18.032	17.817
MG197950.1	0.859	1.814	1.41E-02	3.38E-01	17.329	17.224	17.384	16.06	16.578	16.722
MG112110.1	0.858	1.813	2.49E-02	3.49E-01	19.075	19.323	19.358	18.15	18.85	18.181
MG351390.1	0.856	1.811	1.45E-02	3.39E-01	18.533	18.859	18.647	18.079	17.925	17.466
MG195660.1	0.856	1.809	3.06E-02	3.58E-01	21.986	22.115	22.096	20.78	21.672	21.178
MG526230.1	0.851	1.803	2.02E-02	3.48E-01	22.849	22.369	22.853	21.542	22.096	21.881
MG259100.1	0.849	1.801	2.38E-02	3.49E-01	19.359	19.712	19.917	18.532	19.134	18.776
MG010530.1	0.847	1.798	2.80E-02	3.55E-01	22.749	23.088	23.344	22.114	22.568	21.959
MG235940.1	0.845	1.796	8.14E-03	2.69E-01	16.249	16.546	16.569	15.378	15.858	15.594
MG443500.1	0.834	1.783	5.28E-03	2.22E-01	17.756	17.753	17.754	17.014	17.122	16.624
MG248770.1	0.83	1.778	5.97E-03	2.31E-01	19.71	19.669	19.373	18.588	18.973	18.701
MG365910.1	0.829	1.776	3.29E-02	3.58E-01	24.449	24.646	24.902	23.541	24.275	23.695
MG161820.1	0.828	1.775	4.39E-02	3.58E-01	16.664	16.069	15.835	15.116	15.609	15.36
MG314900.1	0.826	1.773	2.36E-02	3.49E-01	20.682	21.204	20.993	19.9	20.477	20.023
MG516160.1	0.823	1.769	4.04E-02	3.58E-01	19.105	18.508	18.44	17.531	18.135	17.919
MG529660.1	0.82	1.766	1.50E-03	9.74E-02	20.767	20.871	20.839	19.992	20.188	19.837
MG344550.1	0.819	1.765	4.27E-02	3.58E-01	19.242	19.788	19.736	18.341	19.061	18.906
MG085670.1	0.819	1.764	2.04E-02	3.48E-01	18.781	18.973	19.095	17.946	18.53	17.915
MG205320.1	0.816	1.761	3.17E-02	3.58E-01	16.374	16.618	16.699	15.528	16.212	15.501
MG098030.1	0.815	1.759	1.45E-02	3.39E-01	17.77	17.887	17.547	16.587	17.149	17.024
MG066230.1	0.813	1.757	1.66E-02	3.43E-01	23.363	23.474	23.445	22.209	22.81	22.822
MG058620.1	0.812	1.756	4.69E-02	3.58E-01	16.309	16.417	16.317	15.243	16.103	15.259
MG308180.1	0.812	1.756	2.47E-02	3.49E-01	16.724	16.658	16.413	15.522	16.204	15.633
MG320650.1	0.809	1.752	2.45E-02	3.49E-01	19.769	20.116	20.291	18.982	19.57	19.195
MG341900.1	0.806	1.749	1.67E-03	1.02E-01	18.303	18.145	18.144	17.461	17.506	17.206
MG398930.1	0.806	1.749	4.10E-02	3.58E-01	16.319	16.743	17.214	15.844	16.113	15.901
MG321690.1	0.804	1.746	2.75E-02	3.52E-01	19.698	20.092	20.341	19.34	18.954	19.426
MG174380.1	0.798	1.739	1.71E-02	3.43E-01	19.743	19.682	20.215	19.31	18.972	18.964
MG085570.1	0.794	1.733	4.19E-02	3.58E-01	17.399	18.019	17.961	16.81	17.364	16.824
MG102400.1	0.79	1.729	2.49E-03	1.37E-01	20.729	20.768	20.814	19.938	20.196	19.807
MG166310.1	0.79	1.729	4.51E-02	3.58E-01	18.12	18.737	18.59	17.402	18.08	17.596
MG536210.1	0.787	1.726	1.26E-02	3.29E-01	17.745	17.206	17.669	16.641	16.734	16.884
MG177800.1	0.787	1.725	4.82E-02	3.58E-01	22.548	22.744	22.409	21.409	22.287	21.644
MG318160.1	0.786	1.725	1.20E-02	3.25E-01	24.766	24.809	24.786	23.934	24.34	23.728
MG186580.1	0.786	1.724	4.81E-02	3.58E-01	20.259	20.695	20.46	19.263	20.125	19.67
MG259940.1	0.786	1.724	3.95E-02	3.58E-01	17.473	17.406	17.743	16.749	16.343	17.173
MG195590.1	0.783	1.721	2.52E-02	3.49E-01	16.776	17.029	17.294	15.937	16.51	16.303
MG374040.1	0.776	1.713	4.08E-02	3.58E-01	19.221	19.596	19.369	18.412	19.091	18.355
MG443510.1	0.776	1.712	4.60E-02	3.58E-01	17.667	18.15	18.13	16.795	17.551	17.275
MG241390.1	0.775	1.711	1.30E-02	3.34E-01	20.037	20.16	20.394	19.185	19.695	19.387
MG365230.1	0.771	1.706	4.80E-02	3.58E-01	19.725	20.091	19.918	18.799	19.633	18.99
MG385750.1	0.769	1.704	1.69E-02	3.43E-01	18.914	18.91	19.269	18.209	18.553	18.026
MG275250.1	0.769	1.704	2.86E-02	3.55E-01	19.909	19.973	20.381	19.044	19.645	19.267
MG482750.1	0.767	1.702	1.33E-02	3.36E-01	20.006	20.042	20.522	19.348	19.564	19.356
MG276830.1	0.767	1.701	4.70E-02	3.58E-01	21.51	21.768	21.881	20.548	21.401	20.909
MG385070.1	0.765	1.699	4.91E-02	3.58E-01	16.196	15.721	16.025	15.226	14.802	15.619
MG298980.1	0.763	1.697	1.38E-02	3.36E-01	17.781	18.057	18.282	17.239	17.484	17.107
MG444270.1	0.761	1.695	4.40E-02	3.58E-01	17.505	18.006	18.128	16.89	17.473	16.992
MG505360.1	0.761	1.694	1.59E-02	3.43E-01	17.272	17.671	17.626	16.507	16.995	16.784
MG463910.1	0.761	1.694	2.35E-02	3.49E-01	18.186	18.741	18.752	17.879	17.595	17.923
MG089730.1	0.758	1.691	2.47E-02	3.49E-01	16.423	16.535	16.491	15.51	16.152	15.513
MG324300.1	0.753	1.685	2.50E-02	3.49E-01	21.655	21.888	21.934	20.71	21.39	21.118
MG546590.1	0.752	1.684	2.16E-02	3.48E-01	18.959	19.302	19.358	18.356	18.773	18.234
MG359990.1	0.75	1.681	3.27E-02	3.58E-01	19.492	19.55	18.838	18.581	18.605	18.446
MG285090.1	0.748	1.679	4.92E-02	3.58E-01	17.561	18.168	18.307	17.381	16.988	17.424
MG405880.1	0.747	1.678	1.48E-02	3.42E-01	18.227	18.557	18.677	17.558	17.974	17.688
MG131840.1	0.745	1.676	4.00E-02	3.58E-01	17.987	18.476	18.337	17.342	17.923	17.299
MG221920.1	0.745	1.676	3.73E-03	1.77E-01	17.267	17.559	17.168	16.654	16.573	16.532
MG098450.1	0.744	1.675	5.43E-03	2.26E-01	16.966	17.246	17.008	16.166	16.524	16.297
MG299760.1	0.739	1.67	7.46E-04	5.66E-02	17.173	17.218	17.156	16.589	16.412	16.326
MG293780.1	0.734	1.664	2.11E-02	3.48E-01	16.228	16.619	16.817	15.698	15.747	16.015
MG481160.1	0.728	1.657	3.23E-03	1.62E-01	16.264	16.321	16.558	15.509	15.737	15.713
MG434080.1	0.727	1.655	8.95E-03	2.83E-01	16.442	16.952	16.618	15.993	15.882	15.956
MG264470.1	0.726	1.654	3.30E-02	3.58E-01	15.747	15.949	16.23	14.9	15.359	15.489
MG490620.1	0.72	1.648	7.41E-03	2.57E-01	17.373	17.738	17.767	17.007	16.778	16.933
MG116020.1	0.72	1.647	3.17E-02	3.58E-01	17.755	18.002	18.025	16.912	17.601	17.111
MG144830.1	0.716	1.643	3.60E-02	3.58E-01	18.425	18.84	18.608	17.643	18.293	17.789
MG333330.1	0.714	1.641	3.75E-02	3.58E-01	20.372	20.721	20.602	19.556	20.256	19.741
MG346490.1	0.714	1.64	7.46E-03	2.58E-01	16.789	17.232	17.132	16.255	16.333	16.424
MG390350.1	0.706	1.632	5.59E-03	2.28E-01	20.032	19.703	19.722	19.098	19.248	18.992
MG107670.1	0.706	1.631	2.55E-02	3.49E-01	16.289	16.673	16.255	15.524	15.572	16.004
MG387400.1	0.701	1.625	3.18E-02	3.58E-01	17.934	18.372	18.405	17.31	17.831	17.468
MG192900.1	0.699	1.624	1.46E-03	9.58E-02	16.778	16.856	16.894	16.206	16.245	15.979
MG255150.1	0.696	1.62	3.00E-02	3.58E-01	16.704	16.84	16.654	16.27	16.21	15.631
MG276600.1	0.695	1.618	1.96E-02	3.48E-01	19.489	19.799	19.602	18.706	19.245	18.855
MG225710.1	0.69	1.614	1.19E-02	3.23E-01	17.297	17.617	17.677	16.79	17.041	16.689
MG183900.1	0.689	1.612	2.93E-02	3.56E-01	23.114	23.25	23.049	22.219	22.845	22.283
MG370940.1	0.688	1.611	4.75E-02	3.58E-01	16.61	16.286	16.185	15.93	15.822	15.263
MG118170.1	0.688	1.611	2.92E-02	3.56E-01	17.167	17.015	17.309	16.672	16.099	16.657
MG400470.1	0.687	1.61	3.90E-02	3.58E-01	16.997	17.486	17.429	16.77	16.797	16.284
MG220460.1	0.686	1.609	4.89E-02	3.58E-01	17.736	18.405	18.304	17.219	17.66	17.508
MG289020.1	0.684	1.606	4.97E-02	3.58E-01	17.823	18.095	18.392	17.383	17.753	17.124
MG112190.1	0.681	1.603	3.37E-02	3.58E-01	19.236	19.514	19.387	18.496	19.096	18.502
MG330420.1	0.678	1.6	2.71E-02	3.52E-01	16.504	16.086	16.645	15.813	15.521	15.866
MG395440.1	0.678	1.6	2.67E-02	3.52E-01	17.643	18.018	17.992	17.223	17.469	16.926
MG098040.1	0.676	1.598	1.28E-02	3.31E-01	18.429	18.484	18.705	17.643	18.103	17.844
MG357910.1	0.675	1.596	3.58E-02	3.58E-01	17.358	17.004	17.165	16.266	16.88	16.357
MG171690.1	0.674	1.595	4.32E-02	3.58E-01	18.815	18.883	18.85	18.274	18.515	17.738
MG171150.1	0.669	1.59	3.36E-02	3.58E-01	19.809	19.686	19.536	18.618	19.221	19.185
MG515260.1	0.666	1.587	3.02E-02	3.58E-01	18.259	18.702	18.218	17.659	17.978	17.543
MG368600.1	0.666	1.587	4.00E-02	3.58E-01	19.961	20.063	20.246	19.13	19.821	19.32
MG495610.1	0.666	1.586	4.23E-02	3.58E-01	19.839	20.131	20.433	19.306	19.763	19.337
MG207080.1	0.664	1.584	2.14E-02	3.48E-01	16.217	16.595	16.792	15.78	15.996	15.836
MG219080.1	0.66	1.58	1.97E-02	3.48E-01	18.841	19.229	19.428	18.482	18.569	18.468
MG529860.1	0.659	1.579	4.60E-02	3.58E-01	16.404	16.232	16.575	15.91	15.331	15.994
MG404670.1	0.658	1.578	2.46E-02	3.49E-01	17.412	17.435	17.531	16.505	17.138	16.761
MG248000.1	0.654	1.573	2.82E-02	3.55E-01	18.514	18.793	18.873	17.758	18.174	18.287
MG297250.1	0.648	1.567	3.17E-02	3.58E-01	17.565	17.827	17.538	16.741	17.337	16.909
MG226510.1	0.642	1.561	3.27E-02	3.58E-01	18.353	18.974	18.922	18.134	18.061	18.128
MG215930.1	0.638	1.556	2.51E-02	3.49E-01	18.196	18.174	18.141	17.883	17.271	17.444
MG120840.1	0.636	1.554	1.02E-02	3.05E-01	17.477	17.399	17.584	16.967	16.991	16.594
MG542190.1	0.636	1.554	1.99E-02	3.48E-01	17.113	17.516	17.518	16.547	16.805	16.888
MG081900.1	0.631	1.549	3.16E-02	3.58E-01	20.793	21.193	21.388	20.542	20.611	20.329
MG298500.1	0.63	1.548	8.19E-03	2.70E-01	17.615	17.648	17.549	16.841	17.225	16.854
MG483660.1	0.63	1.548	3.37E-02	3.58E-01	20.825	21.084	21.178	20.223	20.735	20.239
MG176500.1	0.628	1.546	3.70E-02	3.58E-01	16.854	16.695	16.682	16.449	16.128	15.769
MG276820.1	0.626	1.544	2.50E-02	3.49E-01	21.419	21.26	20.955	20.467	20.471	20.817
MG367910.1	0.626	1.543	2.06E-02	3.48E-01	18.363	18.03	18.477	17.674	17.837	17.484
MG301000.1	0.625	1.543	3.35E-02	3.58E-01	17.289	17.39	17.795	16.677	17.092	16.828
MG402540.1	0.623	1.54	4.38E-02	3.58E-01	17.515	17.609	17.09	16.563	17.05	16.733
MG235870.1	0.622	1.539	4.11E-02	3.58E-01	15.434	15.412	15.509	14.963	15.103	14.424
MG151270.1	0.621	1.538	4.64E-02	3.58E-01	15.787	16.295	16.481	15.486	15.514	15.7
MG522170.1	0.619	1.536	3.06E-03	1.55E-01	15.68	15.774	15.755	15.141	14.946	15.264
MG109890.1	0.615	1.532	2.84E-03	1.51E-01	17.733	17.783	17.9	17.177	17.335	17.058
MG459970.1	0.607	1.523	9.39E-03	2.85E-01	16.233	16.453	16.449	15.923	15.825	15.564
MG254720.1	0.607	1.523	3.83E-02	3.58E-01	18.911	19.098	19.185	18.266	18.823	18.285
MG155510.1	0.604	1.52	3.81E-03	1.78E-01	16.808	17.139	17.028	16.358	16.435	16.369
MG404690.1	0.604	1.52	1.99E-02	3.48E-01	16.32	16.139	16.161	15.421	15.901	15.485
MG468690.1	0.604	1.519	2.14E-02	3.48E-01	18.21	18.521	18.712	17.732	17.917	17.983
MG222810.1	0.602	1.518	3.03E-02	3.58E-01	17.244	17.594	17.579	16.811	17.143	16.657
MG449860.1	0.601	1.516	2.17E-02	3.48E-01	18.008	18.339	18.151	17.351	17.535	17.81
MG431130.1	0.6	1.516	4.77E-02	3.58E-01	16.324	16.751	16.171	15.766	16.048	15.633
MG248870.1	0.598	1.514	2.08E-02	3.48E-01	22.495	22.532	22.381	21.645	22.168	21.801
MG269770.1	0.597	1.512	4.04E-02	3.58E-01	18.518	18.883	18.98	18.002	18.473	18.117
MG467070.1	0.596	1.511	5.90E-03	2.30E-01	20.076	20.022	20.034	19.275	19.653	19.419
MG561680.1	0.595	1.51	4.94E-02	3.58E-01	19.146	19.372	19.435	18.475	19.106	18.587
MG168930.1	0.594	1.509	1.27E-02	3.31E-01	18.168	18.445	18.225	17.874	17.688	17.495
MG124940.1	0.592	1.508	3.09E-02	3.58E-01	16.351	16.012	16.464	15.444	15.786	15.821
MG165680.1	0.591	1.507	1.68E-02	3.43E-01	18.859	18.81	18.937	18.013	18.512	18.309
MG159950.1	0.59	1.506	1.80E-02	3.44E-01	18.288	18.304	17.947	17.535	17.452	17.781
MG159520.1	0.59	1.505	1.71E-02	3.43E-01	23.248	23.378	23.157	22.465	22.927	22.623
MG260070.1	0.589	1.505	4.18E-02	3.58E-01	17.638	17.763	17.872	16.807	17.435	17.264
MG166590.1	0.589	1.504	3.58E-02	3.58E-01	17.493	17.509	18.006	16.912	17.193	17.138
MG534800.1	0.587	1.502	3.90E-02	3.58E-01	19.659	19.857	19.831	18.974	19.56	19.053
MG545370.1	0.585	1.5	4.57E-02	3.58E-01	17.429	17.716	17.655	16.708	17.346	16.99
MG323480.1	0.584	1.499	2.56E-02	3.49E-01	20.486	20.6	20.505	19.708	20.262	19.869
MG463530.1	0.584	1.499	4.41E-02	3.58E-01	19.17	19.348	19.274	18.357	19.03	18.654
MG540960.1	0.584	1.499	4.15E-02	3.58E-01	21.049	21.326	21.215	20.415	20.972	20.451
MG288480.1	0.582	1.497	3.78E-02	3.58E-01	18.097	18.02	18.262	17.617	17.807	17.208
MG465800.1	0.58	1.495	4.24E-02	3.58E-01	17.583	17.875	17.888	17.073	17.539	16.994
MG407460.1	0.579	1.494	3.88E-02	3.58E-01	23.452	23.584	23.432	22.711	23.28	22.74
MG246500.1	0.578	1.493	3.39E-02	3.58E-01	17.665	17.909	17.718	17.118	17.503	16.938
MG317530.1	0.577	1.491	1.26E-02	3.29E-01	18.698	18.566	18.869	17.983	18.325	18.096
MG543700.1	0.576	1.491	4.60E-02	3.58E-01	17.062	16.884	17.038	16.805	16.243	16.207
MG302010.1	0.572	1.486	3.69E-02	3.58E-01	18.554	18.629	18.316	17.616	18.145	18.023
MG569970.1	0.57	1.485	4.53E-03	2.01E-01	17.184	17.344	17.334	16.62	16.886	16.645
MG512890.1	0.568	1.482	9.29E-03	2.85E-01	20.152	19.99	20.084	19.483	19.711	19.328
MG130290.1	0.567	1.482	3.43E-03	1.66E-01	18.049	18.083	18.183	17.49	17.698	17.426
MG114530.1	0.565	1.479	4.18E-02	3.58E-01	17.801	18.055	18.083	17.092	17.663	17.49
MG522180.1	0.565	1.479	3.22E-02	3.58E-01	18.038	18.064	17.916	17.33	17.774	17.22
MG256040.1	0.564	1.479	3.03E-02	3.58E-01	19.2	19.502	19.288	18.582	19.055	18.661
MG460000.1	0.562	1.476	4.53E-02	3.58E-01	21.283	21.434	21.198	20.472	21.091	20.667
MG118280.1	0.561	1.475	1.35E-02	3.36E-01	20.631	20.603	20.97	20.191	20.27	20.06
MG248970.1	0.56	1.474	4.57E-02	3.58E-01	18.545	17.898	18.273	17.63	17.789	17.617
MG491120.1	0.558	1.472	2.89E-02	3.56E-01	19.615	19.828	19.917	19.074	19.511	19.101
MG330160.1	0.553	1.467	4.89E-02	3.58E-01	24.098	24.142	24.4	23.518	24.006	23.458
MG522400.1	0.553	1.467	4.14E-02	3.58E-01	17.826	17.901	17.655	16.939	17.534	17.25
MG391060.1	0.552	1.466	2.48E-02	3.49E-01	18.895	19.159	19.042	18.238	18.488	18.714
MG313920.1	0.55	1.465	6.14E-03	2.35E-01	17.222	17.3	17.204	16.689	16.866	16.52
MG444370.1	0.549	1.463	5.72E-03	2.29E-01	17.976	18.227	18.182	17.648	17.643	17.447
MG115480.1	0.549	1.463	1.62E-02	3.43E-01	20.692	20.848	20.74	20.016	20.456	20.163
MG161480.1	0.548	1.462	4.89E-02	3.58E-01	18.761	18.644	18.967	18.169	18.569	17.988
MG223820.1	0.547	1.461	1.78E-02	3.43E-01	19.486	19.543	19.547	18.843	19.258	18.836
MG365940.1	0.545	1.459	2.03E-02	3.48E-01	24.036	24.136	24.363	23.594	23.84	23.466
MG195300.1	0.545	1.459	1.82E-03	1.09E-01	18.008	18.015	18.149	17.398	17.588	17.552
MG475140.1	0.543	1.457	3.81E-03	1.78E-01	17.661	17.666	17.75	17.247	16.98	17.222
MG226670.1	0.541	1.455	3.11E-02	3.58E-01	17.33	17.807	17.525	16.988	17.183	16.869
MG469180.1	0.539	1.453	1.78E-02	3.43E-01	20.551	20.513	20.495	20.254	19.875	19.814
MG269420.1	0.537	1.451	1.99E-02	3.48E-01	17.303	17.284	17.265	16.717	17.007	16.515
MG156930.1	0.535	1.449	4.04E-02	3.58E-01	17.328	17.228	17.51	16.505	17.005	16.952
MG419400.1	0.535	1.449	3.00E-02	3.58E-01	17.146	17.385	17.469	16.562	17.01	16.824
MG389710.1	0.534	1.448	1.40E-03	9.31E-02	17.837	17.722	17.763	17.194	17.356	17.169
MG202110.1	0.534	1.448	2.49E-02	3.49E-01	20.73	20.797	20.729	20.272	20.448	19.934
MG459950.1	0.533	1.447	2.91E-02	3.56E-01	17.24	17.753	17.533	17.095	16.923	16.908
MG277010.1	0.533	1.447	1.71E-02	3.43E-01	16.614	16.955	16.98	16.192	16.424	16.332
MG141220.1	0.532	1.446	6.70E-03	2.44E-01	17.161	17.427	17.119	16.64	16.766	16.704
MG369640.1	0.531	1.445	3.39E-03	1.66E-01	18.448	18.581	18.641	17.979	17.946	18.151
MG558360.1	0.529	1.443	4.72E-02	3.58E-01	17.697	17.961	17.542	17.11	17.482	17.023
MG028750.1	0.528	1.442	3.34E-02	3.58E-01	19.777	20.184	19.994	19.529	19.613	19.228
MG491090.1	0.527	1.441	2.14E-02	3.48E-01	20.708	20.618	20.563	19.92	20.372	20.017
MG295930.1	0.527	1.441	1.55E-02	3.43E-01	18.782	18.911	19.024	18.279	18.598	18.26
MG340430.1	0.527	1.441	2.47E-02	3.49E-01	18.03	18.211	18.164	17.392	17.871	17.562
MG115150.1	0.526	1.439	2.73E-02	3.52E-01	17.938	17.924	18.337	17.394	17.635	17.594
MG184710.1	0.524	1.438	1.93E-02	3.48E-01	18.747	19.126	19.045	18.408	18.598	18.341
MG419210.1	0.523	1.437	2.41E-02	3.49E-01	20.261	20.158	20.125	19.496	19.941	19.536
MG233900.1	0.523	1.437	2.08E-02	3.48E-01	23.549	23.879	23.566	22.985	23.302	23.138
MG260660.1	0.522	1.436	4.67E-02	3.58E-01	24.03	24.386	24.157	23.556	23.968	23.482
MG231460.1	0.521	1.435	1.13E-03	8.05E-02	17.786	17.728	17.788	17.127	17.307	17.304
MG169500.1	0.517	1.431	2.32E-02	3.49E-01	17.222	17.011	17.303	16.531	16.891	16.563
MG545400.1	0.515	1.429	2.90E-03	1.54E-01	18.641	18.71	18.882	18.289	18.171	18.228
MG399930.1	0.514	1.428	4.17E-03	1.89E-01	17.534	17.699	17.804	17.124	17.242	17.128
MG094390.1	0.514	1.428	1.10E-02	3.13E-01	17.251	17.169	17.367	16.593	16.719	16.933
MG450140.1	0.513	1.427	1.45E-02	3.39E-01	16.88	17.127	17.202	16.405	16.602	16.661
MG275560.1	0.513	1.427	3.37E-02	3.58E-01	20.032	20.144	20.339	19.411	19.873	19.693
MG221590.1	0.512	1.426	6.77E-03	2.46E-01	17.067	17.085	16.989	16.482	16.719	16.402
MG214410.1	0.51	1.424	3.87E-02	3.58E-01	19.472	19.71	19.834	18.924	19.372	19.19
MG132520.1	0.508	1.422	2.85E-02	3.55E-01	18.129	18.316	18.42	17.699	18.027	17.616
MG031310.1	0.507	1.421	2.53E-02	3.49E-01	18.203	18.015	18.253	17.803	17.747	17.399
MG470570.1	0.505	1.419	5.89E-03	2.30E-01	17.122	17.426	17.295	16.708	16.82	16.799
MG118100.1	0.503	1.417	5.25E-03	2.22E-01	17.705	17.933	17.878	17.218	17.378	17.412
MG133740.1	0.501	1.416	2.70E-02	3.52E-01	16.502	16.548	16.823	15.942	16.313	16.114
MG298490.1	0.501	1.415	4.42E-02	3.58E-01	19.951	20.271	20.477	19.584	19.86	19.751
MG283270.1	0.5	1.415	1.07E-02	3.13E-01	17.84	18.049	18.033	17.375	17.649	17.396
MG302270.1	0.496	1.41	3.84E-02	3.58E-01	19.548	19.818	19.554	19.136	19.384	18.911
MG504570.1	0.496	1.41	4.46E-02	3.58E-01	20.628	20.815	20.756	19.935	20.491	20.287
MG547120.1	0.493	1.407	1.60E-02	3.43E-01	17.387	17.359	17.024	16.736	16.841	16.714
MG142090.1	0.492	1.406	4.51E-02	3.58E-01	19.741	19.929	19.905	19.133	19.673	19.294
MG159350.1	0.49	1.404	4.10E-02	3.58E-01	25.867	26.365	26.202	25.617	25.8	25.547
MG505780.1	0.484	1.399	2.18E-02	3.48E-01	20.159	20.162	20.28	19.737	19.925	19.487
MG466330.1	0.483	1.397	1.70E-02	3.43E-01	18.173	18.295	17.977	17.577	17.826	17.593
MG435490.1	0.482	1.397	5.84E-03	2.30E-01	21.101	21.042	21.315	20.612	20.732	20.667
MG152100.1	0.481	1.396	3.77E-02	3.58E-01	20.593	20.648	20.582	19.878	20.414	20.086
MG535570.1	0.481	1.395	7.99E-03	2.67E-01	17.299	17.391	17.278	16.848	16.997	16.68
MG284770.1	0.48	1.395	4.47E-02	3.58E-01	18.722	19.166	19.014	18.34	18.687	18.435
MG545410.1	0.48	1.395	1.72E-02	3.43E-01	18.317	18.26	18.413	17.764	18.075	17.71
MG123020.1	0.48	1.394	4.32E-02	3.58E-01	20.51	20.646	20.467	19.806	20.341	20.036
MG579250.1	0.477	1.392	3.84E-02	3.58E-01	17.349	17.27	17.372	16.596	17.128	16.835
MG268220.1	0.476	1.391	3.84E-02	3.58E-01	18.822	19.018	18.914	18.341	18.729	18.255
MG241720.1	0.474	1.389	3.86E-02	3.58E-01	15.207	15.463	15.058	14.565	14.858	14.883
MG482730.1	0.473	1.388	2.82E-02	3.55E-01	18.04	18.158	18.36	17.504	17.803	17.832
MG274980.1	0.473	1.388	3.09E-02	3.58E-01	17.51	17.281	17.254	16.788	17.113	16.727
MG527470.1	0.472	1.387	4.54E-02	3.58E-01	18.393	18.552	18.446	17.772	18.297	17.907
MG190070.1	0.47	1.386	3.77E-02	3.58E-01	20.09	20.181	20.186	19.698	19.934	19.413
MG126940.1	0.469	1.384	1.51E-02	3.43E-01	16.951	17.055	17.296	16.7	16.667	16.527
MG204980.1	0.466	1.381	1.40E-02	3.36E-01	17.427	17.136	17.424	16.777	16.843	16.969
MG107200.1	0.465	1.381	3.74E-02	3.58E-01	17.92	18.323	18.221	17.653	17.862	17.552
MG540500.1	0.464	1.379	3.59E-02	3.58E-01	17.709	18.125	18.026	17.339	17.616	17.513
MG426520.1	0.462	1.378	1.67E-02	3.43E-01	17.025	16.966	16.985	16.351	16.746	16.492
MG436700.1	0.461	1.377	1.85E-02	3.46E-01	15.793	15.992	16.17	15.569	15.581	15.421
MG204790.1	0.46	1.376	4.69E-02	3.58E-01	19.788	19.337	19.819	19.168	19.273	19.123
MG187550.1	0.46	1.376	3.44E-02	3.58E-01	18.278	18.572	18.567	17.81	18.181	18.046
MG168040.1	0.455	1.37	4.77E-02	3.58E-01	17.01	17.363	17.14	16.751	16.911	16.487
MG124300.1	0.453	1.369	3.87E-02	3.58E-01	17.64	17.69	17.381	17.007	17.347	17
MG285800.1	0.452	1.368	4.32E-02	3.58E-01	18.108	18.366	18.597	17.95	17.984	17.781
MG090650.1	0.451	1.367	3.04E-03	1.55E-01	16.152	16.029	15.965	15.588	15.678	15.526
MG225230.1	0.451	1.367	3.28E-02	3.58E-01	22.019	21.703	21.887	21.257	21.621	21.378
MG579600.1	0.45	1.366	1.81E-02	3.44E-01	15.875	15.909	16.151	15.497	15.675	15.411
MG129850.1	0.446	1.362	1.50E-02	3.43E-01	17.411	17.604	17.555	16.944	17.255	17.034
MG541410.1	0.445	1.362	4.48E-02	3.58E-01	17.213	16.96	16.769	16.399	16.693	16.514
MG390680.1	0.444	1.361	4.42E-02	3.58E-01	17.358	17.618	17.746	17.033	17.334	17.022
MG328490.1	0.442	1.359	1.61E-02	3.43E-01	16.743	16.555	16.824	16.113	16.356	16.326
MG095690.1	0.441	1.357	2.12E-02	3.48E-01	17.572	17.525	17.64	17.095	17.356	16.965
MG408340.1	0.44	1.357	3.39E-03	1.66E-01	20.898	21.017	20.794	20.504	20.481	20.405
MG240700.1	0.44	1.356	6.45E-03	2.41E-01	23.781	23.95	23.948	23.511	23.521	23.327
MG288980.1	0.439	1.356	4.42E-02	3.58E-01	18.214	18.41	17.996	17.661	17.689	17.953
MG318060.1	0.438	1.355	4.09E-02	3.58E-01	17.932	17.661	17.838	17.447	17.539	17.13
MG031080.1	0.437	1.354	2.71E-02	3.52E-01	16.925	17.061	17.009	16.746	16.331	16.606
MG335720.1	0.435	1.352	1.67E-03	1.02E-01	20.127	20.223	20.114	19.803	19.712	19.642
MG412700.1	0.435	1.352	3.16E-02	3.58E-01	17.568	17.682	17.836	17.278	17.44	17.063
MG513380.1	0.432	1.349	3.73E-02	3.58E-01	17.644	18.068	17.941	17.37	17.576	17.411
MG175590.1	0.431	1.348	2.09E-02	3.48E-01	17.589	17.942	17.856	17.364	17.447	17.281
MG495350.1	0.431	1.348	2.98E-02	3.57E-01	17.222	17.409	17.325	16.907	17.082	16.672
MG513430.1	0.431	1.348	4.04E-02	3.58E-01	18.726	18.71	18.952	18.153	18.367	18.574
MG267860.1	0.431	1.348	2.91E-02	3.56E-01	19.768	19.998	19.674	19.316	19.554	19.278
MG393110.1	0.428	1.346	1.23E-02	3.25E-01	18.733	18.725	18.797	18.472	18.143	18.354
MG128940.1	0.428	1.345	2.89E-02	3.56E-01	20.089	20.294	20.29	19.69	20.015	19.686
MG432100.1	0.425	1.343	2.15E-02	3.48E-01	20.611	20.932	20.661	20.202	20.322	20.405
MG294900.1	0.415	1.334	3.58E-02	3.58E-01	19.89	20.176	20.257	19.545	19.773	19.758
MG125190.1	0.415	1.334	1.65E-02	3.43E-01	17.001	17.18	17.28	16.726	16.857	16.632
MG094030.1	0.413	1.332	4.67E-02	3.58E-01	18.585	18.732	18.624	18	18.479	18.223
MG095270.1	0.411	1.33	3.63E-02	3.58E-01	19.227	19.17	19.127	18.505	18.911	18.874
MG263130.1	0.41	1.329	3.08E-02	3.58E-01	18.453	18.706	18.672	18.049	18.382	18.169
MG435030.1	0.409	1.328	3.34E-02	3.58E-01	18.847	18.886	18.907	18.339	18.725	18.348
MG461930.1	0.409	1.328	1.23E-02	3.25E-01	20.528	20.609	20.609	19.997	20.296	20.226
MG513420.1	0.408	1.327	4.34E-02	3.58E-01	18.93	19.054	18.828	18.348	18.766	18.472
MG428740.1	0.403	1.322	4.40E-02	3.58E-01	18.668	18.559	18.454	18.108	18.393	17.971
MG034010.1	0.403	1.322	3.63E-02	3.58E-01	18.846	18.892	18.885	18.279	18.717	18.418
MG504400.1	0.403	1.322	1.22E-02	3.25E-01	19.083	19.072	19	18.596	18.823	18.53
MG327650.1	0.4	1.319	2.75E-02	3.52E-01	20.931	21.023	21.003	20.378	20.773	20.607
MG490830.1	0.398	1.317	4.77E-02	3.58E-01	23.172	23.474	23.503	22.813	23.132	23.011
MG343740.1	0.397	1.316	2.90E-02	3.56E-01	17.087	17.485	17.346	16.896	16.955	16.878
MG427750.1	0.396	1.316	3.54E-02	3.58E-01	15.712	15.827	15.894	15.323	15.277	15.644
MG105470.1	0.394	1.314	4.58E-02	3.58E-01	16.798	17.084	17.154	16.655	16.742	16.456
MG402750.1	0.393	1.313	4.07E-02	3.58E-01	19.869	20.13	19.922	19.375	19.719	19.649
MG103500.1	0.393	1.313	3.05E-02	3.58E-01	16.777	16.951	17.017	16.41	16.713	16.444
MG210990.1	0.392	1.312	1.96E-02	3.48E-01	16.381	16.441	16.652	16.016	16.057	16.224
MG323690.1	0.39	1.311	4.87E-02	3.58E-01	19	19.341	19.277	18.639	18.947	18.861
MG100920.1	0.388	1.309	6.84E-03	2.47E-01	17.564	17.495	17.455	17.02	17.25	17.08
MG276170.1	0.386	1.307	1.94E-02	3.48E-01	18.977	18.952	18.974	18.53	18.778	18.437
MG383810.1	0.382	1.303	3.30E-02	3.58E-01	17.91	18.126	18.232	17.601	17.674	17.847
MG187330.1	0.379	1.3	3.66E-02	3.58E-01	17.471	17.592	17.432	16.906	17.288	17.167
MG513060.1	0.379	1.3	4.68E-02	3.58E-01	19.376	19.42	19.433	18.946	19.29	18.857
MG115740.1	0.377	1.299	2.80E-02	3.55E-01	20.95	20.991	20.919	20.433	20.792	20.505
MG086740.1	0.376	1.298	2.94E-02	3.56E-01	19.755	20.018	19.903	19.533	19.362	19.651
MG519530.1	0.375	1.297	3.17E-02	3.58E-01	18.595	18.277	18.505	18.166	17.952	18.134
MG315980.1	0.374	1.296	4.20E-02	3.58E-01	19.567	19.863	19.612	19.211	19.481	19.227
MG235920.1	0.373	1.295	4.83E-02	3.58E-01	16.752	16.451	16.415	16.082	16.092	16.324
MG300520.1	0.373	1.295	4.60E-02	3.58E-01	23.582	23.67	23.448	23.021	23.407	23.153
MG250330.1	0.371	1.293	2.97E-02	3.57E-01	18.458	18.529	18.814	18.261	18.176	18.251
MG540890.1	0.371	1.293	1.28E-02	3.31E-01	18.26	18.429	18.405	17.859	18.083	18.04
MG156960.1	0.371	1.293	3.33E-02	3.58E-01	17.635	17.852	17.81	17.325	17.584	17.277
MG139040.1	0.37	1.293	5.09E-03	2.18E-01	21.432	21.411	21.537	20.983	21.135	21.151
MG165160.1	0.368	1.291	2.89E-02	3.56E-01	20.91	20.783	20.646	20.398	20.556	20.279
MG158590.1	0.368	1.291	2.15E-02	3.48E-01	20.381	20.218	20.105	19.782	19.985	19.832
MG504450.1	0.367	1.29	2.48E-02	3.49E-01	18.259	18.461	18.424	17.952	18.181	17.909
MG270650.1	0.366	1.289	4.87E-02	3.58E-01	17.543	17.63	17.816	17.135	17.488	17.267
MG208970.1	0.365	1.288	3.34E-02	3.58E-01	17.252	17.419	17.289	16.784	17.14	16.938
MG430340.1	0.365	1.288	4.76E-02	3.58E-01	18.4	18.445	18.512	17.902	18.325	18.035
MG115610.1	0.359	1.282	1.32E-02	3.36E-01	17.879	17.72	17.793	17.321	17.566	17.428
MG128610.1	0.359	1.282	3.48E-02	3.58E-01	17.142	17.179	17.295	16.687	17.043	16.81
MG197360.1	0.358	1.282	4.53E-03	2.01E-01	22.07	22.063	22.122	21.673	21.845	21.662
MG193950.1	0.358	1.281	2.81E-02	3.55E-01	17.925	17.915	17.949	17.48	17.783	17.453
MG088580.1	0.357	1.281	2.47E-02	3.49E-01	19.875	19.965	19.8	19.35	19.566	19.652
MG343500.1	0.352	1.276	4.81E-02	3.58E-01	21.594	21.508	21.356	20.956	21.317	21.129
MG401010.1	0.35	1.274	4.12E-02	3.58E-01	19.037	18.91	18.974	18.589	18.833	18.45
MG532880.1	0.348	1.273	1.28E-02	3.31E-01	19.027	19.019	19.062	18.555	18.832	18.677
MG254190.1	0.348	1.273	4.18E-02	3.58E-01	17.736	17.872	17.885	17.308	17.679	17.462
MG231350.1	0.346	1.271	6.58E-04	5.19E-02	16.841	16.892	16.804	16.501	16.544	16.455
MG250410.1	0.345	1.27	1.47E-02	3.42E-01	18.087	18.364	18.296	17.909	17.885	17.917
MG160870.1	0.345	1.27	2.44E-02	3.49E-01	20.528	20.497	20.341	20.231	20.139	19.962
MG096870.1	0.345	1.27	4.12E-02	3.58E-01	19.309	19.235	19.168	18.795	19.109	18.772
MG011540.1	0.345	1.27	3.48E-02	3.58E-01	18.294	18.12	18.272	17.888	17.717	18.047
MG220440.1	0.345	1.27	2.68E-02	3.52E-01	18.344	18.502	18.348	17.901	18.2	18.06
MG114810.1	0.341	1.266	3.07E-02	3.58E-01	16.75	16.89	16.664	16.28	16.444	16.558
MG263460.1	0.34	1.266	4.75E-02	3.58E-01	18.781	18.604	18.892	18.582	18.287	18.387
MG216110.1	0.338	1.264	3.85E-02	3.58E-01	18.14	18.155	18.389	17.828	18.043	17.799
MG214730.1	0.336	1.262	2.09E-02	3.48E-01	19.472	19.678	19.678	19.182	19.386	19.251
MG099840.1	0.334	1.26	4.66E-02	3.58E-01	20.21	20.039	20.192	19.809	19.996	19.636
MG204450.1	0.327	1.254	3.69E-02	3.58E-01	20.589	20.503	20.697	20.221	20.444	20.144
MG444600.1	0.325	1.253	4.55E-02	3.58E-01	18.116	18.368	18.28	17.788	18.085	17.914
MG552870.1	0.325	1.253	2.52E-02	3.49E-01	23.978	23.818	23.698	23.444	23.597	23.478
MG526800.1	0.321	1.249	2.34E-02	3.49E-01	18.072	18.257	18.356	17.957	17.923	17.842
MG135640.1	0.319	1.248	3.77E-02	3.58E-01	17.433	17.414	17.337	17.187	17.164	16.876
MG347330.1	0.314	1.243	3.33E-02	3.58E-01	19.296	19.08	18.962	18.814	18.803	18.779
MG356880.1	0.313	1.242	2.64E-02	3.52E-01	18.012	18.264	18.104	17.84	17.89	17.711
MG290690.1	0.309	1.239	4.76E-02	3.58E-01	18.894	19.068	19.171	18.609	18.864	18.731
MG236820.1	0.307	1.237	4.30E-02	3.58E-01	20.746	20.75	20.633	20.276	20.595	20.338
MG547420.1	0.306	1.237	3.80E-02	3.58E-01	17.048	17.369	17.308	16.937	16.899	16.969
MG168200.1	0.303	1.234	2.85E-02	3.55E-01	22.715	22.772	22.599	22.288	22.537	22.353
MG505770.1	0.302	1.233	4.53E-02	3.58E-01	18.819	18.711	18.782	18.269	18.586	18.55
MG341280.1	0.299	1.23	5.69E-03	2.29E-01	19.065	19.201	19.041	18.776	18.852	18.782
MG085150.1	0.282	1.215	2.63E-02	3.52E-01	19.744	19.547	19.584	19.244	19.434	19.353
MG438850.1	0.28	1.214	4.22E-02	3.58E-01	17.529	17.41	17.232	17.179	17.04	17.113
MG464810.1	0.278	1.213	4.04E-02	3.58E-01	19.176	19.364	19.238	18.833	19.076	19.033
MG517570.1	0.275	1.21	3.43E-02	3.58E-01	19.661	19.79	19.86	19.388	19.612	19.487
MG166900.1	0.273	1.209	4.71E-02	3.58E-01	20.616	20.758	20.842	20.338	20.58	20.477
MG250230.1	0.271	1.206	4.52E-02	3.58E-01	17.402	17.696	17.638	17.292	17.362	17.269
MG276310.1	0.268	1.204	4.75E-02	3.58E-01	22.336	22.248	22.336	22.067	22.179	21.87
MG357120.1	0.255	1.194	2.50E-02	3.49E-01	18.008	18.192	18.067	17.931	17.796	17.773
MG135630.1	0.255	1.194	1.78E-02	3.43E-01	22.158	22.106	22.081	21.817	21.981	21.78
MG260520.1	0.25	1.189	2.13E-02	3.48E-01	17.064	17.212	17.211	17.006	16.867	16.863
MG581020.1	0.246	1.186	8.90E-03	2.83E-01	22.39	22.37	22.407	22.101	22.244	22.085
MG171420.1	0.241	1.182	5.62E-03	2.28E-01	19.635	19.752	19.734	19.486	19.415	19.497
MG509900.1	0.233	1.175	2.55E-02	3.49E-01	17.858	17.641	17.797	17.555	17.496	17.547
MG125680.1	0.232	1.174	3.12E-02	3.58E-01	18.394	18.338	18.559	18.246	18.191	18.158
MG290340.1	0.231	1.174	3.34E-02	3.58E-01	18.84	18.845	18.947	18.719	18.7	18.519
MG513050.1	0.231	1.173	1.93E-02	3.48E-01	16.803	16.782	16.826	16.652	16.456	16.611
MG369620.1	0.228	1.171	4.92E-02	3.58E-01	23.187	23.15	23.203	22.919	23.104	22.833
MG076450.1	0.223	1.167	1.65E-02	3.43E-01	20.149	20.258	20.262	20.004	20.071	19.926
MG253840.1	0.22	1.164	1.31E-02	3.35E-01	18.607	18.598	18.612	18.36	18.485	18.313
MG535580.1	0.22	1.164	1.06E-02	3.13E-01	18.133	18.275	18.171	17.93	18.008	17.982
MG221220.1	0.216	1.161	1.10E-02	3.13E-01	20.087	20.195	20.099	19.924	19.847	19.962
MG304590.1	0.215	1.161	4.13E-02	3.58E-01	20.028	20.192	20.23	19.891	20.011	19.903
MG161630.1	0.209	1.156	1.17E-02	3.21E-01	17.661	17.762	17.753	17.485	17.586	17.479
MG160450.1	0.204	1.152	2.78E-02	3.54E-01	17.682	17.806	17.75	17.624	17.547	17.456
MG372130.1	0.196	1.146	4.61E-02	3.58E-01	20.64	20.579	20.604	20.32	20.54	20.373
MG505280.1	0.192	1.143	4.90E-02	3.58E-01	16.726	16.761	16.571	16.445	16.471	16.564
MG161400.1	0.164	1.12	2.69E-02	3.52E-01	18.575	18.684	18.733	18.522	18.496	18.483
MG299180.1	0.153	1.112	3.29E-02	3.58E-01	19.86	19.816	19.933	19.713	19.777	19.66
MG372030.1	0.144	1.105	2.18E-02	3.48E-01	21.915	21.889	21.926	21.826	21.776	21.697
MG117510.1	0.137	1.1	4.28E-02	3.58E-01	20.287	20.286	20.166	20.074	20.155	20.097
MG213190.1	0.117	1.085	4.92E-02	3.58E-01	17.693	17.589	17.616	17.551	17.536	17.46
MG024330.1	0.109	1.079	4.64E-02	3.58E-01	18.526	18.579	18.551	18.383	18.505	18.441
MG184090.1	-0.104	0.93	6.11E-03	2.35E-01	18.391	18.356	18.359	18.489	18.489	18.44
MG534010.1	-0.109	0.927	1.84E-02	3.46E-01	18.694	18.609	18.635	18.735	18.781	18.751
MG219750.1	-0.119	0.921	3.46E-02	3.58E-01	21.214	21.287	21.158	21.347	21.329	21.341
MG580160.1	-0.173	0.887	4.94E-02	3.58E-01	21.105	21.037	20.956	21.116	21.252	21.249
MG269780.1	-0.179	0.883	3.99E-02	3.58E-01	18.351	18.241	18.432	18.553	18.531	18.477
MG445750.1	-0.192	0.875	5.25E-03	2.22E-01	19.074	19.063	19.064	19.211	19.326	19.239
MG125860.1	-0.192	0.875	2.69E-02	3.52E-01	20.062	20.069	20.012	20.227	20.155	20.338
MG550130.1	-0.193	0.875	2.14E-02	3.48E-01	20.55	20.405	20.519	20.628	20.704	20.721
MG117350.1	-0.194	0.874	3.52E-02	3.58E-01	19.267	19.204	19.224	19.477	19.307	19.491
MG119840.1	-0.195	0.874	3.56E-02	3.58E-01	21.746	21.763	21.602	21.884	21.966	21.844
MG260670.1	-0.198	0.872	4.67E-02	3.58E-01	18.683	18.477	18.665	18.829	18.762	18.827
MG154700.1	-0.199	0.871	3.00E-02	3.58E-01	18.966	18.925	18.797	19.036	19.147	19.103
MG463950.1	-0.209	0.865	3.51E-02	3.58E-01	18.41	18.547	18.51	18.594	18.742	18.76
MG510700.1	-0.213	0.863	3.03E-02	3.58E-01	19.632	19.415	19.508	19.757	19.735	19.702
MG091650.1	-0.217	0.86	3.04E-02	3.58E-01	17.343	17.484	17.56	17.715	17.675	17.649
MG561660.1	-0.218	0.86	1.64E-02	3.43E-01	17.904	17.962	17.967	18.157	18.076	18.253
MG404150.1	-0.219	0.859	4.04E-02	3.58E-01	18.295	18.282	18.116	18.539	18.423	18.388
MG245530.1	-0.222	0.858	3.60E-02	3.58E-01	19.936	19.785	19.823	20.103	19.962	20.144
MG509890.1	-0.223	0.857	1.75E-02	3.43E-01	17.162	17.025	17.055	17.38	17.251	17.279
MG133540.1	-0.227	0.855	4.95E-02	3.58E-01	18.061	18.038	17.973	18.345	18.098	18.309
MG526140.1	-0.229	0.853	2.18E-02	3.48E-01	21.744	21.797	21.795	22.07	21.887	22.067
MG171290.1	-0.233	0.851	2.71E-02	3.52E-01	19.076	19.161	18.979	19.266	19.391	19.257
MG574640.1	-0.236	0.849	1.80E-02	3.44E-01	18.088	18.004	17.904	18.29	18.189	18.225
MG284820.1	-0.239	0.848	3.60E-03	1.74E-01	18.671	18.624	18.596	18.933	18.84	18.833
MG150220.1	-0.24	0.847	1.42E-02	3.38E-01	20.982	20.88	20.985	21.242	21.229	21.097
MG187670.1	-0.241	0.846	2.86E-02	3.55E-01	19.796	19.801	19.817	20.11	19.903	20.124
MG384330.1	-0.244	0.844	3.53E-02	3.58E-01	19.509	19.428	19.442	19.834	19.578	19.697
MG128720.1	-0.246	0.843	2.24E-02	3.49E-01	17.881	17.806	17.794	18.179	17.963	18.077
MG299170.1	-0.251	0.84	3.22E-02	3.58E-01	20.323	20.074	20.221	20.503	20.403	20.465
MG505840.1	-0.251	0.84	3.62E-02	3.58E-01	19.421	19.219	19.353	19.692	19.533	19.521
MG213800.1	-0.261	0.834	4.00E-02	3.58E-01	18.748	18.826	18.931	19.124	18.965	19.2
MG117790.1	-0.265	0.832	4.74E-02	3.58E-01	18.357	18.438	18.514	18.746	18.542	18.816
MG394490.1	-0.267	0.831	7.80E-03	2.64E-01	17.369	17.327	17.191	17.565	17.573	17.551
MG151890.1	-0.273	0.828	1.92E-02	3.48E-01	18.894	18.965	18.988	19.163	19.149	19.354
MG384000.1	-0.275	0.826	3.50E-02	3.58E-01	17.692	17.809	17.781	18.1	17.876	18.131
MG294050.1	-0.275	0.826	4.41E-02	3.58E-01	20.485	20.393	20.446	20.862	20.549	20.738
MG135480.1	-0.278	0.825	2.54E-02	3.49E-01	20.143	19.895	19.982	20.35	20.251	20.252
MG145690.1	-0.278	0.825	4.90E-02	3.58E-01	19.923	19.82	19.984	20.3	20.016	20.245
MG386880.1	-0.278	0.825	3.93E-02	3.58E-01	17.81	17.843	17.565	17.961	18.038	18.053
MG285310.1	-0.279	0.824	3.81E-02	3.58E-01	19.127	18.929	18.993	19.4	19.162	19.324
MG135170.1	-0.28	0.824	1.43E-02	3.39E-01	18.73	18.636	18.538	18.964	18.942	18.838
MG297990.1	-0.28	0.823	2.35E-02	3.49E-01	24.007	24.069	24.124	24.33	24.233	24.478
MG503880.1	-0.282	0.823	1.34E-02	3.36E-01	20.167	20.287	20.146	20.557	20.387	20.5
MG181880.1	-0.283	0.822	2.53E-02	3.49E-01	18.694	18.97	18.812	19.094	19.096	19.136
MG159060.1	-0.284	0.821	4.09E-02	3.58E-01	17.69	17.399	17.57	17.776	17.924	17.812
MG255500.1	-0.286	0.82	3.56E-02	3.58E-01	20.947	20.754	20.911	21.117	21.293	21.06
MG174260.1	-0.29	0.818	4.88E-02	3.58E-01	19.617	19.838	19.831	20.198	19.997	19.961
MG388210.1	-0.291	0.817	1.70E-02	3.43E-01	18.812	18.91	18.919	19.281	19.055	19.179
MG333130.1	-0.292	0.817	1.28E-02	3.31E-01	19.299	19.222	19.096	19.527	19.431	19.535
MG174720.1	-0.293	0.816	4.62E-02	3.58E-01	18.681	18.821	18.762	19.215	18.889	19.038
MG465450.1	-0.293	0.816	2.48E-02	3.49E-01	18.57	18.477	18.602	18.964	18.706	18.859
MG517980.1	-0.294	0.816	2.12E-02	3.48E-01	17.975	17.96	17.923	18.094	18.354	18.29
MG215310.1	-0.294	0.816	1.94E-02	3.48E-01	17.532	17.524	17.674	17.951	17.752	17.908
MG214460.1	-0.298	0.813	4.82E-02	3.58E-01	17.298	17.165	17.382	17.582	17.431	17.726
MG530230.1	-0.3	0.813	3.78E-02	3.58E-01	17.927	18.025	17.99	18.444	18.119	18.276
MG225760.1	-0.302	0.811	4.66E-02	3.58E-01	22.987	22.689	22.684	23.027	23.089	23.148
MG118000.1	-0.304	0.81	4.08E-02	3.58E-01	17.014	17.077	16.958	17.48	17.148	17.335
MG319410.1	-0.307	0.808	4.90E-02	3.58E-01	16.857	16.892	16.819	17.35	16.976	17.164
MG553900.1	-0.313	0.805	3.47E-02	3.58E-01	17.919	18.16	18.114	18.374	18.495	18.264
MG320630.1	-0.313	0.805	2.50E-02	3.49E-01	20.33	20.347	20.172	20.641	20.459	20.69
MG293520.1	-0.314	0.804	3.58E-02	3.58E-01	20.646	20.486	20.45	20.857	20.694	20.973
MG119710.1	-0.323	0.799	1.36E-02	3.36E-01	17.378	17.231	17.192	17.621	17.489	17.661
MG215220.1	-0.325	0.798	2.51E-02	3.49E-01	16.324	16.443	16.337	16.856	16.57	16.652
MG105660.1	-0.328	0.797	2.38E-03	1.35E-01	18.494	18.456	18.365	18.793	18.709	18.797
MG362630.1	-0.328	0.796	4.33E-02	3.58E-01	17.205	17.531	17.426	17.619	17.706	17.821
MG506470.1	-0.329	0.796	2.49E-02	3.49E-01	19.139	19.27	19.214	19.649	19.368	19.593
MG270020.1	-0.335	0.793	4.84E-02	3.58E-01	20.24	20.062	19.927	20.479	20.257	20.498
MG125660.1	-0.336	0.792	4.77E-02	3.58E-01	18.319	18.119	18.123	18.602	18.326	18.64
MG114720.1	-0.346	0.787	4.59E-02	3.58E-01	23.443	23.221	23.537	23.899	23.659	23.682
MG139410.1	-0.349	0.785	2.10E-02	3.48E-01	17.168	17.3	17.098	17.557	17.401	17.654
MG483400.1	-0.352	0.783	3.84E-02	3.58E-01	19.306	19.221	19.106	19.419	19.515	19.757
MG240520.1	-0.352	0.783	1.70E-02	3.43E-01	22.206	22.048	21.982	22.505	22.476	22.312
MG503300.1	-0.353	0.783	3.29E-02	3.58E-01	18.206	18.25	17.904	18.472	18.503	18.443
MG568080.1	-0.354	0.782	3.75E-02	3.58E-01	21.644	21.514	21.278	21.876	21.746	21.877
MG336880.1	-0.355	0.782	2.28E-02	3.49E-01	17.36	17.408	17.596	17.712	17.779	17.939
MG010890.1	-0.356	0.781	6.53E-03	2.42E-01	19.666	19.598	19.487	20.021	19.932	19.868
MG377000.1	-0.356	0.781	4.26E-02	3.58E-01	21.282	21.126	21.343	21.722	21.401	21.696
MG403920.1	-0.358	0.78	4.18E-02	3.58E-01	20.172	20.03	19.789	20.445	20.292	20.326
MG128910.1	-0.358	0.78	1.39E-02	3.36E-01	19.894	19.794	19.644	20.199	20.159	20.048
MG161460.1	-0.358	0.78	2.78E-02	3.54E-01	19.931	20.101	19.902	20.497	20.308	20.203
MG179270.1	-0.358	0.78	1.94E-03	1.15E-01	22.585	22.685	22.634	22.929	23.067	22.984
MG188710.1	-0.36	0.779	1.37E-02	3.36E-01	18.655	18.65	18.716	19.05	18.883	19.169
MG235520.1	-0.361	0.779	2.62E-02	3.52E-01	21.543	21.283	21.387	21.879	21.63	21.787
MG369630.1	-0.361	0.779	3.30E-03	1.64E-01	17.231	17.423	17.284	17.67	17.687	17.665
MG274860.1	-0.362	0.778	1.53E-02	3.43E-01	18.758	18.607	18.617	19.104	18.874	19.089
MG503660.1	-0.364	0.777	9.36E-03	2.85E-01	17.896	17.983	17.83	18.249	18.167	18.385
MG102570.1	-0.365	0.776	3.11E-02	3.58E-01	18.558	18.364	18.667	18.792	18.866	19.025
MG128800.1	-0.367	0.776	1.86E-02	3.46E-01	18.294	18.229	18.244	18.801	18.485	18.58
MG311190.1	-0.368	0.775	2.22E-02	3.49E-01	21.438	21.457	21.597	22.022	21.855	21.717
MG123390.1	-0.368	0.775	4.63E-02	3.58E-01	16.977	17.074	17.239	17.658	17.43	17.305
MG010390.1	-0.369	0.775	2.25E-02	3.49E-01	19.731	19.922	19.634	20.223	20.028	20.141
MG542950.1	-0.369	0.774	2.87E-02	3.56E-01	21.226	21.083	20.899	21.518	21.329	21.468
MG552960.1	-0.369	0.774	1.76E-02	3.43E-01	20.485	20.224	20.192	20.641	20.659	20.709
MG165050.1	-0.371	0.773	4.37E-02	3.58E-01	20.844	20.759	20.641	21.328	20.94	21.089
MG318680.1	-0.375	0.771	4.41E-02	3.58E-01	16.383	16.341	16.226	16.933	16.566	16.577
MG469310.1	-0.377	0.77	2.24E-02	3.49E-01	20.531	20.691	20.699	21.052	20.849	21.15
MG164320.1	-0.377	0.77	2.99E-02	3.58E-01	18.17	18.139	17.982	18.553	18.279	18.591
MG394500.1	-0.378	0.77	3.81E-02	3.58E-01	16.13	16.031	16.017	16.621	16.477	16.215
MG318830.1	-0.38	0.768	3.31E-02	3.58E-01	20.971	20.832	20.874	21.437	21.06	21.32
MG500440.1	-0.381	0.768	3.61E-02	3.58E-01	21.249	20.993	20.93	21.572	21.315	21.427
MG188720.1	-0.381	0.768	1.45E-02	3.39E-01	18.522	18.302	18.35	18.857	18.647	18.813
MG314850.1	-0.381	0.768	1.96E-03	1.15E-01	18.06	18.141	17.977	18.444	18.398	18.48
MG563910.1	-0.385	0.766	3.42E-03	1.66E-01	18.424	18.352	18.311	18.807	18.642	18.791
MG346330.1	-0.386	0.765	1.51E-02	3.43E-01	20.679	20.899	20.688	21.264	21.081	21.078
MG239570.1	-0.387	0.765	7.12E-03	2.53E-01	19.223	19.012	19.055	19.54	19.404	19.506
MG385710.1	-0.387	0.765	2.53E-02	3.49E-01	19.038	18.998	19.22	19.57	19.297	19.549
MG328850.1	-0.39	0.763	2.38E-02	3.49E-01	18.591	18.294	18.441	18.83	18.715	18.952
MG249950.1	-0.39	0.763	2.82E-02	3.55E-01	18.381	18.099	18.322	18.771	18.508	18.694
MG139460.1	-0.392	0.762	3.95E-02	3.58E-01	20.087	19.759	19.833	20.265	20.44	20.15
MG505060.1	-0.393	0.762	2.83E-02	3.55E-01	18.532	18.312	18.359	18.916	18.605	18.86
MG367450.1	-0.394	0.761	2.28E-02	3.49E-01	22.961	22.918	22.696	23.398	23.175	23.185
MG213010.1	-0.394	0.761	3.94E-02	3.58E-01	21.386	21.15	21.133	21.803	21.45	21.599
MG339880.1	-0.395	0.76	3.00E-02	3.58E-01	18.498	18.352	18.505	19.006	18.638	18.898
MG110230.1	-0.396	0.76	3.77E-02	3.58E-01	21.005	20.902	20.899	21.525	21.098	21.371
MG470500.1	-0.4	0.758	4.14E-02	3.58E-01	18.705	18.522	18.326	19.068	18.802	18.884
MG525540.1	-0.4	0.758	4.52E-02	3.58E-01	19.309	19.147	19.253	19.715	19.381	19.814
MG081840.1	-0.401	0.757	3.83E-02	3.58E-01	20.912	20.693	20.538	21.265	21.03	21.051
MG195630.1	-0.401	0.757	3.66E-02	3.58E-01	22.113	21.891	21.794	22.434	22.157	22.413
MG290150.1	-0.403	0.756	1.66E-02	3.43E-01	17.034	16.917	16.76	17.299	17.421	17.201
MG460180.1	-0.404	0.756	1.30E-02	3.34E-01	15.955	15.851	16.156	16.358	16.363	16.454
MG193180.1	-0.405	0.755	2.04E-02	3.48E-01	17.848	17.928	17.744	18.129	18.173	18.433
MG155780.1	-0.405	0.755	3.42E-02	3.58E-01	16.25	16.066	15.81	16.464	16.417	16.46
MG284710.1	-0.406	0.755	2.60E-02	3.51E-01	19.165	19.128	18.826	19.54	19.385	19.412
MG407930.1	-0.406	0.755	3.65E-02	3.58E-01	17.475	17.364	17.268	17.936	17.547	17.84
MG131830.1	-0.406	0.755	2.60E-02	3.51E-01	19.658	19.617	19.643	20.124	19.815	20.197
MG295350.1	-0.41	0.753	1.44E-02	3.39E-01	16.221	16.369	16.496	16.821	16.841	16.654
MG076700.1	-0.411	0.752	4.19E-02	3.58E-01	20.286	20.174	20.176	20.698	20.362	20.809
MG123130.1	-0.412	0.752	4.00E-03	1.83E-01	17.073	17.072	17.063	17.399	17.426	17.618
MG278730.1	-0.412	0.752	4.70E-02	3.58E-01	19.373	19.215	19.358	19.98	19.513	19.69
MG032200.1	-0.413	0.751	4.57E-02	3.58E-01	19.209	19.575	19.223	19.622	19.727	19.898
MG128140.1	-0.414	0.75	4.71E-02	3.58E-01	18.465	18.647	18.745	19.082	18.803	19.214
MG266110.1	-0.416	0.75	4.83E-03	2.11E-01	18.704	18.868	18.715	19.246	19.21	19.078
MG270960.1	-0.416	0.749	3.74E-02	3.58E-01	19.948	19.938	19.81	20.382	20.067	20.496
MG117330.1	-0.417	0.749	3.19E-02	3.58E-01	19.106	19.315	19.096	19.658	19.378	19.73
MG329500.1	-0.417	0.749	3.21E-02	3.58E-01	20.366	20.197	20.288	20.937	20.549	20.616
MG138220.1	-0.418	0.749	2.17E-02	3.48E-01	19.092	18.806	18.801	19.39	19.194	19.369
MG505000.1	-0.421	0.747	2.94E-02	3.56E-01	17.434	17.559	17.47	18.135	17.72	17.87
MG359920.1	-0.422	0.746	4.81E-02	3.58E-01	20.506	20.193	20.226	20.888	20.513	20.789
MG082170.1	-0.422	0.746	1.87E-02	3.46E-01	19.312	19.285	19.265	19.893	19.514	19.722
MG138350.1	-0.424	0.746	4.24E-02	3.58E-01	20.354	20.293	20.243	20.875	20.44	20.846
MG212030.1	-0.424	0.745	9.15E-03	2.84E-01	16.848	16.983	16.689	17.219	17.256	17.316
MG515870.1	-0.425	0.745	4.45E-02	3.58E-01	19.469	19.325	19.288	19.985	19.525	19.849
MG563920.1	-0.426	0.744	3.79E-02	3.58E-01	18.189	17.785	17.796	18.292	18.323	18.432
MG139530.1	-0.426	0.744	2.13E-02	3.48E-01	20.118	19.895	19.869	20.235	20.529	20.396
MG284460.1	-0.428	0.744	3.67E-02	3.58E-01	17.149	16.842	17.281	17.612	17.452	17.491
MG192110.1	-0.428	0.743	2.65E-02	3.52E-01	18.853	18.781	18.684	19.41	19.014	19.179
MG531790.1	-0.428	0.743	5.88E-03	2.30E-01	18.759	18.622	18.551	19.067	19.164	18.986
MG460280.1	-0.429	0.743	2.99E-03	1.55E-01	16.935	16.813	16.863	17.3	17.201	17.397
MG177510.1	-0.43	0.743	4.03E-02	3.58E-01	17.457	17.376	17.304	17.832	17.561	18.032
MG033390.1	-0.43	0.742	2.33E-02	3.49E-01	17.704	17.803	17.658	18.346	17.956	18.153
MG137040.1	-0.431	0.742	4.00E-02	3.58E-01	17.856	17.572	17.449	18.116	17.902	18.151
MG233480.1	-0.432	0.741	1.64E-02	3.43E-01	20.22	20.167	19.995	20.608	20.395	20.676
MG496220.1	-0.433	0.741	3.55E-02	3.58E-01	19.17	19.209	18.93	19.752	19.425	19.431
MG325520.1	-0.434	0.74	3.98E-02	3.58E-01	16.173	16.484	16.308	16.532	16.839	16.894
MG390960.1	-0.435	0.74	4.07E-02	3.58E-01	17.473	17.358	17.382	17.99	17.556	17.973
MG149090.1	-0.436	0.739	1.97E-03	1.15E-01	19.829	19.687	19.718	20.158	20.121	20.262
MG504050.1	-0.438	0.738	3.75E-02	3.58E-01	20.73	20.784	20.663	21.28	20.888	21.324
MG207090.1	-0.439	0.738	4.19E-02	3.58E-01	18.697	18.514	18.487	19.103	18.741	19.17
MG323780.1	-0.44	0.737	2.20E-02	3.49E-01	19.303	19.167	19.07	19.752	19.423	19.684
MG558950.1	-0.441	0.737	2.39E-02	3.49E-01	17.953	18.241	18.174	18.589	18.398	18.702
MG285360.1	-0.442	0.736	2.69E-02	3.52E-01	19.318	19.19	19.288	19.92	19.493	19.707
MG324270.1	-0.442	0.736	2.73E-02	3.52E-01	18.385	18.262	18.257	18.956	18.529	18.746
MG126890.1	-0.443	0.736	3.83E-02	3.58E-01	19.73	19.85	19.713	20.403	19.939	20.279
MG225750.1	-0.443	0.736	1.87E-02	3.46E-01	19.578	19.75	19.603	20.237	19.891	20.131
MG321290.1	-0.443	0.736	3.34E-02	3.58E-01	17.405	17.51	17.638	18.168	17.747	17.966
MG575110.1	-0.443	0.735	2.02E-02	3.48E-01	19.403	19.43	19.466	20.016	19.644	19.97
MG182150.1	-0.444	0.735	3.98E-02	3.58E-01	21.482	21.203	21.075	21.81	21.529	21.752
MG241920.1	-0.447	0.734	2.70E-03	1.47E-01	17.879	17.697	17.752	18.304	18.173	18.193
MG091710.1	-0.448	0.733	7.79E-03	2.64E-01	20.586	20.479	20.332	20.89	20.836	21.014
MG079660.1	-0.448	0.733	3.12E-02	3.58E-01	19.876	20.002	19.712	20.528	20.175	20.232
MG150230.1	-0.45	0.732	1.74E-02	3.43E-01	16.725	16.719	16.454	17.089	16.954	17.204
MG384030.1	-0.45	0.732	1.91E-02	3.48E-01	16.056	16.426	16.382	16.775	16.704	16.733
MG125450.1	-0.45	0.732	2.84E-02	3.55E-01	19.192	18.983	19.074	19.691	19.298	19.611
MG135540.1	-0.451	0.731	2.69E-02	3.52E-01	17.129	17.468	17.176	17.553	17.802	17.772
MG388150.1	-0.452	0.731	4.54E-02	3.58E-01	17.187	17.151	16.792	17.681	17.376	17.429
MG281200.1	-0.455	0.73	3.61E-02	3.58E-01	17.954	17.706	17.478	18.183	18.073	18.246
MG480030.1	-0.455	0.73	3.20E-02	3.58E-01	18.384	18.086	18.144	18.846	18.474	18.658
MG379070.1	-0.456	0.729	1.90E-02	3.48E-01	18.917	18.882	18.679	19.181	19.195	19.47
MG496720.1	-0.456	0.729	2.04E-02	3.48E-01	21.45	21.534	21.406	22.067	21.689	22.004
MG550220.1	-0.457	0.729	1.66E-02	3.43E-01	16.883	16.508	16.673	17.07	17.163	17.201
MG515390.1	-0.458	0.728	2.25E-02	3.49E-01	17.258	17.296	17.125	17.742	17.462	17.85
MG423850.1	-0.459	0.728	2.96E-02	3.57E-01	17.293	17.099	17.052	17.711	17.373	17.736
MG090430.1	-0.46	0.727	3.98E-02	3.58E-01	17.1	16.814	17.093	17.46	17.254	17.672
MG382110.1	-0.461	0.726	6.34E-03	2.40E-01	18.104	18.018	18.016	18.674	18.421	18.427
MG268350.1	-0.462	0.726	2.61E-02	3.52E-01	18.864	18.655	18.711	19.335	18.968	19.311
MG213700.1	-0.462	0.726	1.83E-02	3.46E-01	19.313	19.507	19.201	19.827	19.653	19.927
MG541220.1	-0.463	0.726	2.74E-02	3.52E-01	19.549	19.367	19.402	20.128	19.699	19.879
MG101110.1	-0.464	0.725	4.29E-02	3.58E-01	16.135	16.145	16.417	16.947	16.52	16.622
MG519700.1	-0.466	0.724	1.54E-02	3.43E-01	20.698	20.493	20.508	21.13	20.845	21.123
MG084830.1	-0.466	0.724	2.65E-02	3.52E-01	16.842	16.47	16.434	17.12	16.992	17.034
MG409560.1	-0.467	0.724	3.59E-02	3.58E-01	21.59	21.303	21.271	21.924	21.638	22.002
MG110150.1	-0.47	0.722	3.75E-02	3.58E-01	16.626	17.035	16.856	17.287	17.152	17.488
MG367200.1	-0.471	0.721	3.78E-02	3.58E-01	17.445	17.698	17.549	17.969	17.842	18.297
MG028230.1	-0.472	0.721	2.25E-02	3.49E-01	15.258	14.956	14.846	15.405	15.547	15.525
MG148180.1	-0.473	0.721	2.07E-02	3.48E-01	23.675	23.358	23.527	24.114	23.82	24.044
MG581780.1	-0.475	0.72	2.08E-02	3.48E-01	19.619	19.461	19.449	20.163	19.767	20.023
MG249230.1	-0.475	0.719	3.40E-02	3.58E-01	19.378	19.068	18.982	19.794	19.5	19.56
MG275410.1	-0.476	0.719	2.68E-02	3.52E-01	18.319	18.463	18.427	19.011	18.614	19.01
MG021710.1	-0.476	0.719	3.09E-02	3.58E-01	19.6	19.561	19.307	20.153	19.762	19.98
MG231540.1	-0.477	0.718	6.89E-03	2.48E-01	21.008	21.284	21.282	21.663	21.642	21.701
MG190700.1	-0.477	0.718	4.38E-02	3.58E-01	17.694	17.674	17.882	18.161	18.007	18.514
MG129620.1	-0.479	0.718	1.12E-02	3.16E-01	20.62	20.431	20.726	21.167	20.95	21.095
MG117990.1	-0.479	0.718	2.82E-02	3.55E-01	16.857	16.726	16.998	17.504	17.109	17.404
MG505050.1	-0.482	0.716	4.58E-02	3.58E-01	22.422	22.108	22.324	22.999	22.514	22.789
MG142110.1	-0.482	0.716	3.62E-02	3.58E-01	17.439	17.196	17.358	18.078	17.613	17.749
MG289330.1	-0.484	0.715	1.35E-02	3.36E-01	16.316	15.983	16.181	16.613	16.556	16.763
MG337600.1	-0.486	0.714	1.78E-02	3.43E-01	17.507	17.528	17.459	18.155	17.744	18.052
MG142260.1	-0.487	0.713	4.61E-02	3.58E-01	21.39	21.306	21.142	21.906	21.458	21.935
MG579680.1	-0.49	0.712	4.29E-02	3.58E-01	17.278	17.264	17.007	17.656	17.435	17.927
MG124950.1	-0.491	0.712	2.49E-02	3.49E-01	19.38	19.046	19.213	19.793	19.501	19.818
MG518560.1	-0.491	0.712	2.37E-02	3.49E-01	18.763	18.695	18.827	19.517	19.106	19.134
MG062330.1	-0.492	0.711	4.24E-02	3.58E-01	22.108	21.805	22.008	22.656	22.189	22.551
MG516420.1	-0.495	0.71	1.22E-02	3.25E-01	19.358	19.31	19.264	19.936	19.586	19.897
MG518340.1	-0.496	0.709	1.18E-02	3.21E-01	18.557	18.387	18.501	19.082	18.775	19.076
MG531740.1	-0.497	0.708	2.16E-02	3.48E-01	17.649	17.345	17.235	18.008	17.816	17.897
MG152080.1	-0.497	0.708	1.76E-02	3.43E-01	18.393	18.317	18.227	18.885	18.578	18.967
MG325000.1	-0.497	0.708	3.06E-02	3.58E-01	19.512	19.402	19.498	20.105	19.673	20.127
MG270570.1	-0.498	0.708	3.55E-02	3.58E-01	22.987	22.534	22.772	23.362	23.08	23.346
MG236930.1	-0.499	0.708	7.31E-03	2.56E-01	19.445	19.129	19.232	19.704	19.781	19.818
MG018520.1	-0.5	0.707	2.59E-02	3.51E-01	19.597	19.411	19.323	19.897	19.763	20.171
MG207270.1	-0.502	0.706	3.85E-02	3.58E-01	16.575	16.595	17.029	17.246	17.104	17.355
MG283500.1	-0.502	0.706	3.51E-02	3.58E-01	17.558	17.59	17.579	18.227	17.758	18.247
MG158430.1	-0.503	0.706	7.32E-03	2.56E-01	21.252	20.939	21.099	21.637	21.514	21.648
MG286280.1	-0.503	0.706	4.13E-02	3.58E-01	19.895	19.641	19.987	20.419	20.53	20.083
MG227680.1	-0.503	0.706	3.61E-02	3.58E-01	19.203	18.812	19.05	19.755	19.431	19.389
MG042860.1	-0.503	0.705	3.57E-02	3.58E-01	19.254	18.908	18.957	19.747	19.331	19.55
MG509840.1	-0.506	0.704	1.77E-02	3.43E-01	18.933	18.801	18.629	19.435	19.111	19.333
MG214040.1	-0.506	0.704	3.11E-02	3.58E-01	19.268	19.092	19.081	19.871	19.383	19.705
MG363950.1	-0.507	0.704	4.09E-02	3.58E-01	23.905	23.61	23.574	24.416	23.955	24.238
MG033850.1	-0.507	0.704	2.07E-02	3.48E-01	16.761	16.844	16.644	17.341	17.013	17.416
MG231730.1	-0.51	0.702	1.59E-02	3.43E-01	17.113	17.109	16.902	17.617	17.343	17.693
MG319660.1	-0.51	0.702	4.96E-02	3.58E-01	16.949	16.852	17.185	17.8	17.28	17.437
MG534770.1	-0.514	0.7	2.17E-02	3.48E-01	17.288	17.439	17.123	17.812	17.605	17.974
MG122990.1	-0.514	0.7	2.42E-02	3.49E-01	15.831	16.151	15.877	16.645	16.277	16.48
MG490880.1	-0.515	0.7	4.04E-02	3.58E-01	18.325	18.13	17.997	18.936	18.446	18.615
MG099640.1	-0.518	0.698	3.36E-02	3.58E-01	16.486	16.189	16.556	17.021	16.694	17.07
MG110810.1	-0.518	0.698	4.84E-02	3.58E-01	16.839	16.624	16.661	17.286	16.903	17.49
MG112370.1	-0.521	0.697	2.23E-02	3.49E-01	19.542	19.473	19.512	20.213	19.749	20.129
MG455600.1	-0.522	0.696	2.02E-02	3.48E-01	16.653	16.196	16.534	16.936	17.033	16.98
MG216830.1	-0.524	0.696	3.05E-02	3.58E-01	18.491	18.17	18.274	18.731	19.091	18.684
MG173800.1	-0.524	0.696	2.74E-02	3.52E-01	16.52	16.413	16.207	16.91	16.686	17.115
MG167320.1	-0.525	0.695	4.78E-02	3.58E-01	17.585	17.406	17.565	18.167	17.694	18.271
MG256830.1	-0.527	0.694	3.79E-02	3.58E-01	20.109	19.884	19.861	20.701	20.184	20.55
MG228840.1	-0.528	0.694	4.41E-02	3.58E-01	18.344	18.021	17.998	18.837	18.367	18.744
MG133690.1	-0.528	0.693	3.75E-02	3.58E-01	20.247	20.169	20.175	20.968	20.396	20.812
MG436800.1	-0.53	0.693	3.05E-02	3.58E-01	17.166	16.981	16.856	17.556	17.287	17.749
MG153100.1	-0.531	0.692	4.91E-02	3.58E-01	21.949	21.592	21.631	22.504	21.977	22.285
MG082040.1	-0.533	0.691	2.00E-02	3.48E-01	18.802	19.09	18.864	19.614	19.236	19.505
MG215740.1	-0.534	0.691	1.14E-02	3.16E-01	19.51	19.155	19.285	19.93	19.731	19.89
MG282730.1	-0.534	0.691	8.92E-03	2.83E-01	16.959	17.247	16.886	17.524	17.598	17.572
MG568580.1	-0.536	0.69	4.42E-02	3.58E-01	19.2	18.926	19.13	19.837	19.295	19.729
MG221410.1	-0.536	0.69	3.51E-02	3.58E-01	17.325	17.54	17.594	18.31	17.803	17.954
MG321230.1	-0.536	0.69	1.05E-02	3.13E-01	17.546	17.274	17.278	18.038	17.773	17.896
MG320900.1	-0.537	0.689	4.89E-02	3.58E-01	15.886	15.517	15.503	15.936	16.436	16.143
MG517270.1	-0.537	0.689	1.39E-02	3.36E-01	21.656	21.722	21.356	22.184	21.993	22.168
MG372570.1	-0.538	0.689	1.37E-03	9.23E-02	18.234	18.119	18.044	18.73	18.596	18.683
MG379060.1	-0.539	0.688	3.17E-03	1.60E-01	19.547	19.266	19.484	19.969	19.973	19.973
MG097570.1	-0.54	0.688	4.51E-02	3.58E-01	21.12	20.833	20.672	21.651	21.186	21.409
MG117470.1	-0.54	0.688	1.37E-03	9.23E-02	15.625	15.55	15.634	16.151	16.032	16.248
MG284610.1	-0.541	0.688	3.30E-02	3.58E-01	17.797	17.823	18.076	18.628	18.157	18.533
MG447290.1	-0.541	0.688	1.62E-02	3.43E-01	20.037	20.262	20.274	20.701	20.556	20.938
MG317710.1	-0.541	0.687	5.69E-03	2.29E-01	18.366	18.297	18.482	19.058	18.768	18.941
MG159440.1	-0.543	0.686	2.31E-02	3.49E-01	15.998	15.651	15.723	16.482	16.123	16.397
MG444700.1	-0.543	0.686	5.27E-03	2.22E-01	19.971	20.236	19.998	20.655	20.67	20.51
MG496910.1	-0.545	0.685	1.09E-02	3.13E-01	20.258	19.89	20.089	20.732	20.528	20.614
MG188290.1	-0.547	0.685	3.89E-02	3.58E-01	18.124	18.007	17.823	18.798	18.251	18.546
MG325050.1	-0.547	0.684	4.67E-02	3.58E-01	22.092	21.695	21.747	22.571	22.101	22.503
MG178340.1	-0.547	0.684	1.78E-02	3.43E-01	18.828	19.036	18.925	19.672	19.237	19.523
MG155600.1	-0.55	0.683	3.49E-02	3.58E-01	21.773	21.622	21.524	22.375	21.872	22.321
MG335050.1	-0.551	0.683	2.91E-02	3.56E-01	19.409	19.125	19.324	20.007	19.554	19.949
MG047170.1	-0.554	0.681	3.61E-02	3.58E-01	19.018	18.901	18.966	19.59	19.181	19.774
MG198950.1	-0.554	0.681	1.93E-02	3.48E-01	22.935	22.72	22.666	23.531	23.112	23.339
MG250350.1	-0.556	0.68	4.54E-02	3.58E-01	24.402	24.227	24.136	25.138	24.529	24.766
MG443380.1	-0.557	0.68	2.53E-02	3.49E-01	21.507	21.198	21.225	21.955	21.619	22.028
MG198480.1	-0.559	0.679	2.35E-02	3.49E-01	20.095	19.684	20.049	20.662	20.361	20.483
MG546950.1	-0.559	0.679	4.73E-02	3.58E-01	15.151	14.889	14.708	15.699	15.191	15.535
MG214260.1	-0.559	0.679	3.63E-02	3.58E-01	18.023	18.057	17.986	18.757	18.222	18.763
MG226520.1	-0.559	0.679	1.00E-03	7.39E-02	17.304	17.242	17.273	17.892	17.707	17.897
MG075250.1	-0.559	0.679	1.67E-02	3.43E-01	17.673	17.495	17.6	18.309	17.888	18.249
MG354520.1	-0.559	0.679	2.48E-02	3.49E-01	19.337	19.177	19.125	19.975	19.488	19.855
MG375990.1	-0.56	0.678	3.52E-02	3.58E-01	17.815	17.525	17.394	18.352	17.908	18.154
MG096190.1	-0.561	0.678	4.63E-02	3.58E-01	19.03	19.025	18.965	19.597	19.216	19.89
MG126570.1	-0.561	0.678	1.39E-02	3.36E-01	19.477	19.356	19.327	20.159	19.722	19.96
MG158400.1	-0.564	0.677	4.73E-02	3.58E-01	17.783	17.157	17.237	17.99	17.898	17.98
MG426730.1	-0.564	0.676	4.73E-02	3.58E-01	16.861	16.65	17.191	17.69	17.269	17.435
MG406100.1	-0.564	0.676	3.46E-02	3.58E-01	20.699	20.42	20.451	21.28	20.779	21.205
MG503330.1	-0.565	0.676	3.91E-02	3.58E-01	17.434	17.448	17.485	18.245	17.651	18.169
MG460240.1	-0.565	0.676	4.93E-02	3.58E-01	19.277	19.085	19.108	20.084	19.422	19.66
MG251800.1	-0.567	0.675	4.35E-02	3.58E-01	18.109	17.943	17.74	18.593	18.18	18.72
MG196650.1	-0.569	0.674	2.41E-02	3.49E-01	18.406	18.425	18.271	18.966	18.656	19.185
MG299610.1	-0.57	0.674	1.56E-03	9.97E-02	19.04	19.07	19.016	19.617	19.735	19.483
MG369680.1	-0.572	0.673	1.65E-02	3.43E-01	19.889	19.615	19.673	20.395	20.064	20.434
MG314590.1	-0.572	0.673	1.67E-02	3.43E-01	18.253	17.915	18.17	18.877	18.523	18.655
MG161690.1	-0.573	0.672	4.79E-02	3.58E-01	19.467	19.146	19.476	20.19	19.608	20.011
MG023570.1	-0.575	0.672	3.96E-02	3.58E-01	18.098	18.122	17.992	18.78	18.276	18.88
MG250380.1	-0.575	0.671	1.57E-03	1.00E-01	16.07	15.922	15.939	16.522	16.665	16.468
MG196580.1	-0.575	0.671	2.79E-03	1.50E-01	19.521	19.261	19.407	19.978	19.89	20.046
MG122110.1	-0.576	0.671	4.13E-02	3.58E-01	18.061	17.805	17.855	18.708	18.133	18.61
MG444420.1	-0.576	0.671	4.50E-02	3.58E-01	17.902	17.492	17.892	18.489	18.043	18.483
MG197180.1	-0.577	0.67	3.92E-02	3.58E-01	17.604	17.252	17.162	17.934	17.673	18.142
MG199730.1	-0.577	0.67	2.15E-02	3.48E-01	20.366	20.14	20.087	21.034	20.601	20.689
MG282140.1	-0.579	0.669	2.39E-03	1.35E-01	16.681	16.479	16.399	17.08	17.12	17.097
MG257740.1	-0.58	0.669	1.38E-02	3.36E-01	18.173	18.366	18.041	18.92	18.579	18.82
MG534040.1	-0.58	0.669	1.77E-02	3.43E-01	21.804	21.661	21.66	22.42	22.006	22.439
MG329330.1	-0.581	0.668	1.70E-02	3.43E-01	17.369	17.483	17.188	17.777	17.841	18.165
MG313310.1	-0.582	0.668	4.81E-02	3.58E-01	20.176	19.868	19.929	20.787	20.206	20.725
MG156790.1	-0.582	0.668	3.35E-02	3.58E-01	17.566	17.244	17.137	18.12	17.67	17.902
MG206360.1	-0.583	0.667	3.75E-02	3.58E-01	15.407	15.643	15.984	16.398	16.09	16.296
MG309330.1	-0.585	0.667	4.48E-02	3.58E-01	17.904	17.458	17.356	18.383	18.026	18.063
MG313520.1	-0.585	0.666	4.34E-02	3.58E-01	17.492	17.163	17.457	18.196	17.624	18.048
MG143580.1	-0.586	0.666	2.48E-02	3.49E-01	17.736	17.694	18.093	18.246	18.624	18.41
MG029100.1	-0.587	0.666	4.27E-02	3.58E-01	17.015	17.08	16.7	17.835	17.422	17.299
MG303370.1	-0.587	0.666	3.93E-02	3.58E-01	17.094	16.788	16.573	17.434	17.18	17.603
MG209300.1	-0.588	0.665	2.24E-02	3.49E-01	16.204	15.937	16.141	16.489	16.6	16.957
MG569060.1	-0.588	0.665	4.27E-02	3.58E-01	17.288	17.713	17.91	18.242	18.078	18.357
MG283170.1	-0.589	0.665	1.23E-02	3.25E-01	19.707	19.653	19.519	20.314	19.97	20.362
MG291880.1	-0.589	0.665	1.76E-02	3.43E-01	20.193	20.062	19.868	20.749	20.394	20.749
MG343730.1	-0.59	0.665	4.89E-02	3.58E-01	20.614	20.645	20.459	21.413	20.761	21.313
MG212180.1	-0.59	0.664	2.09E-02	3.48E-01	17.356	17.16	17.036	17.598	17.696	18.027
MG211680.1	-0.591	0.664	4.49E-02	3.58E-01	18.972	18.897	18.563	19.615	19.084	19.505
MG176600.1	-0.591	0.664	3.96E-02	3.58E-01	20.083	20.022	19.872	20.88	20.239	20.632
MG278220.1	-0.592	0.664	3.25E-02	3.58E-01	16.519	16.147	16.461	17.09	16.682	17.13
MG536290.1	-0.593	0.663	3.26E-02	3.58E-01	19.97	19.663	19.619	20.417	20.059	20.557
MG085860.1	-0.595	0.662	1.73E-02	3.43E-01	21.15	21.521	21.16	22.043	21.834	21.737
MG235590.1	-0.596	0.662	4.10E-02	3.58E-01	21.076	20.549	20.713	21.605	21.353	21.169
MG377500.1	-0.598	0.661	9.38E-03	2.85E-01	19.808	19.872	19.869	20.654	20.22	20.469
MG020240.1	-0.598	0.661	3.43E-02	3.58E-01	15.911	16.108	16.047	16.262	16.838	16.76
MG224780.1	-0.598	0.661	2.81E-02	3.55E-01	21.081	20.811	20.848	21.631	21.202	21.702
MG099140.1	-0.602	0.659	4.42E-02	3.58E-01	20.201	20.028	19.819	20.915	20.306	20.634
MG215210.1	-0.603	0.658	1.96E-02	3.48E-01	15.938	15.8	16.112	16.742	16.299	16.619
MG091680.1	-0.604	0.658	3.95E-02	3.58E-01	19.612	19.42	19.288	20.193	19.691	20.248
MG251580.1	-0.606	0.657	3.24E-02	3.58E-01	17.644	17.487	17.315	18.244	17.763	18.256
MG098180.1	-0.606	0.657	3.65E-02	3.58E-01	15.761	16.238	16.228	16.752	16.84	16.453
MG353240.1	-0.607	0.657	1.66E-02	3.43E-01	18.293	17.885	17.961	18.804	18.498	18.658
MG195620.1	-0.611	0.655	2.30E-02	3.49E-01	16.24	16.381	15.982	16.828	16.59	17.017
MG301260.1	-0.612	0.655	4.83E-02	3.58E-01	17.044	16.489	17.092	17.681	17.358	17.42
MG093740.1	-0.612	0.654	4.63E-02	3.58E-01	20.403	20.712	20.626	21.088	20.921	21.567
MG319770.1	-0.613	0.654	9.12E-03	2.84E-01	22.63	22.341	22.536	23.284	22.945	23.116
MG275380.1	-0.613	0.654	3.29E-02	3.58E-01	17.9	17.342	17.367	18.162	18.039	18.247
MG198930.1	-0.616	0.653	4.69E-02	3.58E-01	18.492	18.411	18.142	19.244	19.045	18.603
MG291520.1	-0.616	0.652	2.44E-02	3.49E-01	20.031	19.965	19.966	20.823	20.261	20.726
MG303930.1	-0.617	0.652	4.96E-02	3.58E-01	20.625	21.037	20.984	21.543	21.168	21.787
MG366800.1	-0.619	0.651	3.78E-02	3.58E-01	20.114	19.926	19.769	20.699	20.204	20.761
MG453700.1	-0.619	0.651	4.20E-02	3.58E-01	21.181	20.929	20.837	21.784	21.235	21.785
MG256270.1	-0.62	0.651	1.07E-02	3.13E-01	16.891	16.652	17.062	17.354	17.576	17.535
MG400840.1	-0.62	0.651	1.39E-02	3.36E-01	16.764	17.123	16.903	17.646	17.34	17.665
MG297980.1	-0.62	0.651	2.26E-02	3.49E-01	19.157	18.978	19.436	19.772	19.645	20.014
MG223110.1	-0.625	0.648	3.88E-02	3.58E-01	17.51	17.482	17.717	18.229	17.845	18.509
MG519680.1	-0.625	0.648	3.91E-02	3.58E-01	20.084	19.667	19.766	20.732	20.166	20.494
MG469790.1	-0.626	0.648	1.96E-02	3.48E-01	18.84	18.6	18.629	19.511	19.026	19.41
MG307390.1	-0.627	0.648	4.91E-02	3.58E-01	18.762	18.755	18.561	19.51	18.891	19.557
MG166290.1	-0.628	0.647	4.36E-02	3.58E-01	19.472	19.433	19.411	20.272	19.637	20.292
MG440340.1	-0.629	0.647	1.16E-02	3.21E-01	18.401	18.464	18.569	19.086	18.886	19.348
MG098100.1	-0.63	0.646	2.72E-02	3.52E-01	16.734	16.422	16.769	17.442	17.398	16.975
MG211360.1	-0.63	0.646	4.66E-02	3.58E-01	21.853	21.666	21.572	22.515	21.917	22.55
MG293470.1	-0.631	0.646	2.83E-02	3.55E-01	17.192	16.774	16.833	17.777	17.314	17.6
MG093720.1	-0.632	0.645	2.17E-02	3.48E-01	20.227	20.13	20.22	20.959	20.487	21.028
MG020380.1	-0.633	0.645	3.35E-02	3.58E-01	20.902	20.346	20.484	21.413	21.044	21.174
MG010930.1	-0.633	0.645	1.05E-02	3.13E-01	17.009	17.143	16.781	17.771	17.454	17.607
MG224490.1	-0.633	0.645	2.53E-02	3.49E-01	23.541	23.288	23.354	24.298	23.727	24.057
MG102160.1	-0.634	0.644	2.53E-02	3.49E-01	17.135	17.333	17.058	18.114	17.558	17.756
MG144390.1	-0.634	0.644	1.53E-02	3.43E-01	19.83	19.602	19.677	20.484	20.056	20.472
MG536050.1	-0.635	0.644	3.33E-02	3.58E-01	22.597	22.336	22.285	23.316	22.719	23.088
MG215730.1	-0.636	0.643	2.62E-02	3.52E-01	20.34	20.206	20.128	21.08	20.517	20.986
MG405050.1	-0.637	0.643	2.31E-02	3.49E-01	18.463	18.165	18.43	19.201	18.698	19.07
MG197390.1	-0.644	0.64	1.26E-02	3.29E-01	19.712	19.376	19.461	20.224	19.945	20.312
MG255950.1	-0.645	0.639	6.57E-03	2.43E-01	18.064	17.878	18.162	18.607	18.57	18.863
MG168160.1	-0.646	0.639	4.03E-02	3.58E-01	18.759	18.639	18.658	19.588	18.909	19.497
MG546180.1	-0.647	0.638	1.37E-02	3.36E-01	20.133	20.117	20.101	20.809	20.479	21.006
MG520410.1	-0.648	0.638	2.15E-02	3.48E-01	17.125	16.83	16.707	17.788	17.414	17.405
MG120870.1	-0.649	0.638	2.37E-02	3.49E-01	18.27	17.689	17.846	18.673	18.478	18.603
MG123430.1	-0.651	0.637	4.19E-02	3.58E-01	16.937	16.661	16.445	17.447	17.001	17.549
MG505090.1	-0.651	0.637	3.91E-02	3.58E-01	15.787	15.189	15.733	16.22	16.394	16.048
MG290540.1	-0.652	0.636	4.22E-03	1.90E-01	17.66	17.545	17.569	18.336	18.033	18.361
MG388820.1	-0.652	0.636	4.76E-02	3.58E-01	25.022	24.658	24.539	25.646	25.046	25.483
MG085140.1	-0.652	0.636	4.80E-02	3.58E-01	20.647	20.36	20.602	21.527	20.793	21.245
MG579640.1	-0.653	0.636	2.76E-02	3.53E-01	17.672	17.828	17.484	18.544	17.993	18.406
MG010900.1	-0.653	0.636	3.54E-02	3.58E-01	19.586	19.562	19.505	20.342	19.796	20.475
MG371260.1	-0.655	0.635	3.55E-02	3.58E-01	19.142	19.113	18.636	19.845	19.617	19.393
MG333110.1	-0.656	0.634	3.21E-02	3.58E-01	18.646	18.508	18.385	19.424	18.8	19.284
MG164780.1	-0.658	0.634	2.95E-02	3.57E-01	20.565	20.471	20.36	21.236	20.754	21.381
MG384700.1	-0.661	0.632	4.71E-02	3.58E-01	17.952	17.751	17.759	18.884	18.11	18.453
MG394190.1	-0.662	0.632	4.90E-02	3.58E-01	19.465	19.104	18.863	20.046	19.867	19.505
MG500510.1	-0.662	0.632	4.75E-02	3.58E-01	18.745	18.069	18.039	18.95	18.872	19.018
MG171580.1	-0.664	0.631	4.65E-02	3.58E-01	19.346	18.961	19.221	20.163	19.463	19.896
MG544930.1	-0.665	0.631	1.80E-02	3.44E-01	17.05	17.005	16.654	17.787	17.385	17.532
MG160600.1	-0.667	0.63	3.08E-02	3.58E-01	19.449	19.327	19.066	19.992	19.633	20.218
MG564840.1	-0.668	0.629	4.39E-02	3.58E-01	22.014	21.635	21.612	22.706	22.063	22.498
MG506460.1	-0.669	0.629	1.99E-02	3.48E-01	14.875	14.758	14.334	15.23	15.284	15.461
MG289250.1	-0.671	0.628	1.33E-02	3.36E-01	19.655	19.821	19.97	20.671	20.237	20.551
MG446170.1	-0.672	0.628	2.74E-02	3.52E-01	14.968	15.059	15.569	15.921	15.948	15.742
MG372670.1	-0.676	0.626	9.59E-03	2.89E-01	20.783	20.578	20.76	21.458	21.13	21.561
MG157100.1	-0.677	0.625	4.82E-02	3.58E-01	20.26	19.685	19.912	20.919	20.32	20.65
MG399710.1	-0.679	0.625	2.00E-02	3.48E-01	16.365	16.372	15.904	16.926	16.715	17.036
MG192290.1	-0.679	0.625	3.49E-02	3.58E-01	16.346	16.109	15.736	16.797	16.924	16.506
MG156920.1	-0.68	0.624	1.11E-03	7.95E-02	16.09	16.352	16.247	16.925	16.949	16.854
MG197380.1	-0.683	0.623	2.41E-02	3.49E-01	21.624	21.056	21.166	22.103	21.813	21.981
MG524780.1	-0.684	0.622	5.47E-03	2.27E-01	17.782	17.705	17.601	18.177	18.391	18.571
MG345400.1	-0.685	0.622	9.29E-03	2.85E-01	16.267	16.285	15.852	16.794	16.776	16.888
MG340140.1	-0.685	0.622	3.94E-02	3.58E-01	19.063	19.023	18.95	20.055	19.282	19.756
MG126440.1	-0.685	0.622	4.33E-02	3.58E-01	15.38	15.916	15.381	15.956	16.304	16.474
MG024090.1	-0.686	0.621	5.60E-03	2.28E-01	19.435	19.596	19.316	20.282	19.952	20.172
MG278870.1	-0.689	0.62	3.52E-02	3.58E-01	16.182	16.38	16.119	16.914	17.274	16.561
MG470440.1	-0.69	0.62	3.84E-02	3.58E-01	18.069	18.119	17.665	18.979	18.39	18.554
MG386310.1	-0.691	0.619	1.09E-02	3.13E-01	20.638	20.221	20.322	21.262	20.98	21.012
MG140920.1	-0.691	0.619	1.94E-02	3.48E-01	19.896	19.495	19.458	20.481	20.357	20.085
MG214840.1	-0.692	0.619	4.30E-02	3.58E-01	15.444	15.76	15.834	15.975	16.486	16.654
MG164930.1	-0.694	0.618	4.98E-02	3.58E-01	23.003	22.68	22.745	23.685	23.047	23.776
MG085990.1	-0.695	0.618	1.95E-02	3.48E-01	16.6	16.845	16.526	17.505	17.513	17.038
MG466850.1	-0.695	0.618	3.21E-02	3.58E-01	15.845	16.032	16.104	16.287	16.905	16.875
MG317390.1	-0.699	0.616	3.24E-02	3.58E-01	17.88	17.738	17.498	18.563	18.032	18.617
MG460570.1	-0.702	0.615	2.05E-02	3.48E-01	15.688	15.545	15.462	16.616	16.046	16.137
MG221230.1	-0.702	0.615	1.79E-02	3.44E-01	15.869	16.004	15.498	16.6	16.294	16.584
MG252020.1	-0.703	0.614	2.54E-02	3.49E-01	17.365	17.454	17.947	18.185	18.47	18.22
MG305030.1	-0.704	0.614	4.86E-02	3.58E-01	19.362	19.658	19.458	20.335	19.737	20.516
MG305020.1	-0.704	0.614	2.56E-02	3.49E-01	19.849	19.639	19.682	20.593	20.043	20.646
MG213840.1	-0.705	0.613	2.37E-02	3.49E-01	20.678	20.562	20.421	21.529	20.907	21.341
MG408500.1	-0.705	0.613	1.83E-02	3.46E-01	21.248	21.012	20.767	21.837	21.475	21.831
MG349500.1	-0.709	0.612	4.71E-02	3.58E-01	21.2	21.154	20.787	22.147	21.414	21.705
MG170890.1	-0.709	0.612	1.48E-02	3.42E-01	16.015	15.917	16.058	17.037	16.586	16.496
MG447250.1	-0.71	0.611	4.67E-02	3.58E-01	18.061	17.585	17.554	18.814	18.314	18.202
MG123700.1	-0.711	0.611	3.81E-02	3.58E-01	19.908	19.615	19.568	20.542	20.001	20.681
MG311250.1	-0.716	0.609	3.63E-02	3.58E-01	15.883	15.602	16.374	16.764	16.647	16.595
MG174970.1	-0.716	0.609	8.39E-03	2.72E-01	16.752	17.209	17.13	17.811	17.661	17.767
MG466700.1	-0.717	0.608	3.42E-02	3.58E-01	18.463	18.224	18.479	19.377	18.689	19.25
MG382850.1	-0.718	0.608	2.00E-02	3.48E-01	18.265	18.253	18.015	18.999	18.557	19.131
MG311070.1	-0.719	0.608	4.81E-02	3.58E-01	20.738	20.463	20.319	21.519	20.786	21.372
MG079830.1	-0.721	0.607	4.09E-03	1.86E-01	17.424	17.407	17.129	18.075	17.897	18.152
MG360140.1	-0.721	0.606	2.50E-02	3.49E-01	16.587	15.94	16.278	16.853	16.963	17.153
MG250060.1	-0.727	0.604	4.97E-02	3.58E-01	22.221	22.044	22.145	23.026	22.361	23.202
MG188000.1	-0.728	0.604	4.48E-02	3.58E-01	17.24	17.1	17.403	18.337	17.53	18.06
MG127060.1	-0.729	0.603	4.33E-02	3.58E-01	21.805	21.461	21.264	22.333	21.867	22.517
MG178840.1	-0.736	0.6	4.47E-02	3.58E-01	19.524	19.023	19.284	20.159	19.599	20.281
MG179800.1	-0.739	0.599	2.12E-02	3.48E-01	16.896	16.687	16.811	17.899	17.247	17.465
MG198940.1	-0.74	0.599	3.68E-02	3.58E-01	15.792	16.473	16.34	17.01	16.711	17.103
MG010010.1	-0.746	0.596	2.45E-02	3.49E-01	20.03	19.757	20.141	20.956	20.371	20.838
MG552970.1	-0.747	0.596	4.30E-02	3.58E-01	15.567	15.463	15.836	16.633	15.911	16.563
MG324260.1	-0.747	0.596	3.04E-02	3.58E-01	19.582	19.363	19.299	20.461	19.755	20.27
MG543520.1	-0.748	0.596	1.44E-02	3.39E-01	18.937	18.928	18.806	19.858	19.291	19.765
MG237700.1	-0.755	0.593	2.32E-02	3.49E-01	20.178	19.811	20.359	21.098	20.628	20.887
MG109030.1	-0.756	0.592	1.22E-02	3.25E-01	16.894	16.538	16.751	17.677	17.212	17.562
MG503380.1	-0.759	0.591	1.43E-02	3.39E-01	21.517	21.523	21.284	22.426	21.878	22.296
MG524770.1	-0.765	0.589	1.13E-02	3.16E-01	18.001	17.436	17.576	18.441	18.388	18.478
MG522530.1	-0.765	0.589	1.68E-02	3.43E-01	19.8	19.604	19.771	20.808	20.172	20.489
MG160470.1	-0.765	0.588	2.57E-02	3.49E-01	18.724	18.627	18.446	19.626	18.96	19.508
MG570000.1	-0.767	0.587	1.62E-03	1.01E-01	17.528	17.672	17.781	18.499	18.288	18.496
MG444400.1	-0.768	0.587	2.93E-02	3.56E-01	16.855	16.89	16.485	17.635	17.136	17.764
MG219450.1	-0.769	0.587	3.35E-02	3.58E-01	16.952	17.097	16.926	18.083	17.898	17.301
MG316910.1	-0.774	0.585	6.31E-03	2.40E-01	16.56	16.675	16.688	17.676	17.188	17.382
MG530250.1	-0.777	0.584	1.67E-02	3.43E-01	16.117	15.6	15.517	16.528	16.421	16.617
MG225210.1	-0.779	0.583	2.83E-02	3.55E-01	17.118	17.296	16.545	17.812	17.816	17.667
MG117850.1	-0.779	0.583	1.52E-02	3.43E-01	15.427	15.902	15.348	16.175	16.427	16.414
MG239560.1	-0.786	0.58	9.12E-03	2.84E-01	17.068	16.976	16.665	17.897	17.508	17.664
MG176620.1	-0.794	0.577	1.65E-02	3.43E-01	18.062	18.345	18.141	19.207	18.619	19.105
MG218630.1	-0.798	0.575	1.84E-02	3.46E-01	15.431	15.576	15.779	16.749	16.151	16.282
MG262280.1	-0.802	0.574	1.92E-02	3.48E-01	21.909	21.431	21.368	22.191	22.312	22.61
MG346230.1	-0.802	0.573	4.80E-02	3.58E-01	21.466	21.413	20.977	22.431	21.628	22.204
MG322730.1	-0.805	0.572	4.39E-02	3.58E-01	15.757	16.099	15.37	16.431	16.31	16.899
MG284220.1	-0.805	0.572	2.10E-02	3.48E-01	21.142	20.592	21.024	21.984	21.503	21.686
[truncated: 213 more rows]

## Sheet: Proteome 24h
gene_id	log2FoldChange	FoldChange	p-value	q-value	Z241	Z242	Z243	Z01	Z02	Z03
[truncated: 484 more rows]
